# Supplementary material for: Identification of common cardiometabolic alterations and deregulated pathways in mouse and pig models of aging
Source: Aging Cell. 2020 Jul 30;19(9):e13203. doi: 10.1111/acel.13203 (PMC7511870; doi:10.1111/acel.13203)
Supplement: Supplementary file 2 — Table S1 [file ACEL-19-e13203-s002.xlsx]

## Sheet: results_protein
Protein	Zq.YoungWT1_YoungWT	Zq.YoungWT2_YoungWT	Zq.OldWT1_YoungWT	Zq.OldWT2_YoungWT	Zq.HtPro1_YoungWT	Zq.HtPro2_YoungWT	Zq.HmPro1_YoungWT	Zq.HmPro2_YoungWT	N.peptides	MeanZq.YoungWT	MeanZq.OldWT	MeanZq.HtPro	MeanZq.HmPro
>sp|P70188|KIFA3_MOUSE Kinesin-associated protein 3 OS=Mus musculus GN=Kifap3 PE=1 SV=1	-0.417473	0.499245	-0.690504	-1.24217	-1.83173	-1.8279	-1.67545	-0.853086	4	0.0408858	-0.966338	-1.82981	-1.26427
>sp|Q61550|RAD21_MOUSE Double-strand-break repair protein rad21 homolog OS=Mus musculus GN=Rad21 PE=1 SV=3	0.0291916	0.0474426	-0.82574	-0.333825	-1.33866	-1.02534	-0.81082	-0.685787	2	0.0383171	-0.579782	-1.182	-0.748304
>sp|Q91WQ3|SYYC_MOUSE Tyrosine--tRNA ligase, cytoplasmic OS=Mus musculus GN=Yars PE=1 SV=3	0.456898	-0.419407	-1.65857	-0.654457	-0.829525	-0.79276	-1.80995	-1.61147	32	0.0187451	-1.15651	-0.811142	-1.71071
>sp|P07759|SPA3K_MOUSE Serine protease inhibitor A3K OS=Mus musculus GN=Serpina3k PE=1 SV=2	0.800087	-0.80779	-2.91671	-5.0808	-3.3074	-3.37947	-4.58743	-7.64476	7.5	-0.00385186	-3.99876	-3.34343	-6.11609
>sp|Q00898|A1AT5_MOUSE Alpha-1-antitrypsin 1-5 OS=Mus musculus GN=Serpina1e PE=1 SV=1	-0.588588	0.894047	-3.8053	-5.84336	-3.57852	-4.0941	-13.0883	-10.6067	2	0.15273	-4.82433	-3.83631	-11.8475
>tr|Q7M703|Q7M703_MOUSE Kinesin light chain 1A OS=Mus musculus GN=Klc1 PE=2 SV=1	0.398611	-0.418674	-1.75219	-0.702149	-0.525391	-1.16111	-2.16795	-1.36628	15	-0.0100314	-1.22717	-0.843251	-1.76711
>sp|P22599|A1AT2_MOUSE Alpha-1-antitrypsin 1-2 OS=Mus musculus GN=Serpina1b PE=1 SV=2	2.15045	-2.42346	-4.49514	-6.23084	-2.84094	-4.32269	-5.46573	-9.7379	6	-0.136506	-5.36299	-3.58181	-7.60182
>sp|P28665|MUG1_MOUSE Murinoglobulin-1 OS=Mus musculus GN=Mug1 PE=1 SV=3	-0.154264	0.0249951	-3.00838	-4.80329	-2.11338	-2.35604	-4.93077	-7.06924	4	-0.0646342	-3.90583	-2.23471	-6
>sp|Q8K012|FBP1L_MOUSE Formin-binding protein 1-like OS=Mus musculus GN=Fnbp1l PE=1 SV=2	-0.502028	0.521258	-1.73434	-1.10901	-1.35262	-1.79864	-2.17255	-1.10327	2	0.00961532	-1.42167	-1.57563	-1.63791
>tr|B7ZNL3|B7ZNL3_MOUSE Tpm1 protein OS=Mus musculus GN=Tpm1 PE=1 SV=1	-0.509598	0.382417	-2.94866	-2.99642	-2.04863	-2.29708	-3.18682	-3.1163	2	-0.0635906	-2.97254	-2.17286	-3.15156
>sp|Q61941|NNTM_MOUSE NAD(P) transhydrogenase, mitochondrial OS=Mus musculus GN=Nnt PE=1 SV=2	1.72671	-1.8328	-11.1027	-9.70963	-10.3279	-12.2725	-10.2285	-11.6861	13	-0.0530461	-10.4062	-11.3002	-10.9573
>sp|Q9CXI5|MANF_MOUSE Mesencephalic astrocyte-derived neurotrophic factor OS=Mus musculus GN=Manf PE=1 SV=1	-0.514846	0.543667	-1.74753	-1.12236	-1.49279	-1.96007	-2.12693	-1.98177	3	0.0144104	-1.43494	-1.72643	-2.05435
>sp|Q8BIW1|PRUNE_MOUSE Protein prune homolog OS=Mus musculus GN=Prune PE=1 SV=1	0.0347848	0.183601	-0.696937	-0.93768	-0.956935	-0.978918	-1.02609	-0.892455	7	0.109193	-0.817309	-0.967927	-0.959271
>sp|Q5SNZ0|GRDN_MOUSE Girdin OS=Mus musculus GN=Ccdc88a PE=1 SV=2	-0.204272	0.284224	-1.46701	-0.490326	-0.858755	-2.09213	-1.60661	-1.51404	5	0.039976	-0.978667	-1.47544	-1.56033
>sp|P60487|PLPP_MOUSE Pyridoxal phosphate phosphatase OS=Mus musculus GN=Pdxp PE=1 SV=1	-0.485095	0.535677	-1.37851	-0.964882	-1.3603	-1.61743	-1.26585	-1.50805	13	0.0252912	-1.1717	-1.48887	-1.38695
>sp|Q99LD4|CSN1_MOUSE COP9 signalosome complex subunit 1 OS=Mus musculus GN=Gps1 PE=1 SV=1	-0.47193	0.502818	-0.789154	-0.656547	-0.501186	-0.835282	-1.10315	-0.960457	10	0.0154439	-0.722851	-0.668234	-1.0318
>sp|Q9WUL7|ARL3_MOUSE ADP-ribosylation factor-like protein 3 OS=Mus musculus GN=Arl3 PE=1 SV=1	-0.875782	0.627791	-1.58756	-0.596744	-1.01396	-1.19527	-1.81569	-1.3788	9	-0.123996	-1.09215	-1.10461	-1.59725
>sp|P99028|QCR6_MOUSE Cytochrome b-c1 complex subunit 6, mitochondrial OS=Mus musculus GN=Uqcrh PE=1 SV=2	1.30608	-1.06233	-1.21757	-0.918897	-1.64341	-0.792215	-1.83329	-1.44915	5	0.121873	-1.06823	-1.21781	-1.64122
>sp|Q91VW3|SH3L3_MOUSE SH3 domain-binding glutamic acid-rich-like protein 3 OS=Mus musculus GN=Sh3bgrl3 PE=1 SV=1	-0.246478	0.33641	-1.77586	-0.682482	-1.83613	-0.583054	-0.757543	-2.30933	5	0.044966	-1.22917	-1.20959	-1.53344
>sp|Q91ZW3|SMCA5_MOUSE SWI/SNF-related matrix-associated actin-dependent regulator of chromatin subfamily A member 5 OS=Mus musculus GN=Smarca5 PE=1 SV=1	-0.779987	0.832464	-0.936641	-1.01184	-1.07233	-1.95228	-1.39487	-1.05108	4	0.0262386	-0.974242	-1.5123	-1.22297
>sp|Q9D5V5|CUL5_MOUSE Cullin-5 OS=Mus musculus GN=Cul5 PE=1 SV=3	0.405782	-0.311658	-0.730273	-0.503228	-0.653077	-0.803697	-0.909101	-0.657714	18	0.0470617	-0.61675	-0.728387	-0.783407
>sp|Q3UPH1|PRRC1_MOUSE Protein PRRC1 OS=Mus musculus GN=Prrc1 PE=1 SV=1	-0.902662	0.906726	-0.889247	-1.21933	-1.28165	-1.71262	-1.36602	-1.86542	2	0.00203205	-1.05429	-1.49713	-1.61572
>sp|Q3UHH2|S22AN_MOUSE Solute carrier family 22 member 23 OS=Mus musculus GN=Slc22a23 PE=2 SV=1	-0.774419	0.770231	-1.79547	-1.1286	-1.20507	-1.70847	-1.71591	-1.26669	3	-0.00209403	-1.46203	-1.45677	-1.4913
>sp|Q3URY6|ARMC2_MOUSE Armadillo repeat-containing protein 2 OS=Mus musculus GN=Armc2 PE=2 SV=3	-1.33546	1.27268	-1.46461	-2.20107	-2.09732	-1.94402	-2.52228	-1.63582	2	-0.0313918	-1.83284	-2.02067	-2.07905
>sp|Q61189|ICLN_MOUSE Methylosome subunit pICln OS=Mus musculus GN=Clns1a PE=1 SV=1	-0.729446	0.747638	-1.20398	-0.79825	-0.934639	-1.91677	-1.47767	-1.28995	2	0.00909577	-1.00112	-1.4257	-1.38381
>tr|A0A158SIT0|A0A158SIT0_MOUSE Spermidine/spermine N1-acetyl transferase 2 OS=Mus musculus GN=Sat2 PE=4 SV=1	-0.689114	0.720193	-1.45115	-1.5168	-0.89079	-3.21452	-2.31443	-2.01096	2	0.0155395	-1.48397	-2.05265	-2.16269
>tr|Q3U422|Q3U422_MOUSE NADH dehydrogenase [ubiquinone] flavoprotein 3, mitochondrial OS=Mus musculus GN=Ndufv3 PE=1 SV=1	0.338638	-0.259546	-0.856538	-0.537516	-0.904643	-1.24501	-1.36829	-0.946594	2	0.0395459	-0.697027	-1.07483	-1.15744
>sp|Q9Z0G0|GIPC1_MOUSE PDZ domain-containing protein GIPC1 OS=Mus musculus GN=Gipc1 PE=1 SV=1	0.099014	1.28816	-1.46379	-2.36308	-2.50673	-2.76766	-1.11858	-2.78628	5	0.693587	-1.91344	-2.63719	-1.95243
>sp|Q922J3|CLIP1_MOUSE CAP-Gly domain-containing linker protein 1 OS=Mus musculus GN=Clip1 PE=1 SV=1	0.637563	-0.56997	-2.30465	-0.906795	-0.87477	-0.506406	-2.03079	-0.519616	15	0.0337965	-1.60572	-0.690588	-1.2752
>sp|O08638|MYH11_MOUSE Myosin-11 OS=Mus musculus GN=Myh11 PE=1 SV=1	-0.629259	0.588102	-2.065	-2.4942	-0.999097	-2.07291	-1.51577	-2.0867	17	-0.0205784	-2.2796	-1.53601	-1.80123
>tr|B2RRE0|B2RRE0_MOUSE A kinase (PRKA) anchor protein (Gravin) 12 OS=Mus musculus GN=Akap12 PE=2 SV=1	0.0418795	0.0234561	-1.39768	-0.83156	0.0954316	-1.25275	-0.868202	-0.779537	20	0.0326678	-1.11462	-0.578657	-0.82387
>sp|P61222|ABCE1_MOUSE ATP-binding cassette sub-family E member 1 OS=Mus musculus GN=Abce1 PE=1 SV=1	-0.393616	0.0539626	-1.84075	-1.37667	-1.2168	-1.94627	-1.84317	-1.31401	16	-0.169827	-1.60871	-1.58153	-1.57859
>sp|O35551|RABE1_MOUSE Rab GTPase-binding effector protein 1 OS=Mus musculus GN=Rabep1 PE=1 SV=2	-0.116956	0.205749	-1.45078	-1.17245	-0.922954	-0.959422	-1.93462	-0.390227	12	0.0443966	-1.31161	-0.941188	-1.16242
>sp|Q80Z38|SHAN2_MOUSE SH3 and multiple ankyrin repeat domains protein 2 OS=Mus musculus GN=Shank2 PE=1 SV=2	0.511275	-0.548968	-1.05588	-1.24063	-1.34433	-0.973528	-1.33968	-1.26667	22	-0.0188467	-1.14825	-1.15893	-1.30317
>tr|Q3UHC4|Q3UHC4_MOUSE Kinesin-like protein OS=Mus musculus GN=Kif3b PE=1 SV=1	0.0255847	0.0566811	-1.49567	-1.05027	-1.43202	-0.645277	-1.31395	-0.845743	4	0.0411329	-1.27297	-1.03865	-1.07985
>sp|Q8BHB9|CLIC6_MOUSE Chloride intracellular channel protein 6 OS=Mus musculus GN=Clic6 PE=1 SV=1	0.171152	0.772682	-1.18875	-1.51707	-1.26686	-0.832731	-0.667569	-2.39202	4	0.471917	-1.35291	-1.0498	-1.52979
>sp|Q91YE6|IPO9_MOUSE Importin-9 OS=Mus musculus GN=Ipo9 PE=1 SV=3	-0.219867	0.183737	-1.75905	-2.24907	-1.37964	-2.15861	-2.25298	-1.70779	11.5	-0.0180651	-2.00406	-1.76912	-1.98038
>sp|P24270|CATA_MOUSE Catalase OS=Mus musculus GN=Cat PE=1 SV=4	0.306722	-0.329877	-1.47291	-1.50128	-0.680173	-2.04427	-1.47197	-2.04268	13	-0.0115774	-1.4871	-1.36222	-1.75732
>tr|A6H6S8|A6H6S8_MOUSE BAG family molecular chaperone regulator 4 OS=Mus musculus GN=Bag4 PE=1 SV=1	-0.107557	0.167912	-0.677412	-0.643484	-0.745307	-1.18227	-1.61125	-0.692547	2	0.0301774	-0.660448	-0.963791	-1.1519
>sp|A2AWA9|RBGP1_MOUSE Rab GTPase-activating protein 1 OS=Mus musculus GN=Rabgap1 PE=1 SV=1	0.136731	-0.108606	-0.684614	-1.20067	-1.51068	-1.03426	-2.21504	-1.30399	13	0.0140623	-0.94264	-1.27247	-1.75951
>sp|Q6NZL0|SOGA3_MOUSE Protein SOGA3 OS=Mus musculus GN=Soga3 PE=1 SV=2	0.51792	-0.199385	-1.32934	-0.322889	-0.93082	-0.222011	-1.65317	-0.901579	22	0.159267	-0.826114	-0.576415	-1.27738
>sp|Q8BL66|EEA1_MOUSE Early endosome antigen 1 OS=Mus musculus GN=Eea1 PE=1 SV=2	-0.102291	0.143758	-1.529	-0.474677	-0.895336	-0.73328	-1.16427	-1.20615	32	0.0207334	-1.00184	-0.814308	-1.18521
>sp|Q9CQ86|MIEN1_MOUSE Migration and invasion enhancer 1 OS=Mus musculus GN=Mien1 PE=1 SV=1	-0.596779	0.659435	-2.16922	-1.74067	-1.46375	-1.75304	-1.95512	-0.482652	3	0.0313277	-1.95494	-1.60839	-1.21888
>sp|Q9JKX6|NUDT5_MOUSE ADP-sugar pyrophosphatase OS=Mus musculus GN=Nudt5 PE=1 SV=1	-0.149664	0.214032	-2.24949	-1.93658	-1.57194	-1.48016	-1.85328	-0.255195	3	0.0321837	-2.09304	-1.52605	-1.05424
>sp|Q9DAK9|PHP14_MOUSE 14 kDa phosphohistidine phosphatase OS=Mus musculus GN=Phpt1 PE=1 SV=1	-0.346804	0.396633	-1.65901	-0.676853	-1.06065	-0.798671	-0.739768	-0.59751	4	0.0249148	-1.16793	-0.929661	-0.668639
>sp|Q8C1M2|ZN428_MOUSE Zinc finger protein 428 OS=Mus musculus GN=Znf428 PE=1 SV=1	-0.666275	0.615258	-1.52736	-2.28356	-1.80561	-1.22402	-1.41341	-1.19943	3	-0.0255089	-1.90546	-1.51482	-1.30642
>tr|Q6F4J1|Q6F4J1_MOUSE Tubulin gamma chain OS=Mus musculus GN=Tubg1 PE=1 SV=1	-0.266795	2.03186	-1.50283	-2.65798	-1.932	-2.03307	-1.35578	-0.816616	3	0.88253	-2.08041	-1.98253	-1.0862
>sp|Q9JMH9|MY18A_MOUSE Unconventional myosin-XVIIIa OS=Mus musculus GN=Myo18a PE=1 SV=2	-0.132874	0.195124	-1.24386	-0.772584	-0.980463	-0.676075	-0.975549	-0.26107	43	0.0311248	-1.00822	-0.828269	-0.61831
>sp|E9Q4P1|WDFY1_MOUSE WD repeat and FYVE domain-containing protein 1 OS=Mus musculus GN=Wdfy1 PE=1 SV=1	0.485275	-0.420537	-5.42847	-8.37506	-5.31791	-13.2334	-5.54818	-4.07432	3	0.0323687	-6.90177	-9.27566	-4.81125
>sp|Q6P9R2|OXSR1_MOUSE Serine/threonine-protein kinase OSR1 OS=Mus musculus GN=Oxsr1 PE=1 SV=1	-0.571414	0.605246	-1.9235	-2.264	-1.58972	-1.92321	-1.05929	-1.2347	7	0.0169161	-2.09375	-1.75647	-1.147
>sp|Q9QYB5|ADDG_MOUSE Gamma-adducin OS=Mus musculus GN=Add3 PE=1 SV=2	-0.210059	0.286142	-1.60346	-1.16143	-0.948576	-1.50811	-0.994377	-0.772701	15	0.0380418	-1.38244	-1.22834	-0.883539
>sp|Q60738|ZNT1_MOUSE Zinc transporter 1 OS=Mus musculus GN=Slc30a1 PE=1 SV=1	-0.359841	0.277249	-2.75962	-2.64154	-2.75053	-2.72461	-2.00635	-2.72881	7	-0.0412961	-2.70058	-2.73757	-2.36758
>sp|Q8BSS9|LIPA2_MOUSE Liprin-alpha-2 OS=Mus musculus GN=Ppfia2 PE=1 SV=2	-0.613122	0.598844	-1.71555	-1.35207	-1.58434	-2.57011	-1.38912	-1.17702	14	-0.007139	-1.53381	-2.07722	-1.28307
>sp|Q8R3Z5|CACB1_MOUSE Voltage-dependent L-type calcium channel subunit beta-1 OS=Mus musculus GN=Cacnb1 PE=1 SV=1	-0.209277	0.317768	-1.26597	-0.936758	-1.94445	-0.900716	-0.596686	-0.618356	6	0.0542459	-1.10137	-1.42258	-0.607521
>sp|Q61655|DD19A_MOUSE ATP-dependent RNA helicase DDX19A OS=Mus musculus GN=Ddx19a PE=1 SV=2	-0.514248	0.531236	-1.07398	-1.01313	-1.95211	-1.89608	-1.09673	-1.00031	9	0.00849419	-1.04356	-1.9241	-1.04852
>tr|Q3UU23|Q3UU23_MOUSE Putative uncharacterized protein (Fragment) OS=Mus musculus GN=Srp72 PE=2 SV=1	-0.235554	0.321298	-1.2474	-1.03508	-1.55297	-2.23984	-1.64488	-1.49352	5	0.0428719	-1.14124	-1.8964	-1.5692
>sp|Q3U308|CTU2_MOUSE Cytoplasmic tRNA 2-thiolation protein 2 OS=Mus musculus GN=Ctu2 PE=1 SV=1	-0.632121	2.30074	-0.900095	-2.47217	-3.33218	-2.44724	-2.27196	-2.38754	2	0.83431	-1.68613	-2.88971	-2.32975
>tr|Q7TST1|Q7TST1_MOUSE Ankrd34a protein OS=Mus musculus GN=Ankrd34a PE=2 SV=1	-0.594314	0.646617	-0.538459	-1.09572	-1.61352	-1.1553	-0.973028	-1.21476	2	0.0261516	-0.817091	-1.38441	-1.09389
>sp|Q91ZU6|DYST_MOUSE Dystonin OS=Mus musculus GN=Dst PE=1 SV=2	-0.545628	1.16335	-1.39478	-1.72978	-2.1071	-2.28657	-1.24992	-2.1215	33	0.308859	-1.56228	-2.19684	-1.68571
>sp|Q8C008|DZAN1_MOUSE Double zinc ribbon and ankyrin repeat-containing protein 1 OS=Mus musculus GN=Dzank1 PE=1 SV=2	-0.687497	0.732503	-0.749472	-0.836183	-1.12866	-1.59234	-0.931533	-0.677394	2	0.0225032	-0.792828	-1.3605	-0.804464
>sp|Q80U49|C170B_MOUSE Centrosomal protein of 170 kDa protein B OS=Mus musculus GN=Cep170b PE=1 SV=2	-0.697342	0.703535	-1.73932	-0.705842	-1.87715	-1.06799	-1.48721	-0.924073	16	0.00309669	-1.22258	-1.47257	-1.20564
>sp|Q9D2N4|DTNA_MOUSE Dystrobrevin alpha OS=Mus musculus GN=Dtna PE=1 SV=2	-0.63773	0.659483	-0.791569	-1.16082	-1.13348	-1.53402	-1.30956	-0.576067	11	0.010876	-0.976196	-1.33375	-0.942811
>sp|Q8BK08|TMM11_MOUSE Transmembrane protein 11, mitochondrial OS=Mus musculus GN=Tmem11 PE=1 SV=1	0.206729	0.167644	-0.954283	-0.617213	-1.19721	-0.610901	-0.7023	-0.544562	3	0.187186	-0.785748	-0.904054	-0.623431
>tr|Q3ZAQ4|Q3ZAQ4_MOUSE Autophagy 9-like 1 protein OS=Mus musculus GN=Atg9a PE=1 SV=1	-0.0448113	0.140272	-0.568714	-0.3648	-0.897827	-0.593505	-0.847331	-0.318716	3	0.0477302	-0.466757	-0.745666	-0.583024
>sp|Q9Z1N9|UN13B_MOUSE Protein unc-13 homolog B OS=Mus musculus GN=Unc13b PE=1 SV=2	0.294544	-0.187502	-0.744113	-0.379273	-1.01766	-0.396736	-1.15243	-0.039653	4	0.053521	-0.561693	-0.7072	-0.596041
>sp|O35710|NOCT_MOUSE Nocturnin OS=Mus musculus GN=Noct PE=1 SV=3	-0.87522	0.916989	-0.981682	-1.4333	-2.02823	-1.77048	-1.2406	-0.992544	4	0.0208845	-1.20749	-1.89936	-1.11657
>tr|Q542C3|Q542C3_MOUSE Phosphorylated CTD-interacting factor 1 OS=Mus musculus GN=Pcif1 PE=1 SV=1	0.257673	-0.190175	-0.672633	-1.48713	-1.51072	-1.68676	-1.26183	-1.40568	2	0.0337493	-1.07988	-1.59874	-1.33376
>sp|Q9DBC3|CMTR1_MOUSE Cap-specific mRNA (nucleoside-2'-O-)-methyltransferase 1 OS=Mus musculus GN=Cmtr1 PE=1 SV=1	-1.63013	3.68168	-1.14371	-2.61474	-3.75324	-0.974173	-3.66386	-0.867407	2.5	1.02578	-1.87922	-2.3637	-2.26563
>tr|A2AQL0|A2AQL0_MOUSE STE20/SPS1-related proline-alanine-rich protein kinase OS=Mus musculus GN=Stk39 PE=1 SV=1	-0.0564345	0.0847039	-0.0175215	-1.75524	-0.447485	-1.21877	-0.705625	-1.38473	9	0.0141347	-0.886382	-0.833129	-1.04518
>sp|Q61285|ABCD2_MOUSE ATP-binding cassette sub-family D member 2 OS=Mus musculus GN=Abcd2 PE=1 SV=1	-0.863596	0.906356	-2.21105	-2.29408	-1.59669	-1.79897	-1.27898	-1.84056	5	0.0213798	-2.25257	-1.69783	-1.55977
>sp|Q922S4|PDE2A_MOUSE cGMP-dependent 3',5'-cyclic phosphodiesterase OS=Mus musculus GN=Pde2a PE=1 SV=3	0.942567	-0.644269	-3.07187	-1.47237	-1.43668	-0.880878	-1.64078	-0.682749	28	0.149149	-2.27212	-1.15878	-1.16176
>sp|P00397|COX1_MOUSE Cytochrome c oxidase subunit 1 OS=Mus musculus GN=Mtco1 PE=1 SV=2	-0.792312	0.814052	-2.52048	-2.81338	-1.54684	-2.31236	-0.483132	-3.01412	2	0.0108703	-2.66693	-1.9296	-1.74863
>sp|P62077|TIM8B_MOUSE Mitochondrial import inner membrane translocase subunit Tim8 B OS=Mus musculus GN=Timm8b PE=1 SV=1	0.277643	-0.210154	-1.39179	-0.990135	-1.11783	-1.9386	-0.700495	-0.545951	2	0.0337444	-1.19097	-1.52822	-0.623223
>sp|Q9D6G9|CKLF5_MOUSE CKLF-like MARVEL transmembrane domain-containing protein 5 OS=Mus musculus GN=Cmtm5 PE=1 SV=1	0.723958	-0.653611	-6.49784	-5.95944	-1.07247	-3.37796	-4.7927	-3.8682	2	0.0351738	-6.22864	-2.22522	-4.33045
>sp|O54946|DNJB6_MOUSE DnaJ homolog subfamily B member 6 OS=Mus musculus GN=Dnajb6 PE=1 SV=4	0.475734	-0.391405	-2.0588	-2.12205	-0.892496	-0.923216	-1.9578	-0.850106	2	0.0421648	-2.09042	-0.907856	-1.40395
>sp|Q8R1B5|CPLX3_MOUSE Complexin-3 OS=Mus musculus GN=Cplx3 PE=1 SV=1	0.267678	-0.18392	-2.79305	-2.1668	-2.11679	-1.30506	-1.44015	-1.92315	2	0.0418789	-2.47992	-1.71092	-1.68165
>sp|Q9R257|HEBP1_MOUSE Heme-binding protein 1 OS=Mus musculus GN=Hebp1 PE=1 SV=2	1.72455	-1.82041	-7.72301	-5.92337	-2.78227	-2.59651	-2.47157	-2.6324	7	-0.0479312	-6.82319	-2.68939	-2.55199
>sp|Q922D4|PP6R3_MOUSE Serine/threonine-protein phosphatase 6 regulatory subunit 3 OS=Mus musculus GN=Ppp6r3 PE=1 SV=1	-0.197752	0.282456	-1.89047	-1.30837	-1.77455	-0.805604	-0.0461226	-1.2695	5	0.0423521	-1.59942	-1.29008	-0.657812
>sp|Q7TME0|PLPR4_MOUSE Phospholipid phosphatase-related protein type 4 OS=Mus musculus GN=Plppr4 PE=1 SV=2	-0.128991	0.146072	-2.8783	-1.54757	-2.17915	-0.955146	-1.80519	-0.0600821	10	0.00854048	-2.21294	-1.56715	-0.932634
>sp|Q80UM7|MOGS_MOUSE Mannosyl-oligosaccharide glucosidase OS=Mus musculus GN=Mogs PE=1 SV=1	-0.249603	0.325665	-0.82998	-1.6544	-0.988184	-1.19779	-0.568175	-0.440622	4	0.0380312	-1.24219	-1.09299	-0.504398
>sp|Q8BYR5|CAPS2_MOUSE Calcium-dependent secretion activator 2 OS=Mus musculus GN=Cadps2 PE=1 SV=2	-0.28817	0.329928	-1.57622	-1.42725	-0.908477	-1.1255	-0.261531	-0.638649	19	0.0208791	-1.50173	-1.01699	-0.45009
>sp|Q6A0A9|F120A_MOUSE Constitutive coactivator of PPAR-gamma-like protein 1 OS=Mus musculus GN=FAM120A PE=1 SV=2	-0.247777	1.07719	-2.09841	-2.67709	-2.82323	-1.38783	-0.268622	-0.720605	9.5	0.414707	-2.38775	-2.10553	-0.494614
>tr|B2RX66|B2RX66_MOUSE MCG124812 OS=Mus musculus GN=Taok1 PE=1 SV=1	-0.298346	0.405636	-1.03181	-0.654126	-0.994246	-0.746023	-0.243449	-0.0802594	5	0.053645	-0.842966	-0.870135	-0.161854
>sp|Q8BYI8|F234B_MOUSE Protein FAM234B OS=Mus musculus GN=Fam234b PE=1 SV=1	-0.12692	2.31453	-2.52612	-3.27314	-2.77332	-2.77502	-2.03823	0.639546	3	1.09381	-2.89963	-2.77417	-0.699343
>sp|Q9D4C9|CLVS1_MOUSE Clavesin-1 OS=Mus musculus GN=Clvs1 PE=1 SV=1	-0.0479185	0.0832986	-1.2333	-1.35147	-1.62152	-1.3419	-1.01426	-0.393828	7	0.01769	-1.29238	-1.48171	-0.704046
>tr|G3X972|G3X972_MOUSE Protein Sec24c OS=Mus musculus GN=Sec24c PE=1 SV=1	-0.566506	0.636346	-1.18394	-1.65123	-1.60358	-1.41995	-0.447205	-0.488737	12	0.0349199	-1.41758	-1.51176	-0.467971
>sp|Q6DFV3|RHG21_MOUSE Rho GTPase-activating protein 21 OS=Mus musculus GN=Arhgap21 PE=1 SV=1	-0.137176	0.194976	-0.58126	-1.43155	-1.16902	-1.8987	-0.563049	-0.576203	6	0.0289003	-1.00641	-1.53386	-0.569626
>sp|O54988|SLK_MOUSE STE20-like serine/threonine-protein kinase OS=Mus musculus GN=Slk PE=1 SV=2	-0.50203	0.854959	-1.61273	-0.417719	-1.40991	-1.72361	-0.743106	-0.191704	17	0.176464	-1.01522	-1.56676	-0.467405
>sp|Q71LX4|TLN2_MOUSE Talin-2 OS=Mus musculus GN=Tln2 PE=1 SV=3	-0.00438419	-0.0841395	-0.957511	-0.726551	-0.792951	-0.691152	-0.503747	-0.142275	48	-0.0442618	-0.842031	-0.742052	-0.323011
>sp|P26231|CTNA1_MOUSE Catenin alpha-1 OS=Mus musculus GN=Ctnna1 PE=1 SV=1	-0.43469	0.451514	-0.979973	-0.793969	-0.929415	-1.0543	-0.550445	-0.278995	16	0.00841209	-0.886971	-0.991856	-0.41472
>sp|A2AHC3|CAMP1_MOUSE Calmodulin-regulated spectrin-associated protein 1 OS=Mus musculus GN=Camsap1 PE=1 SV=1	-0.604261	0.576057	-0.408401	-1.88913	-2.32599	-1.46432	-0.95351	-0.974242	4	-0.0141023	-1.14877	-1.89515	-0.963876
>sp|Q811P8|RHG32_MOUSE Rho GTPase-activating protein 32 OS=Mus musculus GN=Arhgap32 PE=1 SV=2	-1.06309	1.0125	-1.24831	-1.52755	-1.65294	-1.57148	-0.693317	-1.10206	9	-0.0252977	-1.38793	-1.61221	-0.89769
>sp|Q91W43|GCSP_MOUSE Glycine dehydrogenase (decarboxylating), mitochondrial OS=Mus musculus GN=Gldc PE=1 SV=1	-0.543585	0.549294	-2.25488	-1.34205	-2.12714	-2.29032	-2.72676	0.617444	5	0.0028546	-1.79847	-2.20873	-1.05466
>sp|E9Q3L2|PI4KA_MOUSE Phosphatidylinositol 4-kinase alpha OS=Mus musculus GN=Pi4ka PE=1 SV=2	-0.154293	0.219466	-0.242858	-1.01088	-0.6023	-0.404922	-0.418789	-0.00157902	40	0.0325864	-0.626869	-0.503611	-0.210184
>tr|Q3TPL4|Q3TPL4_MOUSE Calpain-5 OS=Mus musculus GN=Capn5 PE=1 SV=1	-0.6165	0.619389	-1.29343	-1.36125	-1.52804	-0.53471	0.398539	-0.363608	6	0.00144432	-1.32734	-1.03138	0.0174652
>sp|Q61137|ASTN1_MOUSE Astrotactin-1 OS=Mus musculus GN=Astn1 PE=1 SV=4	-0.148528	0.224418	-0.647025	-0.871648	-1.17215	-0.483558	-0.01141	0.083605	13	0.0379449	-0.759336	-0.827856	0.0360975
>sp|Q3TLH4|PRC2C_MOUSE Protein PRRC2C OS=Mus musculus GN=Prrc2c PE=1 SV=3	0.553166	-0.466924	-2.13338	-0.554008	-1.70336	-1.44033	-2.28781	0.404681	6	0.0431206	-1.34369	-1.57184	-0.941564
>sp|Q99K28|ARFG2_MOUSE ADP-ribosylation factor GTPase-activating protein 2 OS=Mus musculus GN=Arfgap2 PE=1 SV=1	-0.805132	0.690941	-2.10307	-2.72285	-2.10424	-1.60296	-2.41366	-1.13893	4	-0.0570955	-2.41296	-1.8536	-1.77629
>sp|P70232|NCHL1_MOUSE Neural cell adhesion molecule L1-like protein OS=Mus musculus GN=Chl1 PE=1 SV=2	-0.10693	0.170226	-0.894553	-1.09863	-0.577796	-1.22051	-0.2516	-1.02163	8	0.031648	-0.996593	-0.899154	-0.636615
>sp|P51830|ADCY9_MOUSE Adenylate cyclase type 9 OS=Mus musculus GN=Adcy9 PE=1 SV=1	-0.0342694	0.064168	-0.927137	-0.451505	-1.05228	-0.298919	-0.230066	0.2718	16	0.0149493	-0.689321	-0.675599	0.0208669
>sp|Q8CAK3|RYDEN_MOUSE Repressor of yield of DENV protein homolog OS=Mus musculus GN=Ryden PE=2 SV=1	-0.742178	0.776291	-1.38792	-0.730085	-0.965599	-0.804207	-1.16046	-0.232576	2	0.0170565	-1.059	-0.884903	-0.696516
>sp|Q5U3K5|RABL6_MOUSE Rab-like protein 6 OS=Mus musculus GN=Rabl6 PE=1 SV=2	-0.426237	0.461827	-1.36013	-1.3332	-1.09484	-0.557575	-0.342656	-0.306817	11	0.0177947	-1.34667	-0.826208	-0.324736
>sp|Q3UN16|GP162_MOUSE Probable G-protein coupled receptor 162 OS=Mus musculus GN=Gpr162 PE=1 SV=2	-1.31426	1.13586	-1.42577	-1.91016	-2.1956	-1.83127	-1.125	-1.23162	4	-0.0892033	-1.66797	-2.01344	-1.17831
>sp|Q99LB6|MAT2B_MOUSE Methionine adenosyltransferase 2 subunit beta OS=Mus musculus GN=Mat2b PE=1 SV=1	0.150182	-0.105518	-0.701759	-1.16096	-1.08899	-1.41157	-1.5565	0.0832402	6	0.0223321	-0.931359	-1.25028	-0.736632
>sp|Q5NCE8|MRS2_MOUSE Magnesium transporter MRS2 homolog, mitochondrial OS=Mus musculus GN=Mrs2 PE=2 SV=2	-1.26363	1.22455	-1.40568	-2.22814	-1.9599	-2.08922	-0.715168	-2.31622	4	-0.0195362	-1.81691	-2.02456	-1.5157
>sp|Q9CQJ6|DENR_MOUSE Density-regulated protein OS=Mus musculus GN=Denr PE=1 SV=1	0.141439	-0.0483926	-2.01919	-0.516576	-0.885784	-1.52169	-1.3023	-0.178046	5	0.046523	-1.26788	-1.20374	-0.740173
>sp|P62069|UBP46_MOUSE Ubiquitin carboxyl-terminal hydrolase 46 OS=Mus musculus GN=Usp46 PE=1 SV=1	-0.482609	0.540683	-0.781845	-0.539374	-1.16567	-0.281812	-0.23086	-0.122251	3	0.029037	-0.66061	-0.723741	-0.176556
>sp|O89051|ITM2B_MOUSE Integral membrane protein 2B OS=Mus musculus GN=Itm2b PE=1 SV=1	-0.290868	0.351277	-1.61929	-1.31199	-0.870864	-1.58264	-0.631697	-0.709412	3	0.0302043	-1.46564	-1.22675	-0.670555
>sp|Q9EQI8|RM46_MOUSE 39S ribosomal protein L46, mitochondrial OS=Mus musculus GN=Mrpl46 PE=1 SV=1	-0.628145	1.56976	-0.433836	-1.17635	-0.701592	-0.803532	-0.435332	0.730916	4	0.470806	-0.805093	-0.752562	0.147792
>tr|A0A087WPM2|A0A087WPM2_MOUSE MCG5343 OS=Mus musculus GN=Ppfia4 PE=1 SV=1	-0.952999	0.953609	-1.19596	-1.78897	-1.511	-1.29247	-0.688482	-1.51589	2	0.000304552	-1.49247	-1.40173	-1.10218
>tr|Q3U5S6|Q3U5S6_MOUSE Syndecan OS=Mus musculus GN=Sdc4 PE=1 SV=1	-1.63335	1.52083	-1.3772	-2.55476	-2.08076	-2.0661	-0.366343	-1.22734	2	-0.0562585	-1.96598	-2.07343	-0.796841
>sp|Q8K0V4|CNOT3_MOUSE CCR4-NOT transcription complex subunit 3 OS=Mus musculus GN=Cnot3 PE=1 SV=1	-0.876937	0.885493	-1.29848	-1.11445	-0.926745	-1.88168	-0.391179	-0.712842	2	0.00427758	-1.20646	-1.40421	-0.552011
>sp|Q9ERK4|XPO2_MOUSE Exportin-2 OS=Mus musculus GN=Cse1l PE=1 SV=1	0.346912	-0.333943	-2.23575	-1.28662	-0.697528	-0.64024	-1.22431	0.0417154	25	0.00648461	-1.76119	-0.668884	-0.591297
>sp|P26339|CMGA_MOUSE Chromogranin-A OS=Mus musculus GN=Chga PE=1 SV=1	-0.307062	0.345333	-1.87961	-0.647128	-0.968374	-1.09106	-1.11371	-0.572579	5	0.0191355	-1.26337	-1.02972	-0.843146
>sp|Q9Z0R4|ITSN1_MOUSE Intersectin-1 OS=Mus musculus GN=Itsn1 PE=1 SV=2	0.241903	-0.207108	-1.74092	-0.50114	-0.373825	-0.578729	-0.498008	-0.10607	33	0.0173975	-1.12103	-0.476277	-0.302039
>sp|Q61599|GDIR2_MOUSE Rho GDP-dissociation inhibitor 2 OS=Mus musculus GN=Arhgdib PE=1 SV=3	-0.0569746	-0.0465349	-2.56899	-2.64539	-2.44788	-2.25738	-1.98395	-0.590288	3	-0.0517547	-2.60719	-2.35263	-1.28712
>sp|Q8BMA6|SRP68_MOUSE Signal recognition particle subunit SRP68 OS=Mus musculus GN=Srp68 PE=1 SV=2	-0.886067	1.42113	-1.16967	-2.15612	-1.47168	-1.78049	0.379793	-0.733271	10	0.267529	-1.66289	-1.62609	-0.176739
>sp|Q78JN3|ECI3_MOUSE Enoyl-CoA delta isomerase 3, peroxisomal OS=Mus musculus GN=Eci3 PE=1 SV=1	-0.48304	0.535764	-1.40151	-0.639302	-0.601068	-0.945074	-0.402372	-0.0894806	3	0.0263624	-1.0204	-0.773071	-0.245926
>tr|A0JLN1|A0JLN1_MOUSE Srp72 protein (Fragment) OS=Mus musculus GN=Srp72 PE=2 SV=1	-0.552845	0.632398	-0.949064	-1.18729	-1.11005	-1.03001	0.0570874	-0.509759	5	0.0397768	-1.06818	-1.07003	-0.226336
>sp|Q8BFU3|RN214_MOUSE RING finger protein 214 OS=Mus musculus GN=Rnf214 PE=1 SV=1	0.307715	-0.0732946	-1.1818	-1.82584	-1.29122	-1.2472	-1.01293	-0.706511	7	0.11721	-1.50382	-1.26921	-0.859723
>sp|Q8BHN0|PPM1L_MOUSE Protein phosphatase 1L OS=Mus musculus GN=Ppm1l PE=1 SV=1	-0.382046	0.4459	-0.782777	-0.606967	-0.744751	-1.35888	-0.0872837	0.065383	2	0.031927	-0.694872	-1.05182	-0.0109504
>sp|Q6ZQ58|LARP1_MOUSE La-related protein 1 OS=Mus musculus GN=Larp1 PE=1 SV=3	-0.319962	1.35988	-1.60453	-0.630331	-1.26511	-1.73338	-0.0307676	0.390625	7	0.519959	-1.11743	-1.49924	0.179929
>sp|Q497I4|KRT35_MOUSE Keratin, type I cuticular Ha5 OS=Mus musculus GN=Krt35 PE=1 SV=1	6.31974	-4.81237	-7.81257	-3.13095	-8.2921	-8.97922	-1.711	-0.681675	3	0.753685	-5.47176	-8.63566	-1.19634
>sp|Q9JK81|MYG1_MOUSE UPF0160 protein MYG1, mitochondrial OS=Mus musculus GN=Myg1 PE=1 SV=1	0.0350964	0.0468757	-0.461643	-0.501765	-0.929899	-1.11256	-0.0626724	-0.124319	4	0.0409861	-0.481704	-1.02123	-0.0934959
>tr|B9EJ80|B9EJ80_MOUSE PDZ domain containing 8 OS=Mus musculus GN=Pdzd8 PE=1 SV=1	-0.0116022	0.0937692	-2.11626	-1.20982	-1.81446	-1.39229	-0.820928	-0.279891	5	0.0410835	-1.66304	-1.60337	-0.550409
>sp|Q9R0A0|PEX14_MOUSE Peroxisomal membrane protein PEX14 OS=Mus musculus GN=Pex14 PE=1 SV=1	-0.609633	0.677129	-1.38268	-0.654415	-1.03071	-0.513023	-0.0659339	0.264188	4	0.0337479	-1.01855	-0.771869	0.0991271
>sp|Q6P5F6|S39AA_MOUSE Zinc transporter ZIP10 OS=Mus musculus GN=Slc39a10 PE=1 SV=1	0.861014	-0.822237	-2.56147	-2.46236	-1.55651	-0.753461	-1.12601	-0.0844591	7	0.0193887	-2.51191	-1.15499	-0.605235
>sp|P97411|ICA69_MOUSE Islet cell autoantigen 1 OS=Mus musculus GN=Ica1 PE=1 SV=3	0.116305	-0.190135	-3.17977	-2.77039	-2.01374	-1.68378	-1.7857	-0.112911	6	-0.0369149	-2.97508	-1.84876	-0.949304
>sp|O55017|CAC1B_MOUSE Voltage-dependent N-type calcium channel subunit alpha-1B OS=Mus musculus GN=Cacna1b PE=1 SV=1	-0.190666	0.126464	-3.04357	-2.70185	-1.44257	-2.03443	-1.15329	-1.03589	8	-0.0321012	-2.87271	-1.7385	-1.09459
>sp|P10833|RRAS_MOUSE Ras-related protein R-Ras OS=Mus musculus GN=Rras PE=1 SV=1	-0.116725	0.164945	-1.9545	-1.89334	-1.01931	-1.44966	-0.337555	-0.266314	5	0.0241096	-1.92392	-1.23449	-0.301934
>sp|Q9D071|MMS19_MOUSE MMS19 nucleotide excision repair protein homolog OS=Mus musculus GN=Mms19 PE=1 SV=1	-0.519068	0.598016	-1.41789	-0.891846	-0.621018	-0.69243	0.136577	-0.122192	4	0.0394739	-1.15487	-0.656724	0.00719274
>sp|P54285|CACB3_MOUSE Voltage-dependent L-type calcium channel subunit beta-3 OS=Mus musculus GN=Cacnb3 PE=1 SV=2	-0.443039	0.381368	-2.05385	-1.11635	-1.55982	-1.15864	-0.619921	-0.0179111	7	-0.0308351	-1.5851	-1.35923	-0.318916
>sp|Q64455|PTPRJ_MOUSE Receptor-type tyrosine-protein phosphatase eta OS=Mus musculus GN=Ptprj PE=1 SV=2	-0.0598074	0.151593	-2.03307	-2.58716	-2.21398	-2.11912	-0.938591	-0.423041	4	0.0458927	-2.31012	-2.16655	-0.680816
>sp|P60755|MDGA2_MOUSE MAM domain-containing glycosylphosphatidylinositol anchor protein 2 OS=Mus musculus GN=Mdga2 PE=1 SV=1	-0.561931	0.612655	-1.00979	-1.4102	-2.32233	-0.99739	0.269592	1.00722	3	0.0253618	-1.21	-1.65986	0.638407
>tr|G3XA21|G3XA21_MOUSE MCG134445, isoform CRA_a OS=Mus musculus GN=Mroh1 PE=1 SV=1	-0.789353	0.776521	-2.94251	-3.36797	-2.5977	-2.62092	-0.587005	-0.154892	2	-0.00641599	-3.15524	-2.60931	-0.370949
>tr|Q4VA10|Q4VA10_MOUSE Ras homolog gene family, member f OS=Mus musculus GN=Rhof PE=1 SV=1	-0.303644	0.388144	-1.40086	-0.354884	-1.30755	-1.12614	0.9578	0.000863996	3	0.0422503	-0.87787	-1.21684	0.479332
>sp|Q9QXK3|COPG2_MOUSE Coatomer subunit gamma-2 OS=Mus musculus GN=Copg2 PE=1 SV=1	-1.03827	2.51541	-0.823043	-2.38444	-3.16859	-1.20965	1.1535	0.321227	4.5	0.738572	-1.60374	-2.18912	0.737365
>sp|Q9Z1F9|SAE2_MOUSE SUMO-activating enzyme subunit 2 OS=Mus musculus GN=Uba2 PE=1 SV=1	0.508211	-0.530685	-0.8395	-1.77464	-1.74698	-0.936447	0.08677	0.444676	12	-0.0112372	-1.30707	-1.34171	0.265723
>sp|Q9CQ48|NUDC2_MOUSE NudC domain-containing protein 2 OS=Mus musculus GN=Nudcd2 PE=1 SV=1	-0.618217	0.657771	-1.9447	-1.18982	-1.33632	-0.920073	-0.166364	0.257402	3	0.0197768	-1.56726	-1.1282	0.0455189
>sp|Q3UYH7|ARBK2_MOUSE Beta-adrenergic receptor kinase 2 OS=Mus musculus GN=Adrbk2 PE=1 SV=2	0.10955	-0.0276006	-2.51291	-2.11411	-1.4359	-1.50158	-0.200786	0.386759	5	0.0409749	-2.31351	-1.46874	0.0929863
>sp|Q9D7A6|SRP19_MOUSE Signal recognition particle 19 kDa protein OS=Mus musculus GN=Srp19 PE=1 SV=1	-0.712345	0.748414	-1.59026	-1.15991	-0.978726	-1.17395	0.528596	1.09089	2	0.0180347	-1.37508	-1.07634	0.809742
>tr|A0JLR7|A0JLR7_MOUSE Ahnak protein (Fragment) OS=Mus musculus GN=Ahnak PE=2 SV=1	-0.186396	0.254285	-1.90707	-2.18556	-1.43726	-2.23915	0.72182	0.366516	6	0.0339443	-2.04631	-1.8382	0.544168
>sp|Q8BSY0|ASPH_MOUSE Aspartyl/asparaginyl beta-hydroxylase OS=Mus musculus GN=Asph PE=1 SV=1	-0.4831	0.536653	-1.18607	-0.93376	-0.889447	-1.10392	0.126526	0.547997	2	0.0267765	-1.05991	-0.996683	0.337262
>sp|P61961|UFM1_MOUSE Ubiquitin-fold modifier 1 OS=Mus musculus GN=Ufm1 PE=1 SV=1	0.238069	-0.187205	-2.97976	-2.21921	-1.29241	-1.09996	-1.0403	-0.162054	4	0.0254317	-2.59948	-1.19618	-0.601176
>sp|Q921M7|FA49B_MOUSE Protein FAM49B OS=Mus musculus GN=Fam49b PE=1 SV=1	0.608929	-0.606188	-5.49361	-3.44271	-1.93085	-0.779722	-1.98075	-0.291637	14	0.00137043	-4.46816	-1.35529	-1.1362
>tr|Q6IWE2|Q6IWE2_MOUSE Beta-actin (Fragment) OS=Mus musculus GN=Actb PE=2 SV=1	-0.568139	0.573507	-6.9206	-5.85792	-3.04391	-2.60941	-1.8944	-0.542564	2	0.00268424	-6.38926	-2.82666	-1.21848
>sp|P08003|PDIA4_MOUSE Protein disulfide-isomerase A4 OS=Mus musculus GN=Pdia4 PE=1 SV=3	0.83546	-0.616321	-2.26636	-0.94322	0.0492956	-1.01496	-4.1166	-1.77951	17	0.10957	-1.60479	-0.482832	-2.94805
>sp|Q91ZJ5|UGPA_MOUSE UTP--glucose-1-phosphate uridylyltransferase OS=Mus musculus GN=Ugp2 PE=1 SV=3	0.56315	-0.377658	-0.597819	-0.399242	0.243595	-0.779386	-2.21766	-1.62541	16	0.0927459	-0.49853	-0.267896	-1.92153
>sp|Q9CR67|TMM33_MOUSE Transmembrane protein 33 OS=Mus musculus GN=Tmem33 PE=1 SV=1	0.2155	-0.12185	-0.626707	-0.612581	0.431384	-0.692852	-0.967892	-0.909638	5	0.0468253	-0.619644	-0.130734	-0.938765
>sp|Q01279|EGFR_MOUSE Epidermal growth factor receptor OS=Mus musculus GN=Egfr PE=1 SV=1	-0.0604056	0.155454	-0.4479	-1.1369	-0.480651	0.0444215	-0.486104	-2.2138	2	0.0475241	-0.792402	-0.218115	-1.34995
>sp|Q3UTJ2|SRBS2_MOUSE Sorbin and SH3 domain-containing protein 2 OS=Mus musculus GN=Sorbs2 PE=1 SV=2	0.795176	-0.665502	-1.56735	-0.855856	-0.864825	0.141852	-1.80949	-0.839312	16	0.0648372	-1.2116	-0.361487	-1.3244
>sp|O08530|S1PR1_MOUSE Sphingosine 1-phosphate receptor 1 OS=Mus musculus GN=S1pr1 PE=1 SV=3	-0.92314	0.955391	-2.23028	-1.43552	-0.816717	-0.84725	-2.30675	-2.92548	3	0.0161258	-1.8329	-0.831984	-2.61611
>tr|A0A0R4J0I1|A0A0R4J0I1_MOUSE MCG1051009 OS=Mus musculus GN=Serpina3k PE=1 SV=1	1.47343	-1.50934	-3.19626	-4.91742	-2.13919	-2.22895	-4.32918	-9.34237	3	-0.0179545	-4.05684	-2.18407	-6.83577
>sp|P07758|A1AT1_MOUSE Alpha-1-antitrypsin 1-1 OS=Mus musculus GN=Serpina1a PE=1 SV=4	2.5319	-2.35716	-2.75656	-4.98546	-1.21362	-3.69594	-5.26952	-10.2796	8	0.0873699	-3.87101	-2.45478	-7.77454
>sp|Q9CX34|SGT1_MOUSE Protein SGT1 homolog OS=Mus musculus GN=Sugt1 PE=1 SV=3	1.00487	-0.952807	-1.40358	-1.06428	-0.755901	-0.289618	-2.3685	-0.984296	12	0.0260297	-1.23393	-0.52276	-1.6764
>sp|Q9D9V3|ECHD1_MOUSE Ethylmalonyl-CoA decarboxylase OS=Mus musculus GN=Echdc1 PE=1 SV=2	-0.651316	0.97636	-1.27679	-1.47168	-0.0802346	-0.861999	-1.23585	-1.79344	8	0.162522	-1.37423	-0.471117	-1.51465
>sp|Q8K2P7|S38A1_MOUSE Sodium-coupled neutral amino acid transporter 1 OS=Mus musculus GN=Slc38a1 PE=1 SV=1	0.225325	0.324851	-1.68606	-1.83244	-1.0271	-1.53073	-2.37705	-2.67065	3	0.275088	-1.75925	-1.27891	-2.52385
>sp|Q8C015|PAK7_MOUSE Serine/threonine-protein kinase PAK 7 OS=Mus musculus GN=Pak7 PE=1 SV=1	0.14804	-0.0529579	-1.17414	-1.23072	-1.34588	0.284887	-1.52285	-1.30464	3	0.047541	-1.20243	-0.530494	-1.41375
>sp|Q8R1Q8|DC1L1_MOUSE Cytoplasmic dynein 1 light intermediate chain 1 OS=Mus musculus GN=Dync1li1 PE=1 SV=1	1.34535	-1.34785	-2.4173	-2.50662	-0.445654	-1.39582	-2.468	-1.50457	21.5	-0.00124529	-2.46196	-0.920736	-1.98628
>sp|O35089|CNIH2_MOUSE Protein cornichon homolog 2 OS=Mus musculus GN=Cnih2 PE=1 SV=2	-0.252596	0.316747	-0.995575	-0.662661	-0.395913	-0.375998	-0.453495	-1.06108	2	0.0320754	-0.829118	-0.385955	-0.757287
>sp|P49025|CTRO_MOUSE Citron Rho-interacting kinase OS=Mus musculus GN=Cit PE=1 SV=3	-0.500365	0.535106	-1.62643	-1.24719	-0.271313	-0.6949	-1.35301	-1.42188	19	0.0173707	-1.43681	-0.483107	-1.38744
>sp|Q9CQM5|TXD17_MOUSE Thioredoxin domain-containing protein 17 OS=Mus musculus GN=Txndc17 PE=1 SV=1	0.331498	-0.246603	-0.91479	-0.675161	-0.489763	-0.578755	-1.23176	-1.33625	3	0.0424473	-0.794975	-0.534259	-1.284
>tr|Q5ND42|Q5ND42_MOUSE Phosphatidylinositol transfer protein alpha isoform OS=Mus musculus GN=Pitpna PE=1 SV=1	1.39664	-1.2193	-1.3435	-1.1451	0.031383	-0.719899	-1.5601	-0.975131	16	0.0886677	-1.2443	-0.344258	-1.26762
>sp|Q56A07|SCN2B_MOUSE Sodium channel subunit beta-2 OS=Mus musculus GN=Scn2b PE=1 SV=1	1.89843	-1.57059	-1.36408	-3.21124	-0.958647	-1.30355	-2.67825	-0.98907	5	0.163921	-2.28766	-1.1311	-1.83366
>sp|Q8C078|KKCC2_MOUSE Calcium/calmodulin-dependent protein kinase kinase 2 OS=Mus musculus GN=Camkk2 PE=1 SV=2	0.382606	-0.416369	-1.33252	-0.971301	-0.892925	-0.0481014	-2.68823	-0.373492	11	-0.0168814	-1.15191	-0.470513	-1.53086
>sp|Q9D1G3|HHATL_MOUSE Protein-cysteine N-palmitoyltransferase HHAT-like protein OS=Mus musculus GN=Hhatl PE=1 SV=2	2.51462	-3.1929	-4.99306	-3.38924	-2.15415	-2.54425	-5.03681	-3.80553	2	-0.339141	-4.19115	-2.3492	-4.42117
>sp|Q8R146|APEH_MOUSE Acylamino-acid-releasing enzyme OS=Mus musculus GN=Apeh PE=1 SV=3	-0.738549	0.445677	-1.26364	-1.80774	-0.696809	-1.43232	-1.94051	-0.667081	8	-0.146436	-1.53569	-1.06457	-1.3038
>sp|Q9D387|LAMP5_MOUSE Lysosome-associated membrane glycoprotein 5 OS=Mus musculus GN=Lamp5 PE=1 SV=2	-0.593937	0.635678	-0.977756	-2.2069	-1.41906	0.424609	-2.51558	-1.2251	3	0.0208706	-1.59233	-0.497224	-1.87034
>sp|Q9D4H8|CUL2_MOUSE Cullin-2 OS=Mus musculus GN=Cul2 PE=1 SV=2	0.0112369	0.0335051	-1.32738	-0.745439	-0.0935014	-0.34426	-0.930078	-0.784916	17	0.022371	-1.03641	-0.218881	-0.857497
>sp|O35927|CTND2_MOUSE Catenin delta-2 OS=Mus musculus GN=Ctnnd2 PE=1 SV=1	0.309135	-0.248717	-1.42918	-0.603232	-0.878154	-0.0207685	-1.09689	-0.0483269	24	0.0302091	-1.01621	-0.449461	-0.572607
>sp|P55088|AQP4_MOUSE Aquaporin-4 OS=Mus musculus GN=Aqp4 PE=1 SV=2	1.78133	-1.98168	-4.26719	-2.91587	0.723513	-0.0731049	-2.82517	-2.29573	4.5	-0.100176	-3.59153	0.325204	-2.56045
>sp|O35685|NUDC_MOUSE Nuclear migration protein nudC OS=Mus musculus GN=Nudc PE=1 SV=1	0.922875	-0.323122	-2.61138	-1.08309	0.0339319	0.139969	-2.79265	-0.424839	13	0.299876	-1.84724	0.0869507	-1.60875
>sp|Q03734|SPA3M_MOUSE Serine protease inhibitor A3M OS=Mus musculus GN=Serpina3m PE=1 SV=2	-0.00507816	-0.0594062	-2.74611	-4.90035	-1.74624	-1.24246	-3.876	-8.94368	2.5	-0.0322422	-3.82323	-1.49435	-6.40984
>tr|E9PY39|E9PY39_MOUSE Protein Gm20431 OS=Mus musculus GN=Gm20431 PE=4 SV=1	0.0635634	0.0346217	-1.78959	-1.43566	-0.450283	-0.117789	-1.33093	-1.189	3	0.0490925	-1.61263	-0.284036	-1.25997
>sp|Q8CGA3|LAT4_MOUSE Large neutral amino acids transporter small subunit 4 OS=Mus musculus GN=Slc43a2 PE=1 SV=1	0.00736325	0.084249	-1.47676	-1.00322	-0.295772	-0.502932	-1.60016	-0.790367	2	0.0458061	-1.23999	-0.399352	-1.19526
>sp|Q8BHE3|ATCAY_MOUSE Caytaxin OS=Mus musculus GN=Atcay PE=1 SV=1	0.827304	-0.85634	-1.96867	-2.07448	0.154293	-0.543585	-2.61171	-0.781984	5	-0.0145184	-2.02157	-0.194646	-1.69684
>sp|Q3UJU9|RMD3_MOUSE Regulator of microtubule dynamics protein 3 OS=Mus musculus GN=Rmdn3 PE=1 SV=2	0.200313	-0.0238555	-2.05429	-1.68159	-0.190641	-1.14553	-1.82396	-0.593708	6	0.0882289	-1.86794	-0.668085	-1.20884
>tr|Q4VBX4|Q4VBX4_MOUSE MCG127675 OS=Mus musculus GN=Ube2v2 PE=2 SV=1	0.609126	-0.545044	-2.8834	-1.56084	-0.108379	-0.118796	-1.6308	-1.08012	7	0.0320413	-2.22212	-0.113588	-1.35546
>sp|Q9WVG6|CARM1_MOUSE Histone-arginine methyltransferase CARM1 OS=Mus musculus GN=Carm1 PE=1 SV=2	0.728183	-0.677149	-1.92202	-1.57787	-0.629498	-0.478241	-2.00344	-0.22356	2	0.0255168	-1.74995	-0.55387	-1.1135
>sp|P35803|GPM6B_MOUSE Neuronal membrane glycoprotein M6-b OS=Mus musculus GN=Gpm6b PE=1 SV=2	2.14163	-1.56898	-1.29098	-1.89447	-0.248526	0.960706	-1.48127	0.926589	7	0.286325	-1.59273	0.35609	-0.277341
>sp|E9Q401|RYR2_MOUSE Ryanodine receptor 2 OS=Mus musculus GN=Ryr2 PE=1 SV=1	-0.236582	0.23255	-0.862842	-1.13155	-1.16683	0.062963	0.347246	-0.758006	48	-0.00201594	-0.997198	-0.551932	-0.20538
>sp|P70398|USP9X_MOUSE Probable ubiquitin carboxyl-terminal hydrolase FAF-X OS=Mus musculus GN=Usp9x PE=1 SV=2	0.103948	-0.0238051	-0.621897	-0.393246	-0.195015	-0.491721	-0.498834	-0.0811551	50	0.0400716	-0.507572	-0.343368	-0.289994
>sp|Q8JZQ2|AFG32_MOUSE AFG3-like protein 2 OS=Mus musculus GN=Afg3l2 PE=1 SV=1	0.164431	0.0197751	-0.893476	-0.762658	-0.350746	-0.244744	-0.320203	0.0281315	27	0.0921029	-0.828067	-0.297745	-0.146036
>sp|Q99MI1|RB6I2_MOUSE ELKS/Rab6-interacting/CAST family member 1 OS=Mus musculus GN=Erc1 PE=1 SV=1	-0.187117	0.284588	-1.36421	-1.65307	-1.29785	0.467994	-0.992823	0.0701859	10	0.0487358	-1.50864	-0.414927	-0.461319
>sp|Q9Z1Z0|USO1_MOUSE General vesicular transport factor p115 OS=Mus musculus GN=Uso1 PE=1 SV=2	-0.45522	0.489675	-0.670908	-0.789017	-0.106993	-0.960452	-0.0604099	-0.788628	22	0.0172278	-0.729962	-0.533722	-0.424519
>tr|Q3TEF1|Q3TEF1_MOUSE Glutamate--cysteine ligase catalytic subunit OS=Mus musculus GN=Gclc PE=1 SV=1	0.299291	-0.294637	-1.63167	-0.689344	-0.574096	-0.638568	-0.930628	-0.0599936	15	0.00232712	-1.16051	-0.606332	-0.495311
>sp|Q9DBF1|AL7A1_MOUSE Alpha-aminoadipic semialdehyde dehydrogenase OS=Mus musculus GN=Aldh7a1 PE=1 SV=4	-0.129682	0.509468	-1.42974	-0.635589	0.117717	-0.545028	-0.986327	0.146115	19	0.189893	-1.03267	-0.213656	-0.420106
>sp|Q5PR73|DIRA2_MOUSE GTP-binding protein Di-Ras2 OS=Mus musculus GN=Diras2 PE=1 SV=1	1.34162	-1.58401	-2.43844	-1.49105	0.280856	-0.205532	-1.69757	0.720857	7	-0.1212	-1.96475	0.037662	-0.488358
>sp|Q91VZ6|SMAP1_MOUSE Stromal membrane-associated protein 1 OS=Mus musculus GN=Smap1 PE=1 SV=1	1.63419	-0.257663	-1.29924	-0.0700804	0.830141	0.315403	-1.06053	1.14706	6	0.688261	-0.68466	0.572772	0.043265
>sp|Q9CYN2|SPCS2_MOUSE Signal peptidase complex subunit 2 OS=Mus musculus GN=Spcs2 PE=1 SV=1	1.35461	0.320605	-2.04415	-0.917791	0.0929688	-0.291059	-1.18551	1.36311	4	0.837607	-1.48097	-0.0990449	0.0887966
>sp|Q6IFX3|K1C40_MOUSE Keratin, type I cytoskeletal 40 OS=Mus musculus GN=Krt40 PE=2 SV=1	5.35962	-8.54498	-10.9986	-8.37755	-10.1325	-4.16889	-8.61012	-2.41802	2	-1.59268	-9.68806	-7.15069	-5.51407
>tr|Q8CFX3|Q8CFX3_MOUSE Protein Pcdh1 OS=Mus musculus GN=Pcdh1 PE=1 SV=1	0.753297	-0.596124	-1.90812	-0.476725	-1.46663	-0.270302	-1.52632	-0.00101791	14	0.0785865	-1.19242	-0.868466	-0.76367
>sp|Q8CD54|PIEZ2_MOUSE Piezo-type mechanosensitive ion channel component 2 OS=Mus musculus GN=Piezo2 PE=1 SV=2	0.121673	-0.238084	-0.16746	-3.78862	-2.45356	-0.877401	-0.959442	-0.3754	2	-0.0582059	-1.97804	-1.66548	-0.667421
>sp|O54984|ASNA_MOUSE ATPase Asna1 OS=Mus musculus GN=Asna1 PE=1 SV=2	0.626821	-0.655501	-1.24089	-1.12	-0.19536	-0.976303	-0.84217	-1.20304	10	-0.0143402	-1.18045	-0.585831	-1.02261
>sp|P68369|TBA1A_MOUSE Tubulin alpha-1A chain OS=Mus musculus GN=Tuba1a PE=1 SV=1	0.47206	-0.444513	-2.43742	-2.34059	-1.02226	0.871324	-1.13895	0.25367	3.5	0.0137733	-2.389	-0.0754664	-0.442642
>sp|Q8R570|SNP47_MOUSE Synaptosomal-associated protein 47 OS=Mus musculus GN=Snap47 PE=1 SV=1	0.0476462	0.0613681	-1.71789	-0.269007	0.321049	0.186514	-0.930802	0.131904	13	0.0545072	-0.993447	0.253782	-0.399449
>sp|A2A432|CUL4B_MOUSE Cullin-4B OS=Mus musculus GN=Cul4b PE=1 SV=1	0.833982	-0.777281	-0.771916	-1.18474	0.310161	-0.215125	-0.683127	0.103024	8	0.0283502	-0.978329	0.047518	-0.290051
>sp|O76013|KRT36_HUMAN Keratin, type I cuticular Ha6 OS=Homo sapiens GN=KRT36 PE=2 SV=1	7.21152	-14.9559	-19.5121	-12.4656	-18.9807	-6.13536	-8.03654	-0.379514	2	-3.87219	-15.9889	-12.558	-4.20803
>sp|A2ASS6|TITIN_MOUSE Titin OS=Mus musculus GN=Ttn PE=1 SV=1	1.4298	-1.41171	-3.58476	-1.90893	-0.0766309	-0.904225	-2.65497	1.16143	5	0.00904674	-2.74685	-0.490428	-0.74677
>sp|B9EJA2|CTTB2_MOUSE Cortactin-binding protein 2 OS=Mus musculus GN=Cttnbp2 PE=1 SV=2	0.00416454	-0.0558472	-1.5561	-0.919539	-1.38961	-0.204714	-0.67064	-0.286037	12	-0.0258413	-1.23782	-0.797163	-0.478339
>tr|Q5J8K6|Q5J8K6_MOUSE CAST1/ERC2 splicing variant-3 OS=Mus musculus GN=Erc2 PE=2 SV=1	0.646467	-0.561671	-1.13856	-0.436178	-0.743123	0.316437	-0.67696	0.176628	26	0.0423977	-0.787367	-0.213343	-0.250166
>tr|Q6PJ18|Q6PJ18_MOUSE Tpm2 protein OS=Mus musculus GN=Tpm2 PE=2 SV=1	0.290051	-0.213202	-1.05418	-0.237248	-0.742145	0.019686	-0.398086	-0.281171	2	0.0384248	-0.645714	-0.36123	-0.339629
>sp|Q8K400|STXB5_MOUSE Syntaxin-binding protein 5 OS=Mus musculus GN=Stxbp5 PE=1 SV=3	-0.746759	0.911238	-2.05519	-0.673885	-0.884586	0.8172	0.189102	0.271451	16	0.0822393	-1.36454	-0.0336929	0.230276
>sp|Q7TN98|CPEB4_MOUSE Cytoplasmic polyadenylation element-binding protein 4 OS=Mus musculus GN=Cpeb4 PE=1 SV=1	-1.00452	0.901597	-1.55591	-2.78908	-1.49308	-1.79008	-1.51183	-1.02439	2	-0.0514596	-2.1725	-1.64158	-1.26811
>sp|Q99LG2|TNPO2_MOUSE Transportin-2 OS=Mus musculus GN=Tnpo2 PE=1 SV=1	0.776327	0.00986893	-2.24601	-1.26208	-0.231691	0.136267	-0.0644537	0.0719543	8	0.393098	-1.75404	-0.0477118	0.00375031
>sp|P22892|AP1G1_MOUSE AP-1 complex subunit gamma-1 OS=Mus musculus GN=Ap1g1 PE=1 SV=3	0.720591	-0.53366	-1.08085	-0.56506	-0.242269	0.231607	-0.392925	-0.247378	19	0.0934652	-0.822956	-0.0053308	-0.320152
>sp|Q9D0R2|SYTC_MOUSE Threonine--tRNA ligase, cytoplasmic OS=Mus musculus GN=Tars PE=1 SV=2	-0.0423712	0.194016	-0.451468	-0.735972	-0.7668	-0.0710229	-0.187616	0.216445	20	0.0758222	-0.59372	-0.418911	0.0144142
>tr|Q68FM7|Q68FM7_MOUSE Protein Arhgef11 OS=Mus musculus GN=Arhgef11 PE=1 SV=1	-0.283229	0.252999	-0.98884	-1.75213	-0.843528	-0.892787	-0.740673	0.0446966	9	-0.0151148	-1.37049	-0.868158	-0.347988
>sp|Q9QXJ1|APBB1_MOUSE Amyloid beta A4 precursor protein-binding family B member 1 OS=Mus musculus GN=Apbb1 PE=1 SV=3	-0.21261	0.141822	-1.20328	-1.52778	-1.25157	-0.449528	-1.52248	-0.649037	6	-0.0353939	-1.36553	-0.850551	-1.08576
>sp|Q148V7|K1468_MOUSE LisH domain and HEAT repeat-containing protein KIAA1468 OS=Mus musculus GN=Kiaa1468 PE=1 SV=1	0.541124	-0.507461	-1.26848	-0.443393	-0.222276	0.226453	0.247671	-0.11716	19	0.0168315	-0.855936	0.00208837	0.0652555
>sp|Q61481|PDE1A_MOUSE Calcium/calmodulin-dependent 3',5'-cyclic nucleotide phosphodiesterase 1A OS=Mus musculus GN=Pde1a PE=1 SV=2	-0.628264	0.587074	-1.99415	-1.05315	-1.08789	0.0237552	-1.11704	0.0507827	9	-0.0205946	-1.52365	-0.532069	-0.533128
>sp|Q9WTM5|RUVB2_MOUSE RuvB-like 2 OS=Mus musculus GN=Ruvbl2 PE=1 SV=3	-0.497042	0.480111	-1.3494	-0.883178	-0.0608489	-0.649249	-0.105175	-0.786798	8	-0.00846583	-1.11629	-0.355049	-0.445987
>tr|E9Q3M9|E9Q3M9_MOUSE Protein 2010300C02Rik OS=Mus musculus GN=2010300C02Rik PE=1 SV=1	0.200846	-0.131212	-1.37611	-0.426668	-0.932335	0.0451258	-0.571128	0.245238	3	0.034817	-0.901388	-0.443605	-0.162945
>sp|Q9CRT8|XPOT_MOUSE Exportin-T OS=Mus musculus GN=Xpot PE=1 SV=3	-0.757146	0.819467	-0.514147	-2.12484	-1.14515	-0.670785	0.432901	-0.206004	5	0.0311608	-1.3195	-0.907968	0.113448
>sp|P15116|CADH2_MOUSE Cadherin-2 OS=Mus musculus GN=Cdh2 PE=1 SV=2	-0.144327	0.251318	-1.10237	-0.579079	-0.342194	-0.39317	-0.26199	-0.39822	12	0.0534958	-0.840724	-0.367682	-0.330105
>sp|Q8BMI3|GGA3_MOUSE ADP-ribosylation factor-binding protein GGA3 OS=Mus musculus GN=Gga3 PE=1 SV=2	-1.13521	1.07082	-0.969341	-1.77775	-1.09904	-0.258488	-0.346928	0.247087	4	-0.0321985	-1.37355	-0.678763	-0.0499203
>sp|P61290|PSME3_MOUSE Proteasome activator complex subunit 3 OS=Mus musculus GN=Psme3 PE=1 SV=1	-0.420564	0.428383	-1.1001	-1.37884	-1.44238	-0.399624	0.291928	-0.664922	5	0.00390995	-1.23947	-0.921	-0.186497
>sp|P62743|AP2S1_MOUSE AP-2 complex subunit sigma OS=Mus musculus GN=Ap2s1 PE=1 SV=1	0.221596	0.100087	-0.85756	-1.80851	-1.21948	-0.659897	0.062586	-0.790275	4	0.160842	-1.33303	-0.93969	-0.363844
>sp|Q9DBL1|ACDSB_MOUSE Short/branched chain specific acyl-CoA dehydrogenase, mitochondrial OS=Mus musculus GN=Acadsb PE=1 SV=1	-0.221026	1.05106	-1.16159	-0.95595	0.732904	0.437347	-0.497871	0.0582191	7.5	0.415017	-1.05877	0.585126	-0.219826
>sp|Q7TN99|CPEB3_MOUSE Cytoplasmic polyadenylation element-binding protein 3 OS=Mus musculus GN=Cpeb3 PE=1 SV=1	0.0356011	-0.0848884	-1.15884	-1.8737	-0.320679	-0.999565	-1.11877	-0.629551	4	-0.0246437	-1.51627	-0.660122	-0.874162
>sp|Q07409|CNTN3_MOUSE Contactin-3 OS=Mus musculus GN=Cntn3 PE=1 SV=2	0.209253	-0.377396	-1.98091	-1.78512	0.258392	-0.926602	-0.505204	-1.95184	3	-0.0840717	-1.88302	-0.334105	-1.22852
>sp|Q9CR98|F136A_MOUSE Protein FAM136A OS=Mus musculus GN=Fam136a PE=1 SV=1	0.789	-0.745507	-2.2843	-1.18629	-0.494039	-0.915586	-1.47803	-0.103163	2	0.0217468	-1.7353	-0.704812	-0.790596
>sp|Q8K4X7|PLCD_MOUSE 1-acyl-sn-glycerol-3-phosphate acyltransferase delta OS=Mus musculus GN=Agpat4 PE=1 SV=1	-0.0391715	0.00318544	-1.50933	-0.89946	-0.847139	-1.15351	-1.03059	-0.0927057	8	-0.017993	-1.2044	-1.00032	-0.561648
>tr|A2RSB1|A2RSB1_MOUSE Nucleosome assembly protein 1-like 4 OS=Mus musculus GN=Nap1l4 PE=1 SV=1	0.757234	-0.528772	-1.62973	-0.597852	-0.503859	0.0135248	-0.972744	0.865441	10	0.114231	-1.11379	-0.245167	-0.0536514
>sp|Q9DB27|MCTS1_MOUSE Malignant T-cell-amplified sequence 1 OS=Mus musculus GN=Mcts1 PE=1 SV=1	-0.554976	0.593917	-1.3788	-1.12605	-1.10263	-0.417392	-0.272368	-0.0791792	4	0.0194709	-1.25242	-0.760009	-0.175774
>sp|Q14BI2|GRM2_MOUSE Metabotropic glutamate receptor 2 OS=Mus musculus GN=Grm2 PE=1 SV=2	-0.115999	0.125484	-0.809614	-1.11814	-1.29344	0.0617865	-0.259455	0.154563	14	0.00474216	-0.963875	-0.615829	-0.052446
>sp|Q9QZD9|EIF3I_MOUSE Eukaryotic translation initiation factor 3 subunit I OS=Mus musculus GN=Eif3i PE=1 SV=1	0.281895	-0.184581	-2.07054	-0.556807	-0.747947	-0.55282	-1.16483	0.715832	6	0.0486574	-1.31367	-0.650384	-0.224499
>sp|Q8R0J7|VP37B_MOUSE Vacuolar protein sorting-associated protein 37B OS=Mus musculus GN=Vps37b PE=1 SV=1	-0.0372991	0.141627	-2.23008	-0.498467	-0.647316	-0.299383	-0.6891	0.197041	6	0.052164	-1.36427	-0.473349	-0.24603
>sp|Q9JL04|FMN2_MOUSE Formin-2 OS=Mus musculus GN=Fmn2 PE=1 SV=2	-1.07286	1.06604	-1.8346	-0.89229	-1.12641	-0.938106	-0.596313	-0.222055	7	-0.00341384	-1.36344	-1.03226	-0.409184
>sp|P63080|GBRB3_MOUSE Gamma-aminobutyric acid receptor subunit beta-3 OS=Mus musculus GN=Gabrb3 PE=2 SV=1	0.536438	-0.442815	-1.05501	-0.578256	0.0423378	0.371401	-0.435547	0.299936	7	0.0468115	-0.816631	0.206869	-0.0678056
>sp|Q9DBH5|LMAN2_MOUSE Vesicular integral-membrane protein VIP36 OS=Mus musculus GN=Lman2 PE=1 SV=2	0.150766	-0.0452684	-0.852844	-1.29983	-0.802546	-0.796285	-1.12323	-0.767188	5	0.0527489	-1.07633	-0.799416	-0.94521
>sp|Q68FE6|FA65A_MOUSE Protein FAM65A OS=Mus musculus GN=Fam65a PE=1 SV=2	-1.30805	1.2477	-1.79153	-1.25293	-1.48285	0.0831209	-0.0437726	-0.51163	2	-0.030174	-1.52223	-0.699862	-0.277701
>tr|Q3V074|Q3V074_MOUSE Serine/threonine-protein phosphatase OS=Mus musculus GN=Ppp3cc PE=1 SV=1	0.927787	-0.876901	-1.63893	-0.668353	-0.668185	0.146988	-0.610052	0.144952	2	0.0254433	-1.15364	-0.260599	-0.23255
>sp|Q8CEE7|RDH13_MOUSE Retinol dehydrogenase 13 OS=Mus musculus GN=Rdh13 PE=1 SV=1	-0.981	0.96954	-2.3076	-0.826132	-1.04099	-1.17027	-0.36355	-1.36312	2	-0.00572976	-1.56686	-1.10563	-0.863337
>sp|Q8WTY4|CPIN1_MOUSE Anamorsin OS=Mus musculus GN=Ciapin1 PE=1 SV=1	0.641923	-0.641628	-1.97203	-1.44225	-1.03869	-1.58904	-1.53508	-0.89915	4	0.00014762	-1.70714	-1.31386	-1.21712
>tr|Q4VAG4|Q4VAG4_MOUSE 60S ribosomal protein L22 OS=Mus musculus GN=Rpl22 PE=1 SV=1	-0.539563	0.443238	-2.15799	-1.40524	-1.42579	-0.595473	-0.869351	-0.660247	3	-0.0481623	-1.78162	-1.01063	-0.764799
>sp|Q8K0T7|UN13C_MOUSE Protein unc-13 homolog C OS=Mus musculus GN=Unc13c PE=1 SV=3	-0.666712	0.699603	-1.31709	-1.23697	-1.01852	-1.09489	-0.364475	-0.986007	4	0.0164454	-1.27703	-1.0567	-0.675241
>sp|Q91XD6|VPS36_MOUSE Vacuolar protein-sorting-associated protein 36 OS=Mus musculus GN=Vps36 PE=1 SV=1	1.35896	-1.42006	-1.86826	-1.38573	-0.962768	-0.0107587	-1.1731	-0.131973	2	-0.0305468	-1.627	-0.486763	-0.652538
>sp|P63141|KCNA2_MOUSE Potassium voltage-gated channel subfamily A member 2 OS=Mus musculus GN=Kcna2 PE=1 SV=1	0.115147	-0.0393109	-1.39864	-0.966836	-0.24586	-0.40617	-0.868048	0.322317	6	0.0379179	-1.18274	-0.326015	-0.272865
>sp|Q05186|RCN1_MOUSE Reticulocalbin-1 OS=Mus musculus GN=Rcn1 PE=1 SV=1	-1.22707	1.19953	-2.16341	-1.42978	-1.20966	-1.34635	-1.42209	-0.571907	4	-0.0137733	-1.7966	-1.27801	-0.997
>tr|Q14C24|Q14C24_MOUSE MCG14259, isoform CRA_a OS=Mus musculus GN=U2af1 PE=1 SV=1	-0.157188	2.31577	-2.07633	-1.89312	0.318995	-0.63425	0.756604	-2.90306	3.5	1.07929	-1.98472	-0.157627	-1.07323
>sp|Q3TRM4|PLPL6_MOUSE Neuropathy target esterase OS=Mus musculus GN=Pnpla6 PE=1 SV=2	0.0680124	1.82711	-0.64751	-0.880752	0.922931	1.4044	0.97035	0.356949	3	0.947562	-0.764131	1.16366	0.66365
>sp|Q8BGE6|ATG4B_MOUSE Cysteine protease ATG4B OS=Mus musculus GN=Atg4b PE=1 SV=2	-0.960543	0.956286	-1.1718	-2.26542	-0.509184	-0.440172	-0.177342	-0.953808	4	-0.00212896	-1.71861	-0.474678	-0.565575
>sp|Q9QXW9|LAT2_MOUSE Large neutral amino acids transporter small subunit 2 OS=Mus musculus GN=Slc7a8 PE=1 SV=1	1.99444	-2.20332	-2.40557	-2.47824	-0.814195	-0.520465	-0.900045	-0.534145	3	-0.104441	-2.4419	-0.66733	-0.717095
>sp|Q8R191|SNG3_MOUSE Synaptogyrin-3 OS=Mus musculus GN=Syngr3 PE=1 SV=1	0.328038	-0.229698	-0.798997	-1.1868	-1.08476	-0.421261	-0.329858	-0.655242	3	0.0491697	-0.992899	-0.75301	-0.49255
>sp|P97855|G3BP1_MOUSE Ras GTPase-activating protein-binding protein 1 OS=Mus musculus GN=G3bp1 PE=1 SV=1	0.687301	-0.611971	-1.51829	-2.02421	-0.208627	-0.0634648	0.698524	-1.34651	4	0.0376654	-1.77125	-0.136046	-0.323995
>tr|F8VPK8|F8VPK8_MOUSE Protein Pcdh9 OS=Mus musculus GN=Pcdh9 PE=1 SV=1	-0.0404563	0.11471	-0.935786	-0.636254	-0.706462	-0.198896	-0.493702	-0.194004	3	0.0371268	-0.78602	-0.452679	-0.343853
>sp|Q9CX60|LBH_MOUSE Protein LBH OS=Mus musculus GN=Lbh PE=1 SV=1	-0.845773	0.871424	-1.16013	-1.07023	-1.03953	-0.836136	0.179773	-1.14772	2	0.0128258	-1.11518	-0.937833	-0.483972
>sp|Q6Y685|TACC1_MOUSE Transforming acidic coiled-coil-containing protein 1 OS=Mus musculus GN=Tacc1 PE=1 SV=1	-0.584571	0.577442	-3.06446	-0.372555	-1.51947	-0.731459	-0.517681	-0.373896	2	-0.00356435	-1.71851	-1.12546	-0.445788
>sp|Q6GYP7|RGPA1_MOUSE Ral GTPase-activating protein subunit alpha-1 OS=Mus musculus GN=Ralgapa1 PE=1 SV=1	-1.0969	1.1018	-1.28919	-1.69835	-0.81663	0.320478	0.401151	-1.30246	10	0.00244979	-1.49377	-0.248076	-0.450655
>tr|Q3TVZ5|Q3TVZ5_MOUSE MICOS complex subunit MIC60 OS=Mus musculus GN=Immt PE=2 SV=1	0.913411	-0.984255	-1.66009	-1.46838	-0.632842	-0.89238	-1.71102	0.0771092	2	-0.0354217	-1.56424	-0.762611	-0.816958
>sp|Q922Y1|UBXN1_MOUSE UBX domain-containing protein 1 OS=Mus musculus GN=Ubxn1 PE=1 SV=1	-0.840318	0.879437	-1.10812	-0.545675	-0.570178	-0.628171	0.106533	-0.0318319	3	0.0195595	-0.826897	-0.599174	0.0373505
>sp|P42567|EPS15_MOUSE Epidermal growth factor receptor substrate 15 OS=Mus musculus GN=Eps15 PE=1 SV=1	-0.344319	0.390722	-1.42069	-1.29616	0.0300493	-1.00723	-0.637143	-0.372822	9	0.0232017	-1.35843	-0.48859	-0.504982
>sp|Q9QYX7|PCLO_MOUSE Protein piccolo OS=Mus musculus GN=Pclo PE=1 SV=4	0.4268	-0.386754	-1.446	-0.420513	-0.421348	0.0206171	-0.771696	0.0447481	68	0.0200228	-0.933255	-0.200365	-0.363474
>sp|Q9Z1L5|CA2D3_MOUSE Voltage-dependent calcium channel subunit alpha-2/delta-3 OS=Mus musculus GN=Cacna2d3 PE=1 SV=1	-0.144756	0.256783	-0.922508	-1.86662	-1.76432	0.0214054	-0.478679	-0.416983	11	0.0560134	-1.39456	-0.871457	-0.447831
>sp|Q9EPK7|XPO7_MOUSE Exportin-7 OS=Mus musculus GN=Xpo7 PE=1 SV=3	-0.460772	0.872128	-1.12363	-2.34657	-0.765285	-0.731124	-0.675022	-0.290098	19	0.205678	-1.7351	-0.748205	-0.48256
>tr|B1AWN6|B1AWN6_MOUSE Protein Scn2a1 OS=Mus musculus GN=Scn2a1 PE=1 SV=1	1.19209	-1.26214	-4.38197	-1.30877	-0.588293	-0.537293	-2.13359	0.0854032	14	-0.0350235	-2.84537	-0.562793	-1.02409
>sp|Q6PB66|LPPRC_MOUSE Leucine-rich PPR motif-containing protein, mitochondrial OS=Mus musculus GN=Lrpprc PE=1 SV=2	-0.434141	0.578346	-1.14606	-1.1547	-0.464235	-0.076731	-0.0635024	-0.0944613	44	0.0721027	-1.15038	-0.270483	-0.0789819
>sp|Q5SWU9|ACACA_MOUSE Acetyl-CoA carboxylase 1 OS=Mus musculus GN=Acaca PE=1 SV=1	-0.666579	0.828679	-1.55443	-1.45289	-0.661384	-0.441223	-0.500541	-0.291239	20	0.0810503	-1.50366	-0.551303	-0.39589
>sp|Q05512|MARK2_MOUSE Serine/threonine-protein kinase MARK2 OS=Mus musculus GN=Mark2 PE=1 SV=3	0.3663	-0.357737	-1.75166	-1.29717	-0.689237	-0.0376137	-0.865873	0.32903	10	0.00428137	-1.52442	-0.363425	-0.268421
>tr|Q53ZN9|Q53ZN9_MOUSE Anion exchange protein OS=Mus musculus GN=Slc4a1 PE=2 SV=1	-0.140657	0.174641	-3.17437	-4.92309	-1.5744	-3.11441	0.339342	-4.24778	6.5	0.0169922	-4.04873	-2.34441	-1.95422
>sp|Q9ER72|SYCC_MOUSE Cysteine--tRNA ligase, cytoplasmic OS=Mus musculus GN=Cars PE=1 SV=2	0.397872	-0.33988	-1.83055	-1.39815	-1.35935	-0.456035	-0.680566	-0.351072	13	0.0289958	-1.61435	-0.907694	-0.515819
>sp|Q64338|PDE1C_MOUSE Calcium/calmodulin-dependent 3',5'-cyclic nucleotide phosphodiesterase 1C OS=Mus musculus GN=Pde1c PE=1 SV=2	-0.819008	0.825233	-2.19175	-1.27393	-1.01297	-0.661005	-0.508284	-0.519805	3	0.0031122	-1.73284	-0.836987	-0.514045
>tr|Q7TQD5|Q7TQD5_MOUSE Carnitine O-palmitoyltransferase 1, liver isoform OS=Mus musculus GN=Cpt1a PE=1 SV=1	-0.595543	0.630204	-1.71906	-2.27419	-1.24893	-1.20974	-0.393187	-1.91985	8	0.0173305	-1.99662	-1.22933	-1.15652
>tr|S4R2R5|S4R2R5_MOUSE Ankyrin-2 (Fragment) OS=Mus musculus GN=Ank2 PE=1 SV=2	-0.91772	0.951702	-2.54346	-2.12546	-1.44382	-0.793536	-1.52577	-1.44333	3	0.0169913	-2.33446	-1.11868	-1.48455
>tr|Q3USW3|Q3USW3_MOUSE Opalin OS=Mus musculus GN=Opalin PE=1 SV=1	-1.53136	1.45786	-3.03103	-2.20936	-1.77556	-1.02922	-1.22512	-1.85156	2	-0.036748	-2.62019	-1.40239	-1.53834
>sp|Q9WTU3|SCN8A_MOUSE Sodium channel protein type 8 subunit alpha OS=Mus musculus GN=Scn8a PE=1 SV=1	-0.310882	0.302136	-2.08077	-2.4148	-1.68104	-1.27537	-1.55961	0.42782	3	-0.00437269	-2.24778	-1.4782	-0.565895
>sp|Q7TSE6|ST38L_MOUSE Serine/threonine-protein kinase 38-like OS=Mus musculus GN=Stk38l PE=1 SV=2	-0.379866	0.431216	-1.39953	-1.20727	-0.644909	-0.501761	-0.447899	-0.31126	3	0.0256749	-1.3034	-0.573335	-0.37958
>sp|Q8BP92|RCN2_MOUSE Reticulocalbin-2 OS=Mus musculus GN=Rcn2 PE=1 SV=1	-0.836949	0.881862	-2.48373	-1.50217	-0.607569	0.235478	-0.661303	0.835335	11	0.0224565	-1.99295	-0.186045	0.087016
>sp|Q8BG39|SV2B_MOUSE Synaptic vesicle glycoprotein 2B OS=Mus musculus GN=Sv2b PE=1 SV=1	1.39718	-1.54375	-2.03649	-1.69243	-1.6557	0.501017	0.034937	1.16638	11	-0.0732879	-1.86446	-0.577344	0.600658
>sp|Q8CA95|PDE10_MOUSE cAMP and cAMP-inhibited cGMP 3',5'-cyclic phosphodiesterase 10A OS=Mus musculus GN=Pde10a PE=1 SV=2	-0.950212	0.966054	-3.20801	-1.41724	-0.818658	-1.0732	-0.655112	1.16877	13	0.00792119	-2.31263	-0.945928	0.256829
>sp|Q9WTX6|CUL1_MOUSE Cullin-1 OS=Mus musculus GN=Cul1 PE=1 SV=1	-0.291652	0.375115	-1.15879	-0.665198	-0.497072	0.1519	0.617064	-0.0223187	13	0.0417314	-0.911993	-0.172586	0.297372
>sp|O54774|AP3D1_MOUSE AP-3 complex subunit delta-1 OS=Mus musculus GN=Ap3d1 PE=1 SV=1	0.149489	-0.210788	-0.970139	-0.953377	-0.19856	0.383882	0.00552413	0.379146	33	-0.0306494	-0.961758	0.0926606	0.192335
>sp|Q80VP0|TCPR1_MOUSE Tectonin beta-propeller repeat-containing protein 1 OS=Mus musculus GN=Tecpr1 PE=1 SV=1	-0.382086	0.334958	-1.18314	-0.659386	-1.05754	0.225224	0.0864919	0.116685	13	-0.0235638	-0.921265	-0.416159	0.101588
>sp|Q99J36|THUM1_MOUSE THUMP domain-containing protein 1 OS=Mus musculus GN=Thumpd1 PE=1 SV=1	0.119391	-0.0998776	-1.03421	-1.40714	-1.31044	-0.419019	0.0919903	0.428163	5	0.00975684	-1.22067	-0.864729	0.260076
>sp|A2AM05|CNTLN_MOUSE Centlein OS=Mus musculus GN=Cntln PE=1 SV=1	1.53251	-1.62025	-5.21817	-1.31918	-0.82956	-0.102605	-0.936441	1.3182	2	-0.0438709	-3.26867	-0.466082	0.190879
>tr|Q2M4I8|Q2M4I8_MOUSE Ptpns1 OS=Mus musculus GN=Ptpns1 PE=4 SV=1	1.53552	-1.59698	-3.07334	-1.49804	-0.927772	-0.2321	-1.00115	0.688033	2	-0.0307325	-2.28569	-0.579936	-0.156557
>sp|Q8BYY4|TT39B_MOUSE Tetratricopeptide repeat protein 39B OS=Mus musculus GN=Ttc39b PE=1 SV=1	-1.24626	0.95841	-1.93507	-2.00931	-2.27718	-0.951289	0.700791	-1.16093	3	-0.143925	-1.97219	-1.61423	-0.230069
>sp|Q9JJC6|RIPL1_MOUSE RILP-like protein 1 OS=Mus musculus GN=Rilpl1 PE=1 SV=1	-0.612224	0.65553	-1.23454	-1.21409	-0.433968	0.52958	0.152568	0.023955	6	0.0216534	-1.22431	0.0478059	0.0882617
>sp|Q99K23|UFSP2_MOUSE Ufm1-specific protease 2 OS=Mus musculus GN=Ufsp2 PE=1 SV=1	-0.751138	0.728386	-1.31586	-1.80294	-0.978529	-0.715788	0.272993	-0.166581	4	-0.0113759	-1.5594	-0.847159	0.0532064
>tr|Q543H0|Q543H0_MOUSE MCG16662 OS=Mus musculus GN=Srm PE=1 SV=1	0.0911913	0.0199439	-1.67575	-0.85218	-0.611167	0.288034	-0.0485621	0.114494	6	0.0555676	-1.26397	-0.161566	0.0329659
>sp|Q9WUA2|SYFB_MOUSE Phenylalanine--tRNA ligase beta subunit OS=Mus musculus GN=Farsb PE=1 SV=2	0.188881	0.246316	-0.426252	-0.496998	0.304178	0.0265992	0.712943	0.391544	20	0.217598	-0.461625	0.165388	0.552243
>sp|Q8C460|ERI3_MOUSE ERI1 exoribonuclease 3 OS=Mus musculus GN=Eri3 PE=1 SV=1	0.184878	-0.0858105	-1.21919	-0.410103	-0.518371	0.0148479	0.0320121	0.555358	3	0.0495336	-0.814646	-0.251762	0.293685
>sp|Q3UL36|ARGL1_MOUSE Arginine and glutamate-rich protein 1 OS=Mus musculus GN=Arglu1 PE=1 SV=2	-0.100903	0.163852	-1.27804	-0.811692	-0.940713	-0.0881858	-0.956627	0.951408	2	0.0314741	-1.04487	-0.514449	-0.00260946
>sp|P47856|GFPT1_MOUSE Glutamine--fructose-6-phosphate aminotransferase [isomerizing] 1 OS=Mus musculus GN=Gfpt1 PE=1 SV=3	-0.343069	0.38844	-1.22607	-1.96509	-1.01411	-0.547848	-0.322123	1.02375	4	0.0226857	-1.59558	-0.780977	0.350814
>sp|P97798|NEO1_MOUSE Neogenin OS=Mus musculus GN=Neo1 PE=1 SV=1	-0.813278	0.84438	-1.52226	-0.947199	-0.61881	-0.157451	0.280654	-0.344994	5	0.0155512	-1.23473	-0.388131	-0.03217
>sp|Q9DB16|CB39L_MOUSE Calcium-binding protein 39-like OS=Mus musculus GN=Cab39l PE=1 SV=3	-0.703903	2.20676	-0.676817	-2.58069	0.517345	1.18059	2.35153	0.546441	4	0.751428	-1.62875	0.848966	1.44898
>sp|Q6NS82|F134A_MOUSE Protein FAM134A OS=Mus musculus GN=Fam134a PE=1 SV=2	-1.60743	1.53448	-2.6076	-3.29301	-1.57996	-1.27465	1.48821	-1.1338	3	-0.0364748	-2.95031	-1.42731	0.177205
>sp|Q9CZX9|EMC4_MOUSE ER membrane protein complex subunit 4 OS=Mus musculus GN=Emc4 PE=1 SV=1	-0.539975	0.591445	-1.24658	-1.55543	-0.00550327	-1.00666	0.294713	0.419837	3	0.0257349	-1.40101	-0.506083	0.357275
>sp|Q80ZJ1|RAP2A_MOUSE Ras-related protein Rap-2a OS=Mus musculus GN=Rap2a PE=1 SV=2	0.0607003	-0.151744	-2.72056	-1.74445	-1.09563	-0.187769	0.52427	0.297524	6	-0.045522	-2.23251	-0.641699	0.410897
>sp|Q08460|KCMA1_MOUSE Calcium-activated potassium channel subunit alpha-1 OS=Mus musculus GN=Kcnma1 PE=1 SV=2	-0.421066	0.383551	-2.04934	-1.71961	-0.593599	-0.250198	0.545459	0.335619	9	-0.0187572	-1.88447	-0.421899	0.440539
>sp|Q3ULF4|SPG7_MOUSE Paraplegin OS=Mus musculus GN=Spg7 PE=1 SV=1	0.0394482	-0.322288	-0.984708	-2.46028	-0.944154	-0.656438	0.75432	-0.268042	6	-0.14142	-1.72249	-0.800296	0.243139
>sp|P56564|EAA1_MOUSE Excitatory amino acid transporter 1 OS=Mus musculus GN=Slc1a3 PE=1 SV=2	0.890094	-0.333629	-2.24228	-0.972746	0.487604	-0.910194	0.831707	2.49431	9	0.278232	-1.60751	-0.211295	1.66301
>sp|Q01065|PDE1B_MOUSE Calcium/calmodulin-dependent 3',5'-cyclic nucleotide phosphodiesterase 1B OS=Mus musculus GN=Pde1b PE=1 SV=2	0.125923	-0.051229	-3.11879	-0.752959	-0.613793	-0.0121548	-0.77798	1.44144	20	0.037347	-1.93587	-0.312974	0.331732
>sp|Q3UH66|WNK2_MOUSE Serine/threonine-protein kinase WNK2 OS=Mus musculus GN=Wnk2 PE=1 SV=2	0.0633822	0.00139621	-1.86922	-1.46561	-1.05484	-0.0462233	-0.581053	0.514004	10	0.0323892	-1.66742	-0.55053	-0.0335248
>sp|P57784|RU2A_MOUSE U2 small nuclear ribonucleoprotein A' OS=Mus musculus GN=Snrpa1 PE=1 SV=2	-0.665293	0.664404	-1.35596	-1.20898	-0.297003	-0.624559	0.577237	0.232769	6	-0.000444097	-1.28247	-0.460781	0.405003
>sp|Q80UP8|S20A2_MOUSE Sodium-dependent phosphate transporter 2 OS=Mus musculus GN=Slc20a2 PE=1 SV=2	0.85054	-0.838437	-2.10255	-1.292	-0.0106318	-0.613668	0.0103617	1.33537	4	0.00605138	-1.69727	-0.31215	0.672868
>sp|Q8JZN7|MIRO2_MOUSE Mitochondrial Rho GTPase 2 OS=Mus musculus GN=Rhot2 PE=1 SV=1	0.198313	-0.143571	-1.23652	-1.70725	-0.308565	-0.298103	0.177466	0.286028	5	0.027371	-1.47188	-0.303334	0.231747
>sp|Q99P88|NU155_MOUSE Nuclear pore complex protein Nup155 OS=Mus musculus GN=Nup155 PE=1 SV=1	-0.591906	1.1701	-1.43904	-0.811563	0.532995	0.704028	2.61624	0.0503131	8	0.289096	-1.1253	0.618511	1.33328
>sp|P97313|PRKDC_MOUSE DNA-dependent protein kinase catalytic subunit OS=Mus musculus GN=Prkdc PE=1 SV=3	0.33211	-0.279631	-0.522524	-1.59584	-0.475325	-0.684193	0.684998	0.45508	2	0.0262397	-1.05918	-0.579759	0.570039
>sp|Q9JK23|PSMG1_MOUSE Proteasome assembly chaperone 1 OS=Mus musculus GN=Psmg1 PE=1 SV=1	0.000652114	0.0596364	-1.18276	-0.637847	-0.640177	-0.23046	-0.136346	1.00107	2	0.0301443	-0.910303	-0.435319	0.43236
>sp|Q9EPJ9|ARFG1_MOUSE ADP-ribosylation factor GTPase-activating protein 1 OS=Mus musculus GN=Arfgap1 PE=1 SV=2	0.752723	-0.272853	-1.87887	-0.939659	-0.605013	0.140081	-0.556324	0.601986	15	0.239935	-1.40926	-0.232466	0.0228313
>sp|Q80TE7|LRRC7_MOUSE Leucine-rich repeat-containing protein 7 OS=Mus musculus GN=Lrrc7 PE=1 SV=2	0.0316876	-0.0574912	-2.28515	-1.45651	-1.54452	-0.00860471	-0.0589873	0.0374522	21	-0.0129018	-1.87083	-0.776561	-0.0107675
>sp|Q6ZQ18|EFR3B_MOUSE Protein EFR3 homolog B OS=Mus musculus GN=Efr3b PE=1 SV=2	-0.499986	0.530465	-1.08507	-1.91728	-0.896096	0.205034	0.547614	-0.460458	12	0.0152399	-1.50117	-0.345531	0.0435778
>sp|Q04690|NF1_MOUSE Neurofibromin OS=Mus musculus GN=Nf1 PE=1 SV=1	-0.117605	0.122062	-1.09578	-1.08463	-0.706277	-0.172318	0.297518	-0.46037	36	0.00222808	-1.09021	-0.439297	-0.0814263
>sp|D3YVF0|AKAP5_MOUSE A-kinase anchor protein 5 OS=Mus musculus GN=Akap5 PE=1 SV=2	1.42822	-1.14654	-4.75747	-1.97022	-2.53998	-0.466063	-1.77211	1.25127	19.5	0.140842	-3.36384	-1.50302	-0.260417
>sp|Q9R1V4|ADA11_MOUSE Disintegrin and metalloproteinase domain-containing protein 11 OS=Mus musculus GN=Adam11 PE=1 SV=2	0.407315	-0.339781	-1.5117	-1.35107	-0.85203	-0.422245	-0.59437	0.44413	5	0.0337673	-1.43139	-0.637137	-0.0751201
>sp|Q9EPE9|AT131_MOUSE Manganese-transporting ATPase 13A1 OS=Mus musculus GN=Atp13a1 PE=1 SV=2	-0.756192	0.819814	-1.91961	-1.68971	-1.26497	-0.774859	0.278367	-0.82441	5	0.0318109	-1.80466	-1.01991	-0.273022
>sp|Q8BWS5|GRIN3_MOUSE G protein-regulated inducer of neurite outgrowth 3 OS=Mus musculus GN=Gprin3 PE=1 SV=1	0.744568	-0.672175	-2.87231	-1.5682	-1.28675	-0.318222	-1.74105	1.34715	4	0.0361965	-2.22026	-0.802484	-0.196952
>tr|F8WIZ7|F8WIZ7_MOUSE Oxysterol-binding protein OS=Mus musculus GN=Osbpl6 PE=1 SV=1	-0.452088	0.506442	-1.08173	-1.39291	-0.558605	-0.404246	-0.202364	0.110382	2	0.0271768	-1.23732	-0.481425	-0.0459909
>sp|P24638|PPAL_MOUSE Lysosomal acid phosphatase OS=Mus musculus GN=Acp2 PE=1 SV=2	0.532262	-0.492877	-1.34969	-0.87492	0.0133019	0.467981	1.47752	0.851866	2	0.0196924	-1.11231	0.240641	1.16469
>sp|Q3UYV9|NCBP1_MOUSE Nuclear cap-binding protein subunit 1 OS=Mus musculus GN=Ncbp1 PE=1 SV=2	0.241943	-0.139892	0.10849	-0.994365	0.0973095	0.0334325	0.522936	1.23554	4	0.0510254	-0.442937	0.065371	0.879236
>sp|Q8BIK4|DOCK9_MOUSE Dedicator of cytokinesis protein 9 OS=Mus musculus GN=Dock9 PE=1 SV=2	0.208137	-0.267428	-1.25115	-1.11307	-1.16425	-0.512466	0.488654	0.414338	12	-0.0296453	-1.18211	-0.838356	0.451496
>sp|P84309|ADCY5_MOUSE Adenylate cyclase type 5 OS=Mus musculus GN=Adcy5 PE=1 SV=2	-0.255944	0.333405	-1.72462	-0.428349	-0.857555	-0.809332	0.192418	1.07904	9	0.0387308	-1.07648	-0.833444	0.635728
>sp|Q3UHC7|DAB2P_MOUSE Disabled homolog 2-interacting protein OS=Mus musculus GN=Dab2ip PE=1 SV=1	0.0180341	0.0225625	-1.15086	-1.4112	-1.30046	-0.12623	0.86274	0.10613	12	0.0202983	-1.28103	-0.713343	0.484435
>sp|Q60829|PPR1B_MOUSE Protein phosphatase 1 regulatory subunit 1B OS=Mus musculus GN=Ppp1r1b PE=1 SV=2	0.0864564	-0.170387	-2.18348	-3.06538	-1.04164	-0.875326	0.208504	1.46733	11	-0.0419652	-2.62443	-0.958482	0.837918
>sp|Q7TSQ8|PDPR_MOUSE Pyruvate dehydrogenase phosphatase regulatory subunit, mitochondrial OS=Mus musculus GN=Pdpr PE=1 SV=1	-0.0853573	0.158066	-1.64679	-1.537	-1.35868	-0.657315	-0.0807345	0.665428	6	0.0363545	-1.59189	-1.008	0.292347
>tr|B2RUS7|B2RUS7_MOUSE ATP-binding cassette, sub-family C (CFTR/MRP), member 8 OS=Mus musculus GN=Abcc8 PE=1 SV=1	-0.131725	0.204831	-0.903335	-0.759013	-0.25504	-0.482601	0.205559	-0.0129937	2	0.0365531	-0.831174	-0.368821	0.0962829
>tr|Q3ULL5|Q3ULL5_MOUSE Eif2s2 protein OS=Mus musculus GN=Eif2s2 PE=1 SV=1	0.27742	-0.164951	-1.23085	-1.3737	-0.197011	-0.635867	-0.166856	1.18442	11	0.0562347	-1.30228	-0.416439	0.508781
>sp|Q6ZQ82|RHG26_MOUSE Rho GTPase-activating protein 26 OS=Mus musculus GN=Arhgap26 PE=1 SV=3	0.759638	-0.706456	-1.55774	-0.956062	0.00769976	-0.502476	0.186194	1.21907	6	0.0265909	-1.2569	-0.247388	0.70263
>sp|Q60902|EP15R_MOUSE Epidermal growth factor receptor substrate 15-like 1 OS=Mus musculus GN=Eps15l1 PE=1 SV=3	0.000293867	0.0558996	-0.641192	-1.15922	-0.970038	-0.188786	0.456766	0.867639	21.5	0.0280968	-0.900208	-0.579412	0.662203
>sp|Q99KY4|GAK_MOUSE Cyclin-G-associated kinase OS=Mus musculus GN=Gak PE=1 SV=2	0.314481	-0.25435	-0.78431	-0.693518	-0.706129	-0.0578283	-0.0168395	0.719948	13.5	0.0300654	-0.738914	-0.381979	0.351554
>sp|Q6NS52|DGKB_MOUSE Diacylglycerol kinase beta OS=Mus musculus GN=Dgkb PE=1 SV=2	0.626918	-0.652847	-1.37599	-0.995496	-0.253889	-1.06069	0.0821315	1.24494	11	-0.0129649	-1.18574	-0.657288	0.663535
>sp|Q4ACU6|SHAN3_MOUSE SH3 and multiple ankyrin repeat domains protein 3 OS=Mus musculus GN=Shank3 PE=1 SV=3	-0.0548865	0.190768	-0.198751	-0.792416	-0.639356	0.502811	0.539994	0.805081	34	0.0679408	-0.495584	-0.0682725	0.672538
>sp|O35136|NCAM2_MOUSE Neural cell adhesion molecule 2 OS=Mus musculus GN=Ncam2 PE=1 SV=1	0.628898	-0.567054	-2.15746	-0.683291	-0.460303	-0.286276	-0.19499	1.74673	17	0.0309219	-1.42038	-0.373289	0.775871
>tr|Q3TMQ7|Q3TMQ7_MOUSE Zinc transporter 3 OS=Mus musculus GN=Slc30a3 PE=1 SV=1	0.947778	-0.911053	-2.26533	-2.2997	-1.9431	1.19742	1.2356	2.2685	4	0.0183626	-2.28252	-0.372841	1.75205
>sp|Q80TB8|VAT1L_MOUSE Synaptic vesicle membrane protein VAT-1 homolog-like OS=Mus musculus GN=Vat1l PE=1 SV=2	0.0298996	0.0618425	-2.68708	-0.575003	2.283	0.369556	0.167268	-1.15295	16	0.0458711	-1.63104	1.32628	-0.492839
>sp|Q9R0N7|SYT7_MOUSE Synaptotagmin-7 OS=Mus musculus GN=Syt7 PE=1 SV=1	1.10587	-0.615248	-1.16261	-0.675796	0.580884	0.712211	-0.579446	0.538361	11	0.245309	-0.919205	0.646548	-0.0205428
>sp|Q8K0T0|RTN1_MOUSE Reticulon-1 OS=Mus musculus GN=Rtn1 PE=1 SV=1	1.40198	-1.51151	-2.25322	-0.593646	0.0483441	0.404201	-0.750574	0.026337	23	-0.0547656	-1.42343	0.226273	-0.362119
>sp|Q80T41|GABR2_MOUSE Gamma-aminobutyric acid type B receptor subunit 2 OS=Mus musculus GN=Gabbr2 PE=1 SV=2	0.368193	-0.0628134	-1.21886	-1.36002	-0.090072	0.958351	0.165994	-0.0927218	10	0.15269	-1.28944	0.434139	0.036636
>sp|Q60870|REEP5_MOUSE Receptor expression-enhancing protein 5 OS=Mus musculus GN=Reep5 PE=1 SV=1	0.804047	-0.712855	-1.91527	-1.39621	0.317996	-0.320774	-0.763717	-1.13888	4	0.0455961	-1.65574	-0.00138875	-0.951299
>sp|Q8R086|SUOX_MOUSE Sulfite oxidase, mitochondrial OS=Mus musculus GN=Suox PE=1 SV=2	-0.0368344	0.111001	-0.922613	-0.817003	0.369451	0.240096	0.495648	-0.503293	6	0.0370835	-0.869808	0.304774	-0.00382236
>sp|B1AR13|CISD3_MOUSE CDGSH iron-sulfur domain-containing protein 3, mitochondrial OS=Mus musculus GN=Cisd3 PE=1 SV=1	1.36788	-1.36004	-1.71787	-1.27853	0.452415	0.128532	-1.58267	-0.317877	5	0.00392193	-1.4982	0.290473	-0.950274
>sp|Q99LP6|GRPE1_MOUSE GrpE protein homolog 1, mitochondrial OS=Mus musculus GN=Grpel1 PE=1 SV=1	0.0889188	-0.333863	-3.09284	-0.734407	0.719635	-0.662021	-1.70517	-0.772364	7	-0.122472	-1.91362	0.028807	-1.23877
>sp|Q02248|CTNB1_MOUSE Catenin beta-1 OS=Mus musculus GN=Ctnnb1 PE=1 SV=1	0.993122	-0.982961	-1.4116	-0.98311	0.323499	0.534495	-0.675176	0.00409253	26	0.00508036	-1.19736	0.428997	-0.335542
>sp|P28738|KIF5C_MOUSE Kinesin heavy chain isoform 5C OS=Mus musculus GN=Kif5c PE=1 SV=3	0.737285	-0.772556	-1.04329	-0.36233	0.962719	0.380436	-0.626349	0.299638	22.5	-0.0176358	-0.70281	0.671577	-0.163355
>sp|Q6ZQI3|MLEC_MOUSE Malectin OS=Mus musculus GN=Mlec PE=1 SV=2	-0.0897811	0.0781619	-1.62186	-0.761128	0.432702	0.809564	-1.57649	0.190588	5	-0.00580963	-1.19149	0.621133	-0.69295
>sp|P53986|MOT1_MOUSE Monocarboxylate transporter 1 OS=Mus musculus GN=Slc16a1 PE=1 SV=1	1.77995	-1.97801	-3.20963	-2.34841	1.07744	0.00364483	-1.894	0.638508	4	-0.0990277	-2.77902	0.540541	-0.627745
>sp|Q6QWF9|CK2N1_MOUSE Calcium/calmodulin-dependent protein kinase II inhibitor 1 OS=Mus musculus GN=Camk2n1 PE=1 SV=1	1.10944	-1.08774	-1.95117	-0.890142	-0.202366	1.40193	-0.696346	0.345475	3	0.010849	-1.42066	0.599782	-0.175436
>sp|Q920H4|ACM5_MOUSE Muscarinic acetylcholine receptor M5 OS=Mus musculus GN=Chrm5 PE=2 SV=2	1.02474	-0.97652	-1.7793	-0.629892	0.0802252	0.927242	-1.23484	0.0817036	2	0.0241081	-1.20459	0.503734	-0.576566
>tr|Q3TY95|Q3TY95_MOUSE MCG22777, isoform CRA_a OS=Mus musculus GN=Akt2 PE=1 SV=1	1.24285	-1.23686	-2.18999	-1.48654	0.734488	-0.196654	-1.66665	-0.318311	2	0.00299515	-1.83827	0.268917	-0.992482
>sp|Q810J8|ZFYV1_MOUSE Zinc finger FYVE domain-containing protein 1 OS=Mus musculus GN=Zfyve1 PE=1 SV=2	0.108695	1.66727	-3.26916	-3.36212	1.22125	1.86861	-3.34628	0.747924	3	0.887981	-3.31564	1.54493	-1.29918
>sp|Q3TCH7|CUL4A_MOUSE Cullin-4A OS=Mus musculus GN=Cul4a PE=1 SV=1	0.440652	-0.217075	-1.095	-1.50151	-0.272483	0.218374	-0.335465	-0.27608	14	0.111789	-1.29825	-0.0270545	-0.305772
>sp|Q99LY9|NDUS5_MOUSE NADH dehydrogenase [ubiquinone] iron-sulfur protein 5 OS=Mus musculus GN=Ndufs5 PE=1 SV=3	0.782724	-0.714512	-1.18517	-0.987525	0.133733	-0.0604052	-0.737655	-0.555563	4	0.034106	-1.08635	0.0366639	-0.646609
>sp|Q9DCR2|AP3S1_MOUSE AP-3 complex subunit sigma-1 OS=Mus musculus GN=Ap3s1 PE=1 SV=2	0.74438	-0.644613	-1.38155	-0.873896	-0.113755	0.320838	-0.834445	0.600877	6	0.0498836	-1.12773	0.103542	-0.116784
>sp|Q8BVA5|LDAH_MOUSE Lipid droplet-associated hydrolase OS=Mus musculus GN=Ldah PE=1 SV=1	0.347808	-0.257133	-0.910744	-0.46474	-0.0447081	0.0410669	-0.705094	0.449576	2	0.0453375	-0.687742	-0.0018206	-0.127759
>sp|Q921C1|CXG3_MOUSE Gap junction gamma-3 protein OS=Mus musculus GN=Gjc3 PE=1 SV=2	0.983819	-0.940944	-1.56532	-1.01258	0.177678	-0.473071	-0.528957	-0.851467	2	0.0214377	-1.28895	-0.147697	-0.690212
>sp|Q8BLE7|VGLU2_MOUSE Vesicular glutamate transporter 2 OS=Mus musculus GN=Slc17a6 PE=1 SV=1	0.191165	-0.107934	-1.99473	-1.20271	0.153998	0.427999	-0.54771	0.347713	9	0.0416156	-1.59872	0.290998	-0.099998
>sp|P17742|PPIA_MOUSE Peptidyl-prolyl cis-trans isomerase A OS=Mus musculus GN=Ppia PE=1 SV=2	1.50092	-1.54824	-3.86819	-1.06683	0.50994	-5.38786e-05	0.249109	0.667062	21.5	-0.0236601	-2.46751	0.254943	0.458086
>sp|Q99LF4|RTCB_MOUSE tRNA-splicing ligase RtcB homolog OS=Mus musculus GN=Rtcb PE=1 SV=1	0.848997	-0.83256	-2.37893	-0.596999	-0.0624474	0.175851	-0.892215	0.479965	13	0.00821837	-1.48797	0.0567017	-0.206125
>tr|Q5SS40|Q5SS40_MOUSE 14-3-3 protein epsilon OS=Mus musculus GN=Ywhae PE=1 SV=1	1.17968	-1.18733	-2.87	-0.973325	-0.0836922	0.817435	-0.297408	1.25868	24.5	-0.00382353	-1.92166	0.366872	0.480637
>sp|Q9CQM9|GLRX3_MOUSE Glutaredoxin-3 OS=Mus musculus GN=Glrx3 PE=1 SV=1	-0.138974	0.878958	-1.90611	-1.51323	0.424724	1.46051	1.46591	0.253255	7	0.369992	-1.70967	0.942615	0.85958
>tr|B2RTB0|B2RTB0_MOUSE 28 kDa heat- and acid-stable phosphoprotein OS=Mus musculus GN=Pdap1 PE=1 SV=1	0.58012	-0.606901	-2.66296	-0.900242	-0.39821	0.503619	-1.11826	1.57091	8	-0.0133906	-1.7816	0.0527047	0.226325
>sp|Q61102|ABCB7_MOUSE ATP-binding cassette sub-family B member 7, mitochondrial OS=Mus musculus GN=Abcb7 PE=1 SV=3	-0.259908	0.365895	-1.01575	-0.460436	0.688998	-0.203687	0.289874	-0.184457	11	0.0529933	-0.738093	0.242655	0.0527085
>tr|Q7TMX2|Q7TMX2_MOUSE Protein phosphatase 2 (Formerly 2A), regulatory subunit A (PR 65), alpha isoform OS=Mus musculus GN=Ppp2r1a PE=2 SV=1	1.29804	-1.27042	-3.28539	-2.02021	-1.08893	0.778587	-1.81279	1.18357	3	0.0138101	-2.6528	-0.15517	-0.314613
>sp|O88444|ADCY1_MOUSE Adenylate cyclase type 1 OS=Mus musculus GN=Adcy1 PE=1 SV=2	0.039301	0.00662556	-1.67567	-1.86201	0.380447	0.0521551	0.467128	0.127416	3	0.0229633	-1.76884	0.216301	0.297272
>sp|P46471|PRS7_MOUSE 26S protease regulatory subunit 7 OS=Mus musculus GN=Psmc2 PE=1 SV=5	0.926219	-0.534604	-1.06692	-0.0795189	0.425627	0.777353	0.499929	0.893024	22	0.195807	-0.573221	0.60149	0.696476
>sp|Q9Z0P5|TWF2_MOUSE Twinfilin-2 OS=Mus musculus GN=Twf2 PE=1 SV=1	0.405918	-0.296131	-0.897626	-0.925579	-0.340079	1.18346	0.232472	0.24513	12	0.0548935	-0.911602	0.42169	0.238801
>sp|Q9CR95|NECP1_MOUSE Adaptin ear-binding coat-associated protein 1 OS=Mus musculus GN=Necap1 PE=1 SV=2	0.361189	-0.357777	-1.19387	-0.793462	-0.028761	0.601085	-0.0992571	0.405779	7	0.0017059	-0.993663	0.286162	0.153261
>tr|Q3UTP8|Q3UTP8_MOUSE Neutral amino acid transporter A OS=Mus musculus GN=Slc1a4 PE=1 SV=1	0.626584	-0.5922	-2.10392	-0.591781	0.920211	0.118112	-0.545959	1.55462	7	0.0171921	-1.34785	0.519162	0.504328
>sp|P60904|DNJC5_MOUSE DnaJ homolog subfamily C member 5 OS=Mus musculus GN=Dnajc5 PE=1 SV=1	2.09393	-2.45708	-4.00342	-3.22702	0.615921	0.387072	-0.838878	1.21347	6	-0.181577	-3.61522	0.501496	0.187295
>sp|Q9R0P9|UCHL1_MOUSE Ubiquitin carboxyl-terminal hydrolase isozyme L1 OS=Mus musculus GN=Uchl1 PE=1 SV=1	0.689187	-0.361434	-3.48732	-2.11731	-0.146109	0.357342	-0.706109	0.642657	13	0.163876	-2.80231	0.105617	-0.031726
>sp|Q9D8V7|SC11C_MOUSE Signal peptidase complex catalytic subunit SEC11C OS=Mus musculus GN=Sec11c PE=1 SV=3	0.355078	-0.288516	-1.88916	-1.569	0.517911	-0.0751909	-0.169505	0.0443324	2	0.0332811	-1.72908	0.22136	-0.0625865
>sp|Q9Z1D1|EIF3G_MOUSE Eukaryotic translation initiation factor 3 subunit G OS=Mus musculus GN=Eif3g PE=1 SV=2	0.394449	-0.374659	-1.81185	-1.52293	0.260469	0.385232	-0.0976275	1.96119	5	0.00989488	-1.66739	0.322851	0.931779
>sp|Q9CZC8|SCRN1_MOUSE Secernin-1 OS=Mus musculus GN=Scrn1 PE=1 SV=1	0.840459	-0.905295	-2.46182	-1.34399	0.067257	0.859931	0.804653	0.701893	23.5	-0.0324183	-1.9029	0.463594	0.753273
>sp|P70704|AT8A1_MOUSE Phospholipid-transporting ATPase IA OS=Mus musculus GN=Atp8a1 PE=1 SV=2	-0.392482	0.401689	-1.56598	-0.754607	-0.0773101	-0.0510276	0.591022	-0.169688	22	0.00460331	-1.1603	-0.0641688	0.210667
>sp|Q8VDD5|MYH9_MOUSE Myosin-9 OS=Mus musculus GN=Myh9 PE=1 SV=4	0.572665	-0.532434	-0.728708	-0.644605	0.0448796	0.124863	-0.0538508	0.4062	50	0.0201157	-0.686656	0.0848712	0.176175
>sp|Q9QZB7|ARP10_MOUSE Actin-related protein 10 OS=Mus musculus GN=Actr10 PE=1 SV=2	-0.527958	0.845133	-1.42382	-1.31921	-0.0575936	-0.161278	-0.0505639	0.349683	10	0.158587	-1.37152	-0.109436	0.14956
>sp|P70206|PLXA1_MOUSE Plexin-A1 OS=Mus musculus GN=Plxna1 PE=1 SV=1	0.40334	-0.386036	-0.999866	-1.16792	-0.144385	0.268384	-0.0332189	0.778564	13	0.00865172	-1.08389	0.0619996	0.372673
>sp|Q9D6F4|GBRA4_MOUSE Gamma-aminobutyric acid receptor subunit alpha-4 OS=Mus musculus GN=Gabra4 PE=2 SV=1	0.600465	-0.531628	-2.25843	-1.43413	-0.390255	-0.284381	-1.00052	0.703819	2	0.0344186	-1.84628	-0.337318	-0.14835
>sp|Q8BHZ0|FA49A_MOUSE Protein FAM49A OS=Mus musculus GN=Fam49a PE=1 SV=1	-0.722198	0.735872	-2.57993	-2.26436	-1.24944	0.29847	-0.272488	0.742186	8	0.00683722	-2.42214	-0.475483	0.234849
>sp|Q62351|TFR1_MOUSE Transferrin receptor protein 1 OS=Mus musculus GN=Tfrc PE=1 SV=1	-0.0476258	0.124173	-1.18693	-1.41384	-0.594037	0.285647	1.11444	0.319118	7	0.0382736	-1.30038	-0.154195	0.716778
>sp|P62204|CALM_MOUSE Calmodulin OS=Mus musculus GN=Calm1 PE=1 SV=2	1.15171	-1.22612	-2.84507	-1.53875	-1.04428	0.924239	0.212338	1.80532	8	-0.0372072	-2.19191	-0.0600215	1.00883
>sp|Q9EPN1|NBEA_MOUSE Neurobeachin OS=Mus musculus GN=Nbea PE=1 SV=1	0.0737939	0.0180909	-1.03293	-0.65163	-0.287407	0.997257	0.847939	0.429747	41	0.0459424	-0.842277	0.354925	0.638843
>sp|Q9WVK8|CP46A_MOUSE Cholesterol 24-hydroxylase OS=Mus musculus GN=Cyp46a1 PE=1 SV=1	-0.0552933	0.118869	-1.57577	-1.45555	-0.425149	0.507041	0.367455	1.07728	11	0.031788	-1.51566	0.0409461	0.722368
>sp|Q9WVJ2|PSD13_MOUSE 26S proteasome non-ATPase regulatory subunit 13 OS=Mus musculus GN=Psmd13 PE=1 SV=1	-0.11225	0.12824	-1.47323	-0.970728	-0.187608	-0.0777736	0.3948	0.14089	16	0.007995	-1.22198	-0.132691	0.267845
>tr|Q8BSH5|Q8BSH5_MOUSE Putative uncharacterized protein OS=Mus musculus PE=2 SV=1	-0.0462122	0.128237	-0.82095	-0.817261	0.353221	-0.150336	0.684381	0.0553654	2	0.0410124	-0.819106	0.101442	0.369873
>sp|Q6P9Q6|FKB15_MOUSE FK506-binding protein 15 OS=Mus musculus GN=Fkbp15 PE=1 SV=2	-0.579602	0.627044	-1.49836	-0.770946	-0.113541	0.493008	0.573298	0.72594	3	0.023721	-1.13465	0.189733	0.649619
>sp|Q5SQX6|CYFP2_MOUSE Cytoplasmic FMR1-interacting protein 2 OS=Mus musculus GN=Cyfip2 PE=1 SV=2	1.02358	-0.969007	-2.35676	-0.44323	-0.275199	0.76999	-0.115476	1.00529	28.5	0.027287	-1.39999	0.247395	0.444906
>sp|Q8CIE6|COPA_MOUSE Coatomer subunit alpha OS=Mus musculus GN=Copa PE=1 SV=2	0.37933	-0.319937	-1.02687	-0.276546	0.110951	0.521585	0.153145	0.655934	30	0.0296965	-0.651707	0.316268	0.40454
>sp|P12367|KAP2_MOUSE cAMP-dependent protein kinase type II-alpha regulatory subunit OS=Mus musculus GN=Prkar2a PE=1 SV=2	-0.0672894	0.135297	-1.05649	-0.2585	0.141793	0.85503	0.35784	0.814804	12	0.0340036	-0.657493	0.498412	0.586322
>sp|P28667|MRP_MOUSE MARCKS-related protein OS=Mus musculus GN=Marcksl1 PE=1 SV=2	2.03879	-2.19877	-4.27949	-2.12723	1.07435	-0.592421	0.149715	1.49565	3	-0.0799915	-3.20336	0.240967	0.822683
>tr|Q5EBQ6|Q5EBQ6_MOUSE 60S ribosomal protein L9 OS=Mus musculus GN=Rpl9 PE=1 SV=1	0.879708	-0.888634	-1.21221	-0.671506	0.3802	0.228482	-0.064412	0.715205	8	-0.00446295	-0.941859	0.304341	0.325396
>sp|Q9D0L7|ARM10_MOUSE Armadillo repeat-containing protein 10 OS=Mus musculus GN=Armc10 PE=1 SV=1	0.0685755	-0.00242678	-1.17999	-1.12763	0.0573117	0.0533217	0.287388	0.40975	7	0.0330743	-1.15381	0.0553167	0.348569
>sp|Q9QYH6|MAGD1_MOUSE Melanoma-associated antigen D1 OS=Mus musculus GN=Maged1 PE=1 SV=1	0.12556	-0.0636132	-0.871515	-0.723246	0.00201557	0.250777	0.313929	0.0739003	2	0.0309733	-0.797381	0.126396	0.193915
>sp|Q31125|S39A7_MOUSE Zinc transporter SLC39A7 OS=Mus musculus GN=Slc39a7 PE=1 SV=2	1.31558	-1.4142	-1.98983	-0.91559	2.06705	1.19305	0.589073	1.12216	2	-0.0493073	-1.45271	1.63005	0.855619
>sp|Q61301|CTNA2_MOUSE Catenin alpha-2 OS=Mus musculus GN=Ctnna2 PE=1 SV=3	0.875221	-0.823909	-1.41794	-0.901959	0.213595	0.864628	-0.00483591	0.672553	23	0.0256563	-1.15995	0.539111	0.333859
>sp|Q9Z218|DPP6_MOUSE Dipeptidyl aminopeptidase-like protein 6 OS=Mus musculus GN=Dpp6 PE=1 SV=1	0.731001	-0.720845	-2.21742	-0.12825	1.11863	1.30422	0.393497	0.351526	25	0.00507811	-1.17284	1.21142	0.372512
>sp|Q8K212|PACS1_MOUSE Phosphofurin acidic cluster sorting protein 1 OS=Mus musculus GN=Pacs1 PE=1 SV=2	0.749602	-0.706407	-2.12632	-0.761746	0.825469	0.799255	-0.0926803	0.692806	20	0.0215972	-1.44403	0.812362	0.300063
>sp|P47746|CNR1_MOUSE Cannabinoid receptor 1 OS=Mus musculus GN=Cnr1 PE=1 SV=1	0.820786	-0.757211	-2.54484	-1.41486	-0.0741302	0.0370077	-1.19935	0.365073	2	0.0317877	-1.97985	-0.0185612	-0.41714
>sp|Q9CQ91|NDUA3_MOUSE NADH dehydrogenase [ubiquinone] 1 alpha subcomplex subunit 3 OS=Mus musculus GN=Ndufa3 PE=1 SV=1	0.76578	-0.645306	-2.28134	-1.93161	0.170997	0.616032	-0.404602	0.0678656	2	0.0602371	-2.10647	0.393515	-0.168368
>sp|Q9QWY8|ASAP1_MOUSE Arf-GAP with SH3 domain, ANK repeat and PH domain-containing protein 1 OS=Mus musculus GN=Asap1 PE=1 SV=2	0.635516	-0.633097	-1.78459	-2.06441	-0.0935728	0.430573	-0.724697	-0.332914	16	0.00120973	-1.9245	0.1685	-0.528805
>sp|Q8K2C9|HACD3_MOUSE Very-long-chain (3R)-3-hydroxyacyl-CoA dehydratase 3 OS=Mus musculus GN=Hacd3 PE=1 SV=2	-0.160571	0.0916879	-3.957	-3.38976	0.00578411	-0.757409	-1.37959	-0.634443	8	-0.0344418	-3.67338	-0.375812	-1.00701
>tr|Q5I0W0|Q5I0W0_MOUSE ATP synthase F(0) complex subunit B1, mitochondrial OS=Mus musculus GN=Atp5f1 PE=1 SV=1	0.575673	-0.540178	-1.01404	-0.866293	1.2685	0.959141	0.108333	0.931746	14	0.0177475	-0.940168	1.11382	0.520039
>tr|A2AP31|A2AP31_MOUSE MCG9810 OS=Mus musculus GN=Ndufb6 PE=1 SV=1	-0.949909	0.844273	-1.83597	-3.13851	0.492474	1.03028	1.09535	-0.64903	6	-0.0528178	-2.48724	0.761376	0.223158
>tr|A2AEG6|A2AEG6_MOUSE Glycoprotein m6b, isoform CRA_g OS=Mus musculus GN=Gpm6b PE=1 SV=1	1.64768	-1.87749	-5.52033	-2.39418	0.605168	-0.0899125	-1.61871	0.586992	2	-0.114909	-3.95725	0.257628	-0.51586
>sp|Q9D4H1|EXOC2_MOUSE Exocyst complex component 2 OS=Mus musculus GN=Exoc2 PE=1 SV=1	0.221423	-0.151376	-0.892392	-1.66145	0.0717583	0.750881	0.557955	-0.330629	11	0.0350237	-1.27692	0.41132	0.113663
>sp|Q571F8|GLSL_MOUSE Glutaminase liver isoform, mitochondrial OS=Mus musculus GN=Gls2 PE=1 SV=2	2.23958	-3.23359	-4.51713	-2.31813	0.993924	1.58072	-0.417817	1.07457	2	-0.497007	-3.41763	1.28732	0.328379
>sp|P12787|COX5A_MOUSE Cytochrome c oxidase subunit 5A, mitochondrial OS=Mus musculus GN=Cox5a PE=1 SV=2	1.2774	-1.26423	-2.81812	-1.41334	0.741644	0.0266205	-0.381045	0.0177384	8.5	0.00658259	-2.11573	0.384132	-0.181653
>sp|Q8BXZ1|TMX3_MOUSE Protein disulfide-isomerase TMX3 OS=Mus musculus GN=Tmx3 PE=1 SV=2	1.28981	-1.28531	-1.07697	-2.05824	0.782575	1.05019	1.01511	0.623592	5	0.00224904	-1.5676	0.916385	0.819353
>sp|P43276|H15_MOUSE Histone H1.5 OS=Mus musculus GN=Hist1h1b PE=1 SV=2	1.77871	-2.13614	-4.11834	-2.96915	2.1953	-0.814393	0.360933	1.9558	6	-0.178714	-3.54374	0.690452	1.15837
>sp|B1AXP6|TOM5_MOUSE Mitochondrial import receptor subunit TOM5 homolog OS=Mus musculus GN=Tomm5 PE=3 SV=1	0.589578	-0.533965	-1.3734	-1.2464	0.704921	0.224321	-0.154287	1.11307	2	0.0278065	-1.3099	0.464621	0.47939
>tr|Q8BUP7|Q8BUP7_MOUSE Putative uncharacterized protein OS=Mus musculus GN=Psmc3 PE=2 SV=1	0.435706	-0.395399	-0.99022	-0.644866	-0.0795908	0.786754	0.392514	0.343146	2	0.0201536	-0.817543	0.353582	0.36783
>sp|Q8K0X8|FEZ1_MOUSE Fasciculation and elongation protein zeta-1 OS=Mus musculus GN=Fez1 PE=1 SV=2	0.720532	-0.707987	-1.36116	-1.47082	0.785972	0.617238	-0.058154	0.928039	2	0.00627266	-1.41599	0.701605	0.434942
>sp|Q61923|KCNA6_MOUSE Potassium voltage-gated channel subfamily A member 6 OS=Mus musculus GN=Kcna6 PE=1 SV=1	0.472057	-0.401717	-1.07049	-1.46561	-0.106909	-0.596866	-0.773179	-0.319609	2	0.0351702	-1.26805	-0.351888	-0.546394
>sp|Q9CQB5|CISD2_MOUSE CDGSH iron-sulfur domain-containing protein 2 OS=Mus musculus GN=Cisd2 PE=1 SV=1	0.139209	-0.0697394	-1.85879	-1.38123	-0.335857	-0.683501	-0.455393	-0.440768	3	0.034735	-1.62001	-0.509679	-0.448081
>sp|Q9D164|FXYD6_MOUSE FXYD domain-containing ion transport regulator 6 OS=Mus musculus GN=Fxyd6 PE=1 SV=2	0.0744335	0.488348	-2.94303	-1.50925	-0.635905	-1.03582	-0.479932	-0.449644	2	0.281391	-2.22614	-0.835863	-0.464788
>sp|Q61290|CAC1E_MOUSE Voltage-dependent R-type calcium channel subunit alpha-1E OS=Mus musculus GN=Cacna1e PE=1 SV=1	0.398358	-0.288744	-2.44664	-1.20994	-1.28834	0.675736	-0.182307	0.531874	8	0.054807	-1.82829	-0.3063	0.174783
>sp|Q8C4Q6|AIDA_MOUSE Axin interactor, dorsalization-associated protein OS=Mus musculus GN=Aida PE=1 SV=1	0.293047	-0.251154	-1.41051	-1.72568	-0.415342	-0.708134	-0.0678838	-0.298464	2	0.0209463	-1.56809	-0.561738	-0.183174
>sp|Q8CI71|VPS50_MOUSE Syndetin OS=Mus musculus GN=Vps50 PE=1 SV=2	0.402444	-0.378638	-2.59103	-1.28491	-1.09207	1.08705	-0.0630575	0.270305	14	0.0119033	-1.93797	-0.00251238	0.103624
>tr|Q543Z5|Q543Z5_MOUSE Dual-specificity mitogen-activated protein kinase kinase 6 OS=Mus musculus GN=Map2k6 PE=1 SV=1	-0.231114	0.280576	-1.96861	-1.62965	0.0584722	0.399641	-0.452534	0.590843	9	0.0247306	-1.79913	0.229056	0.0691544
>sp|Q812A2|SRGP3_MOUSE SLIT-ROBO Rho GTPase-activating protein 3 OS=Mus musculus GN=Srgap3 PE=1 SV=1	-0.0247641	-0.0638414	-1.76334	-1.23264	-0.0342355	-0.196524	-0.654133	0.227469	20	-0.0443028	-1.49799	-0.11538	-0.213332
>sp|Q9CWS0|DDAH1_MOUSE N(G),N(G)-dimethylarginine dimethylaminohydrolase 1 OS=Mus musculus GN=Ddah1 PE=1 SV=3	0.958186	-0.891362	-3.03237	-0.988307	0.00872461	-0.43594	-1.02663	0.0162806	13	0.0334123	-2.01034	-0.213608	-0.505174
>tr|B2RUC7|B2RUC7_MOUSE Serine-threonine kinase receptor-associated protein OS=Mus musculus GN=Strap PE=1 SV=1	0.91121	-0.870306	-2.19703	-0.475146	0.068559	-0.199791	-0.876895	0.211701	14	0.0204516	-1.33609	-0.0656159	-0.332597
>tr|E9Q8N8|E9Q8N8_MOUSE Anion exchange protein OS=Mus musculus GN=Slc4a4 PE=1 SV=1	-0.199128	0.251568	-5.55349	-0.537996	-0.577732	-1.11326	-1.30428	-0.0488536	3	0.0262198	-3.04574	-0.845496	-0.676565
>sp|Q9WV69|DEMA_MOUSE Dematin OS=Mus musculus GN=Dmtn PE=1 SV=1	0.456418	-0.554668	-2.6702	-1.79736	-0.666071	0.316257	-0.792269	-0.0305263	8	-0.0491247	-2.23378	-0.174907	-0.411398
>tr|A2AVR6|A2AVR6_MOUSE Acyl-coenzyme A thioesterase 11 OS=Mus musculus GN=Acot11 PE=1 SV=1	0.192393	-0.0960674	-1.40314	-1.52943	-0.113986	-0.375496	-0.913486	0.31728	4	0.0481627	-1.46629	-0.244741	-0.298103
>sp|P26369|U2AF2_MOUSE Splicing factor U2AF 65 kDa subunit OS=Mus musculus GN=U2af2 PE=1 SV=3	0.925819	-0.948193	-1.79074	-1.44163	0.393827	-0.36316	-0.113712	0.21851	8	-0.0111872	-1.61619	0.0153335	0.0523992
>sp|Q62205|SCN9A_MOUSE Sodium channel protein type 9 subunit alpha OS=Mus musculus GN=Scn9a PE=1 SV=2	1.68496	-1.78696	-2.69375	-2.05122	-0.250342	0.00658027	-0.859051	0.56418	4	-0.0510032	-2.37249	-0.121881	-0.147435
>tr|Q4JFN6|Q4JFN6_MOUSE NADH-ubiquinone oxidoreductase chain 1 OS=Mus musculus GN=mt-Nd1 PE=3 SV=1	0.0945941	-0.00229544	-1.22087	-3.61886	-0.145683	0.436616	0.347776	0.471203	5	0.0461493	-2.41987	0.145467	0.409489
>sp|Q6ZPJ0|TEX2_MOUSE Testis-expressed sequence 2 protein OS=Mus musculus GN=Tex2 PE=1 SV=2	0.216239	-0.198346	-4.67645	-3.76274	-1.27258	0.985815	-0.606731	-0.848099	2	0.0089465	-4.2196	-0.143382	-0.727415
>sp|Q9ER60|SCN4A_MOUSE Sodium channel protein type 4 subunit alpha OS=Mus musculus GN=Scn4a PE=2 SV=1	1.50249	-1.53476	-6.40616	-5.91441	-1.0181	-1.41154	-1.18484	-1.10366	2	-0.0161364	-6.16029	-1.21482	-1.14425
>tr|Q3TWN7|Q3TWN7_MOUSE ATPase, H+ transporting, lysosomal accessory protein OS=Mus musculus GN=Atp6ap1 PE=1 SV=1	0.508541	-0.405517	-3.92269	-3.18803	-0.38426	0.181754	0.336802	0.606906	8	0.0515123	-3.55536	-0.101253	0.471854
>sp|Q9R0Q9|MPU1_MOUSE Mannose-P-dolichol utilization defect 1 protein OS=Mus musculus GN=Mpdu1 PE=1 SV=1	0.404807	-0.334214	-2.66495	-2.57825	-0.287468	0.466749	0.241388	1.36773	2	0.0352966	-2.6216	0.0896402	0.804559
>sp|Q9CZB0|C560_MOUSE Succinate dehydrogenase cytochrome b560 subunit, mitochondrial OS=Mus musculus GN=Sdhc PE=1 SV=1	0.196032	-0.178985	-2.87329	-2.80164	0.41106	0.277742	0.0128758	1.12946	2	0.00852343	-2.83747	0.344401	0.571169
>sp|P15532|NDKA_MOUSE Nucleoside diphosphate kinase A OS=Mus musculus GN=Nme1 PE=1 SV=1	1.14171	-0.579475	-6.021	-1.95024	1.27072	1.08954	-1.31285	0.663354	8	0.281117	-3.98562	1.18013	-0.324746
>sp|P54822|PUR8_MOUSE Adenylosuccinate lyase OS=Mus musculus GN=Adsl PE=1 SV=2	-0.152741	0.13525	-2.9343	-2.37127	0.692371	-0.124915	0.126987	1.67365	7	-0.00874561	-2.65278	0.283728	0.900318
>sp|Q9R1P3|PSB2_MOUSE Proteasome subunit beta type-2 OS=Mus musculus GN=Psmb2 PE=1 SV=1	0.592842	-0.574934	-1.99178	-1.14043	-0.0264484	0.792015	0.179091	0.630177	9	0.00895369	-1.56611	0.382784	0.404634
>sp|Q6PGE7|SC6A7_MOUSE Sodium-dependent proline transporter OS=Mus musculus GN=Slc6a7 PE=1 SV=1	1.07017	-1.0504	-2.38992	-2.21029	0.782492	0.981598	0.0859499	1.92641	2	0.00988228	-2.3001	0.882045	1.00618
>sp|Q8BPN8|DMXL2_MOUSE DmX-like protein 2 OS=Mus musculus GN=Dmxl2 PE=1 SV=3	0.628091	-0.418124	-1.13827	-0.275487	0.284598	0.873137	0.236822	0.889353	69	0.104984	-0.70688	0.578868	0.563087
>sp|Q63810|CANB1_MOUSE Calcineurin subunit B type 1 OS=Mus musculus GN=Ppp3r1 PE=1 SV=3	0.753643	-0.860136	-2.25367	-2.08605	-0.671675	1.18922	0.0161993	1.67637	11.5	-0.0532467	-2.16986	0.258771	0.846284
>sp|P61226|RAP2B_MOUSE Ras-related protein Rap-2b OS=Mus musculus GN=Rap2b PE=1 SV=1	0.539748	-0.490299	-2.56093	-1.33137	0.202042	1.55044	0.922573	1.63482	6	0.0247242	-1.94615	0.876243	1.2787
>tr|Q7M6W1|Q7M6W1_MOUSE Reticulon OS=Mus musculus GN=Rtn1 PE=1 SV=1	0.843903	-0.771182	-2.49581	-1.72333	0.43411	1.59837	1.19992	0.236052	2	0.0363604	-2.10957	1.01624	0.717984
>sp|O55143|AT2A2_MOUSE Sarcoplasmic/endoplasmic reticulum calcium ATPase 2 OS=Mus musculus GN=Atp2a2 PE=1 SV=2	0.841613	-0.637926	-1.26655	-0.912892	0.498825	1.19013	0.0885852	1.37454	44	0.101844	-1.08972	0.844477	0.731561
>sp|Q9DCZ4|MIC26_MOUSE MICOS complex subunit Mic26 OS=Mus musculus GN=Apoo PE=1 SV=2	0.513705	-0.573615	-3.67856	-2.34298	0.956109	0.752035	0.504892	0.409106	6	-0.0299551	-3.01077	0.854072	0.456999
>sp|P19137|LAMA1_MOUSE Laminin subunit alpha-1 OS=Mus musculus GN=Lama1 PE=1 SV=1	-0.141581	0.195067	-1.10294	-1.21403	0.603345	1.26873	1.19489	1.03439	2	0.026743	-1.15848	0.93604	1.11464
>sp|P62071|RRAS2_MOUSE Ras-related protein R-Ras2 OS=Mus musculus GN=Rras2 PE=1 SV=1	-0.632221	0.660868	-2.63492	-2.88395	-0.883272	-1.058	-0.662683	0.968948	3	0.0143234	-2.75943	-0.970634	0.153132
>sp|O55100|SNG1_MOUSE Synaptogyrin-1 OS=Mus musculus GN=Syngr1 PE=1 SV=2	0.0706546	-0.0303457	-2.36131	-1.83056	-0.901163	0.840309	-0.403589	1.33081	2	0.0201545	-2.09594	-0.0304269	0.463609
>sp|P31324|KAP3_MOUSE cAMP-dependent protein kinase type II-beta regulatory subunit OS=Mus musculus GN=Prkar2b PE=1 SV=3	0.372358	-0.543429	-2.28763	-1.61265	-1.23262	0.673849	-0.0210999	0.625914	22.5	-0.0855355	-1.95014	-0.279383	0.302407
>sp|Q9JJK2|LANC2_MOUSE LanC-like protein 2 OS=Mus musculus GN=Lancl2 PE=1 SV=1	1.14496	-1.26504	-3.92976	-2.44952	-1.17714	0.0926811	-0.840289	1.34215	12	-0.0600389	-3.18964	-0.542229	0.250928
>sp|Q9Z268|RASL1_MOUSE RasGAP-activating-like protein 1 OS=Mus musculus GN=Rasal1 PE=1 SV=2	1.04802	-0.915741	-3.10283	-1.20341	-1.22816	-0.00751487	0.744935	0.107493	22	0.0661404	-2.15312	-0.617837	0.426214
>sp|P46061|RAGP1_MOUSE Ran GTPase-activating protein 1 OS=Mus musculus GN=Rangap1 PE=1 SV=2	0.499326	-0.0662191	-2.80101	-2.38952	-0.414621	-1.04736	-0.26354	0.878726	14	0.216553	-2.59527	-0.730989	0.307593
>sp|Q3TJZ6|FA98A_MOUSE Protein FAM98A OS=Mus musculus GN=Fam98a PE=1 SV=1	-0.6098	0.651644	-1.70478	-1.52028	-0.847365	-0.200835	0.644191	-0.050756	3	0.0209221	-1.61253	-0.5241	0.296718
>sp|Q9CQT1|MTNA_MOUSE Methylthioribose-1-phosphate isomerase OS=Mus musculus GN=Mri1 PE=1 SV=1	-0.721163	0.651137	-2.78058	-1.91949	-0.574399	-0.752211	-0.00491937	-0.172007	5	-0.0350133	-2.35004	-0.663305	-0.0884633
>sp|Q9JJJ7|PORCN_MOUSE Protein-serine O-palmitoleoyltransferase porcupine OS=Mus musculus GN=Porcn PE=1 SV=1	0.573703	-0.564061	-2.40239	-1.91313	0.163935	-0.569515	-0.163639	1.06927	2	0.00482089	-2.15776	-0.20279	0.452816
>sp|Q80YA9|CNKR2_MOUSE Connector enhancer of kinase suppressor of ras 2 OS=Mus musculus GN=Cnksr2 PE=1 SV=1	0.0362909	-0.0287657	-2.39179	-1.25157	-0.574755	0.36757	0.437808	1.71111	10.5	0.00376261	-1.82168	-0.103593	1.07446
>tr|Q548F2|Q548F2_MOUSE Guanine deaminase OS=Mus musculus GN=Gda PE=1 SV=1	1.59846	-1.74107	-4.23521	-1.82672	-1.11354	0.639701	0.208083	2.20515	25	-0.0713071	-3.03097	-0.236917	1.20661
>sp|Q9EPL8|IPO7_MOUSE Importin-7 OS=Mus musculus GN=Ipo7 PE=1 SV=2	-0.10002	0.15139	-1.06787	-1.1154	-0.0640946	0.369312	0.456755	1.28493	17.5	0.0256851	-1.09164	0.152609	0.870841
>sp|O35643|AP1B1_MOUSE AP-1 complex subunit beta-1 OS=Mus musculus GN=Ap1b1 PE=1 SV=2	0.485774	-0.451433	-1.12291	-0.742091	0.332604	0.775258	1.08913	0.563109	25	0.0171706	-0.932499	0.553931	0.826121
>sp|Q9CR61|NDUB7_MOUSE NADH dehydrogenase [ubiquinone] 1 beta subcomplex subunit 7 OS=Mus musculus GN=Ndufb7 PE=1 SV=3	0.31261	-0.2677	-2.35991	-1.18364	0.10124	1.66849	1.0013	1.01846	7	0.0224551	-1.77178	0.884864	1.00988
>sp|Q62188|DPYL3_MOUSE Dihydropyrimidinase-related protein 3 OS=Mus musculus GN=Dpysl3 PE=1 SV=1	0.969784	-0.930567	-1.81986	-0.450199	0.513281	1.09584	0.382179	1.31005	14	0.0196086	-1.13503	0.80456	0.846113
>sp|Q8BJI1|S6A17_MOUSE Sodium-dependent neutral amino acid transporter SLC6A17 OS=Mus musculus GN=Slc6a17 PE=1 SV=1	-0.169141	0.268928	-1.43599	-0.870375	-0.126894	1.97623	1.58716	1.62289	10	0.0498935	-1.15318	0.924669	1.60502
>sp|P11087|CO1A1_MOUSE Collagen alpha-1(I) chain OS=Mus musculus GN=Col1a1 PE=1 SV=4	2.14004	-2.28362	-4.87476	-1.69922	0.131423	1.79047	2.38245	0.730215	3	-0.071787	-3.28699	0.960944	1.55633
>sp|P70399|TP53B_MOUSE Tumor suppressor p53-binding protein 1 OS=Mus musculus GN=Tp53bp1 PE=1 SV=2	-0.566864	0.566098	-2.2775	-1.11	-0.488529	0.638239	0.165266	2.18404	8	-0.000382899	-1.69375	0.0748551	1.17465
>sp|Q80WJ7|LYRIC_MOUSE Protein LYRIC OS=Mus musculus GN=Mtdh PE=1 SV=1	-0.347077	0.381348	-2.10262	-1.59409	-1.07775	0.490176	-0.0833893	1.47706	8	0.0171359	-1.84836	-0.293786	0.696834
>sp|O35658|C1QBP_MOUSE Complement component 1 Q subcomponent-binding protein, mitochondrial OS=Mus musculus GN=C1qbp PE=1 SV=1	0.481868	-0.580115	-3.76934	-2.69045	-0.908332	0.722776	2.29831	1.09539	5	-0.0491235	-3.22989	-0.0927783	1.69685
>sp|O88998|NOE1_MOUSE Noelin OS=Mus musculus GN=Olfm1 PE=1 SV=1	0.93949	-0.988528	-3.24345	-1.6151	-1.05982	0.739314	0.466241	2.09616	9	-0.024519	-2.42927	-0.160255	1.2812
>sp|Q3UH93|PLXD1_MOUSE Plexin-D1 OS=Mus musculus GN=Plxnd1 PE=1 SV=1	0.268946	-0.207866	-2.09386	-2.06373	-1.11448	-0.620045	0.118415	1.07472	2	0.0305404	-2.07879	-0.867261	0.596569
>sp|P61804|DAD1_MOUSE Dolichyl-diphosphooligosaccharide--protein glycosyltransferase subunit DAD1 OS=Mus musculus GN=Dad1 PE=1 SV=3	-0.365014	0.442973	-1.3892	-1.05894	-0.485784	-0.228596	0.117913	0.580752	3	0.0389793	-1.22407	-0.35719	0.349333
>sp|Q7TPS5|C2CD5_MOUSE C2 domain-containing protein 5 OS=Mus musculus GN=C2cd5 PE=1 SV=2	0.22612	-0.152688	-1.3468	-0.534708	-0.184084	-0.194603	0.0540946	0.349159	2	0.0367162	-0.940752	-0.189344	0.201627
>sp|P70207|PLXA2_MOUSE Plexin-A2 OS=Mus musculus GN=Plxna2 PE=1 SV=2	0.0486692	0.0397405	-2.8699	-1.57652	-1.35677	0.567507	0.253092	1.83947	3	0.0442048	-2.22321	-0.394632	1.04628
>tr|Q0PD32|Q0PD32_MOUSE Rab23 OS=Mus musculus GN=Rab23 PE=2 SV=1	0.3094	-0.256512	-2.14467	-1.25603	-0.756124	0.0961165	0.384311	1.02093	7	0.026444	-1.70035	-0.330004	0.70262
>sp|P81117|NUCB2_MOUSE Nucleobindin-2 OS=Mus musculus GN=Nucb2 PE=1 SV=2	-0.451036	0.514484	-0.565906	-0.531582	-0.427415	0.0113142	0.682731	0.765254	2	0.0317238	-0.548744	-0.20805	0.723992
>sp|Q9D6K8|FUND2_MOUSE FUN14 domain-containing protein 2 OS=Mus musculus GN=Fundc2 PE=1 SV=1	-0.132984	0.205771	-0.708365	-1.96453	-0.521516	-0.87045	0.986512	2.37733	3	0.0363935	-1.33645	-0.695983	1.68192
>sp|O89114|DNJB5_MOUSE DnaJ homolog subfamily B member 5 OS=Mus musculus GN=Dnajb5 PE=2 SV=1	-0.181338	0.247312	-1.00426	-1.22666	-0.863081	0.654756	2.27079	1.76899	2	0.032987	-1.11546	-0.104163	2.01989
>sp|P56695|WFS1_MOUSE Wolframin OS=Mus musculus GN=Wfs1 PE=1 SV=1	-0.776244	0.767433	-2.32811	-2.27213	-1.64806	0.0591647	1.73153	1.42022	14	-0.00440577	-2.30012	-0.794447	1.57587
>sp|Q9JJU8|SH3L1_MOUSE SH3 domain-binding glutamic acid-rich-like protein OS=Mus musculus GN=Sh3bgrl PE=1 SV=1	0.173079	-0.111505	-1.60719	-0.632818	-0.63202	0.280422	2.21228	3.11592	8	0.0307873	-1.12001	-0.175799	2.6641
>sp|Q9DBG3|AP2B1_MOUSE AP-2 complex subunit beta OS=Mus musculus GN=Ap2b1 PE=1 SV=1	1.18927	-1.20685	-1.72571	-0.802155	0.809922	1.69392	1.22921	1.29911	58.5	-0.00878959	-1.26393	1.25192	1.26416
>sp|P28663|SNAB_MOUSE Beta-soluble NSF attachment protein OS=Mus musculus GN=Napb PE=1 SV=2	0.58289	-0.31297	-1.43098	-0.138544	0.719682	1.6985	1.02488	1.53554	29	0.13496	-0.784762	1.20909	1.28021
>sp|Q8C561|LMBD2_MOUSE LMBR1 domain-containing protein 2 OS=Mus musculus GN=Lmbrd2 PE=1 SV=1	-0.014571	0.0692292	-1.64885	-1.38939	-0.462016	1.62566	1.00074	2.35914	2	0.0273291	-1.51912	0.58182	1.67994
>sp|P35436|NMDE1_MOUSE Glutamate receptor ionotropic, NMDA 2A OS=Mus musculus GN=Grin2a PE=1 SV=2	0.63332	-0.59893	-1.11819	-0.78611	-0.162858	1.17196	1.30836	1.49239	6	0.017195	-0.952152	0.504551	1.40037
>tr|G3UWV7|G3UWV7_MOUSE 26S proteasome non-ATPase regulatory subunit 11 (Fragment) OS=Mus musculus GN=Psmd11 PE=1 SV=1	0.0942235	-0.01494	-0.731288	-0.540187	-0.16467	0.568475	0.904504	0.67839	2	0.0396418	-0.635738	0.201903	0.791447
>sp|Q9DCZ1|GMPR1_MOUSE GMP reductase 1 OS=Mus musculus GN=Gmpr PE=1 SV=1	0.0949426	-0.0341632	-2.66948	-1.25292	0.485062	0.611492	0.736305	2.86589	7	0.0303897	-1.9612	0.548277	1.8011
>sp|Q8C863|ITCH_MOUSE E3 ubiquitin-protein ligase Itchy OS=Mus musculus GN=Itch PE=1 SV=2	0.326606	-0.257668	-0.546207	-1.2485	0.347168	-0.429342	0.375551	1.37057	2	0.034469	-0.897352	-0.0410867	0.87306
>sp|Q9CYK1|SYWM_MOUSE Tryptophan--tRNA ligase, mitochondrial OS=Mus musculus GN=Wars2 PE=1 SV=2	-0.371659	0.442226	-0.999574	-1.21199	0.68652	-0.210649	2.59052	2.05788	3	0.0352835	-1.10578	0.237935	2.3242
>sp|O35350|CAN1_MOUSE Calpain-1 catalytic subunit OS=Mus musculus GN=Capn1 PE=1 SV=1	-0.790779	0.831274	-0.0189298	-0.831018	-1.54259	-2.21254	-1.90084	-2.01304	8	0.0202472	-0.424974	-1.87757	-1.95694
>sp|Q80U63|MFN2_MOUSE Mitofusin-2 OS=Mus musculus GN=Mfn2 PE=1 SV=3	-0.201836	0.268963	-0.140177	-0.271476	-0.837186	-1.18396	-1.50101	-1.25081	13	0.0335638	-0.205826	-1.01057	-1.37591
>sp|Q9D5S7|LRGUK_MOUSE Leucine-rich repeat and guanylate kinase domain-containing protein OS=Mus musculus GN=Lrguk PE=1 SV=1	-0.343726	0.421182	-0.133252	-0.478488	-2.19325	-3.12955	-3.81142	-3.54596	2	0.038728	-0.30587	-2.6614	-3.67869
>sp|Q8BZN6|DOC10_MOUSE Dedicator of cytokinesis protein 10 OS=Mus musculus GN=Dock10 PE=1 SV=3	0.0441266	0.0400832	1.1605	0.0620697	-0.959578	-0.890928	-1.42267	-1.39029	2	0.0421049	0.611283	-0.925253	-1.40648
>tr|Q3U3I1|Q3U3I1_MOUSE Putative uncharacterized protein OS=Mus musculus GN=Car4 PE=2 SV=1	0.268801	-0.174868	0.163623	0.621658	-0.338628	-0.355987	-0.452256	-1.11885	2	0.0469665	0.392641	-0.347308	-0.785552
>sp|Q8BPM0|DAAM1_MOUSE Disheveled-associated activator of morphogenesis 1 OS=Mus musculus GN=Daam1 PE=1 SV=4	-0.0416943	0.0880833	0.0701217	-1.14561	-1.76164	-2.06296	-1.74334	-1.78187	6	0.0231945	-0.537744	-1.9123	-1.76261
>tr|Q3UHH3|Q3UHH3_MOUSE Putative uncharacterized protein OS=Mus musculus GN=Hspg2 PE=2 SV=1	-0.9625	0.98877	0.181417	-0.833982	-1.46777	-2.425	-2.05389	-1.91579	3	0.0131348	-0.326282	-1.94638	-1.98484
>sp|Q9CQU5|ZWINT_MOUSE ZW10 interactor OS=Mus musculus GN=Zwint PE=1 SV=1	-0.373516	0.435833	-0.0869223	-0.0382514	-0.871955	-0.97117	-1.10378	-1.71826	2	0.0311588	-0.0625869	-0.921562	-1.41102
>tr|Q3TWM9|Q3TWM9_MOUSE Putative uncharacterized protein (Fragment) OS=Mus musculus GN=Psap PE=2 SV=1	-0.169144	0.884898	0.448266	0.335092	-0.459785	-0.208164	-0.993053	-0.871387	2	0.357877	0.391679	-0.333975	-0.93222
>sp|Q9QYB1|CLIC4_MOUSE Chloride intracellular channel protein 4 OS=Mus musculus GN=Clic4 PE=1 SV=3	0.173492	-0.165703	0.762721	0.546626	-0.374088	-1.81179	-2.20112	-1.80873	9	0.00389426	0.654674	-1.09294	-2.00493
>tr|D9J302|D9J302_MOUSE ENH isoform 1e OS=Mus musculus GN=Pdlim5 PE=1 SV=1	0.00874025	0.0333636	0.445225	0.315253	-0.364934	-1.24297	-1.80999	-1.14098	3	0.0210519	0.380239	-0.803954	-1.47549
>sp|Q80SZ7|GBG5_MOUSE Guanine nucleotide-binding protein G(I)/G(S)/G(O) subunit gamma-5 OS=Mus musculus GN=Gng5 PE=1 SV=2	-0.871647	0.873065	0.705506	0.345472	-0.315298	-2.34215	-2.12513	-2.0047	3	0.000708931	0.525489	-1.32873	-2.06492
>sp|Q02257|PLAK_MOUSE Junction plakoglobin OS=Mus musculus GN=Jup PE=1 SV=3	-0.227294	0.322661	0.459244	-0.153729	-0.901079	-1.25368	-1.09833	-1.86961	9	0.0476836	0.152758	-1.07738	-1.48397
>sp|Q9D8B7|JAM3_MOUSE Junctional adhesion molecule C OS=Mus musculus GN=Jam3 PE=1 SV=2	0.108849	0.98202	1.68813	0.786548	-1.29902	-2.16612	-1.72857	-1.72431	6	0.545434	1.23734	-1.73257	-1.72644
>sp|Q61033|LAP2A_MOUSE Lamina-associated polypeptide 2, isoforms alpha/zeta OS=Mus musculus GN=Tmpo PE=1 SV=4	-0.101637	0.200232	0.166176	0.427013	-0.759518	-1.64442	-0.756944	-1.58106	7	0.0492973	0.296594	-1.20197	-1.169
>sp|Q91WU5|AS3MT_MOUSE Arsenite methyltransferase OS=Mus musculus GN=As3mt PE=1 SV=2	-1.61529	1.38097	1.95642	-1.3707	-3.45615	-4.6275	-3.10508	-3.85948	6	-0.117157	0.292861	-4.04182	-3.48228
>tr|B7ZMR0|B7ZMR0_MOUSE Fam63a protein OS=Mus musculus GN=Fam63a PE=2 SV=1	-0.850648	0.883367	0.657574	0.570934	-0.730125	-1.75635	-1.26235	-1.74687	4	0.0163598	0.614254	-1.24324	-1.50461
>sp|Q9ESZ8|GTF2I_MOUSE General transcription factor II-I OS=Mus musculus GN=Gtf2i PE=1 SV=3	-0.926449	0.883791	0.291201	-0.826124	-2.22038	-2.39852	-2.58328	-1.75298	9	-0.0213289	-0.267462	-2.30945	-2.16813
>sp|Q922J6|TSN2_MOUSE Tetraspanin-2 OS=Mus musculus GN=Tspan2 PE=1 SV=1	0.658268	-0.658966	1.40788	0.157142	-1.70501	-2.30743	-2.18644	-1.43617	3	-0.00034879	0.78251	-2.00622	-1.8113
>sp|Q9D8U8|SNX5_MOUSE Sorting nexin-5 OS=Mus musculus GN=Snx5 PE=1 SV=1	0.196849	-0.195709	0.977996	-0.0812004	-0.801879	-1.56043	-1.05232	-1.14151	10	0.000570139	0.448398	-1.18115	-1.09691
>sp|P08752|GNAI2_MOUSE Guanine nucleotide-binding protein G(i) subunit alpha-2 OS=Mus musculus GN=Gnai2 PE=1 SV=5	-0.502402	0.572356	0.64807	0.730637	-0.980291	-1.35176	-0.95338	-1.47709	20	0.034977	0.689354	-1.16603	-1.21524
>sp|Q80UU9|PGRC2_MOUSE Membrane-associated progesterone receptor component 2 OS=Mus musculus GN=Pgrmc2 PE=1 SV=2	-0.543534	0.567629	0.676825	-0.491186	-1.15131	-1.29036	-0.517753	-2.02383	4	0.0120471	0.0928193	-1.22084	-1.27079
>tr|Q14AI7|Q14AI7_MOUSE COP9 (Constitutive photomorphogenic) homolog, subunit 4 (Arabidopsis thaliana) OS=Mus musculus GN=Cops4 PE=1 SV=1	0.224245	-0.0117394	0.333369	0.644789	-0.0341247	-0.700524	-0.758924	-0.258958	14	0.106253	0.489079	-0.367324	-0.508941
>sp|Q9DBR7|MYPT1_MOUSE Protein phosphatase 1 regulatory subunit 12A OS=Mus musculus GN=Ppp1r12a PE=1 SV=2	-0.440763	0.507159	0.302153	0.611484	-1.06268	-0.692481	-0.412308	-1.611	7	0.0331978	0.456818	-0.877579	-1.01165
>sp|O70439|STX7_MOUSE Syntaxin-7 OS=Mus musculus GN=Stx7 PE=1 SV=3	-0.0590063	0.143066	-0.801332	-0.17772	-1.38785	-1.45136	-0.51995	-1.0992	7	0.04203	-0.489526	-1.41961	-0.809573
>sp|Q6DFW4|NOP58_MOUSE Nucleolar protein 58 OS=Mus musculus GN=Nop58 PE=1 SV=1	0.075715	0.0230582	0.0876557	-0.152499	-0.651453	-1.04549	-0.508068	-0.957626	3	0.0493866	-0.0324215	-0.848471	-0.732847
>tr|G3UYE5|G3UYE5_MOUSE Polyadenylate-binding protein-interacting protein 1 OS=Mus musculus GN=Paip1 PE=1 SV=1	-0.566958	0.847022	0.54207	-0.304544	-0.85428	-1.36774	-0.636273	-1.23812	2	0.140032	0.118763	-1.11101	-0.937197
>sp|Q61418|CLCN4_MOUSE H(+)/Cl(-) exchange transporter 4 OS=Mus musculus GN=Clcn4 PE=2 SV=2	-0.385177	0.447583	0.0316887	-0.00540106	-0.80648	-0.779736	-0.30506	-0.855653	2	0.0312034	0.0131438	-0.793108	-0.580357
>tr|Q3V3A4|Q3V3A4_MOUSE Putative uncharacterized protein OS=Mus musculus GN=Vps52 PE=2 SV=1	-0.40465	0.442981	0.499444	-0.704785	-1.45841	-1.48341	-0.591478	-1.30764	2	0.0191656	-0.102671	-1.47091	-0.94956
>sp|P17563|SBP1_MOUSE Selenium-binding protein 1 OS=Mus musculus GN=Selenbp1 PE=1 SV=2	0.0741918	0.0250967	0.323397	-0.167716	-0.806855	-1.53323	-0.0183631	-1.13617	3	0.0496442	0.0778407	-1.17004	-0.577264
>sp|P97393|RHG05_MOUSE Rho GTPase-activating protein 5 OS=Mus musculus GN=Arhgap5 PE=1 SV=2	-0.309774	0.402301	0.218341	0.174251	-0.73115	-1.0709	-0.738562	-1.03985	9	0.0462637	0.196296	-0.901027	-0.889206
>sp|Q00623|APOA1_MOUSE Apolipoprotein A-I OS=Mus musculus GN=Apoa1 PE=1 SV=2	2.3673	-2.5095	-0.114628	-2.66623	-2.34052	-4.31335	-5.50178	-7.18116	15	-0.0711002	-1.39043	-3.32694	-6.34147
>sp|P46664|PURA2_MOUSE Adenylosuccinate synthetase isozyme 2 OS=Mus musculus GN=Adss PE=1 SV=2	0.471179	-0.467982	-0.891678	-1.0274	-2.68685	-1.63549	-2.21339	-4.21933	10	0.00159876	-0.95954	-2.16117	-3.21636
>sp|Q8CJF8|AGO4_MOUSE Protein argonaute-4 OS=Mus musculus GN=Ago4 PE=2 SV=2	-1.23138	1.17194	-0.324975	-0.656368	-1.30479	-2.33711	-1.91386	-2.21035	3	-0.0297209	-0.490671	-1.82095	-2.06211
>tr|F8VPN4|F8VPN4_MOUSE Protein Agl OS=Mus musculus GN=Agl PE=1 SV=1	-0.623542	0.854904	0.687555	-0.867024	-1.09321	-1.58798	-1.73638	-2.09361	28	0.115681	-0.0897345	-1.34059	-1.91499
>sp|Q64735|CR1L_MOUSE Complement component receptor 1-like protein OS=Mus musculus GN=Cr1l PE=1 SV=1	-0.0319189	0.105552	0.0530453	0.00369105	-0.404362	-0.737248	-1.02391	-0.302669	2	0.0368166	0.0283682	-0.570805	-0.663288
>sp|Q8R1H0|HOP_MOUSE Homeodomain-only protein OS=Mus musculus GN=Hopx PE=1 SV=1	-1.70437	1.53694	-0.535537	-1.58066	-2.68417	-2.92122	-2.89599	-3.43478	2	-0.0837147	-1.0581	-2.80269	-3.16539
>sp|Q8BLR5|PSD4_MOUSE PH and SEC7 domain-containing protein 4 OS=Mus musculus GN=Psd4 PE=1 SV=1	0.195076	-0.12284	-0.265501	-0.0811189	-0.86318	-1.26619	-1.45764	-1.06895	2	0.0361178	-0.17331	-1.06468	-1.2633
>sp|Q9Z315|SNUT1_MOUSE U4/U6.U5 tri-snRNP-associated protein 1 OS=Mus musculus GN=Sart1 PE=1 SV=1	-0.0164581	0.101074	0.215719	-0.755039	-1.07018	-0.588372	-1.15259	-1.20122	3	0.0423078	-0.26966	-0.829277	-1.17691
>sp|Q9WU78|PDC6I_MOUSE Programmed cell death 6-interacting protein OS=Mus musculus GN=Pdcd6ip PE=1 SV=3	0.545125	-0.427292	-0.386691	-0.00165776	0.165681	-0.843005	-0.936122	-1.01213	28	0.0589168	-0.194174	-0.338662	-0.974126
>sp|O35239|PTN9_MOUSE Tyrosine-protein phosphatase non-receptor type 9 OS=Mus musculus GN=Ptpn9 PE=1 SV=2	-0.00161696	0.417552	-0.331664	-0.300424	-0.902326	-1.34685	-1.53971	-1.72789	9	0.207967	-0.316044	-1.12459	-1.6338
>sp|Q8BR63|F177A_MOUSE Protein FAM177A1 OS=Mus musculus GN=Fam177a1 PE=1 SV=1	0.428705	-0.429411	-1.2089	-0.648724	-1.11078	-2.18561	-2.39362	-1.91234	3	-0.00035345	-0.928812	-1.64819	-2.15298
>sp|P23475|XRCC6_MOUSE X-ray repair cross-complementing protein 6 OS=Mus musculus GN=Xrcc6 PE=1 SV=5	-1.09904	1.05768	-0.778411	-0.840465	-1.96061	-2.26026	-2.91321	-3.0363	2	-0.0206818	-0.809438	-2.11043	-2.97475
>sp|Q8BU14|SEC62_MOUSE Translocation protein SEC62 OS=Mus musculus GN=Sec62 PE=1 SV=1	0.262838	-0.185965	-0.0722549	-0.221187	-0.484429	-0.765895	-1.71982	-0.571412	2	0.0384366	-0.146721	-0.625162	-1.14562
>sp|Q9JLC8|SACS_MOUSE Sacsin OS=Mus musculus GN=Sacs PE=1 SV=2	0.178338	1.70191	-0.700664	-1.37376	-1.22721	-1.86035	-1.9044	-2.6527	9	0.940122	-1.03721	-1.54378	-2.27855
>sp|Q922B2|SYDC_MOUSE Aspartate--tRNA ligase, cytoplasmic OS=Mus musculus GN=Dars PE=1 SV=2	-0.501024	0.515004	-0.589006	-0.144543	-0.556037	-1.45589	-0.881493	-1.15028	22	0.00699008	-0.366775	-1.00597	-1.01589
>sp|Q8BVL9|JKIP1_MOUSE Janus kinase and microtubule-interacting protein 1 OS=Mus musculus GN=Jakmip1 PE=1 SV=2	0.233466	-0.17928	-0.673901	-0.998056	-1.25927	-1.88761	-1.28196	-1.95611	2	0.0270933	-0.835978	-1.57344	-1.61903
>sp|Q8VE62|PAIP1_MOUSE Polyadenylate-binding protein-interacting protein 1 OS=Mus musculus GN=Paip1 PE=1 SV=1	-0.0752306	0.271064	0.240397	-0.0347631	-0.357206	-0.660029	-0.834001	-0.698268	5	0.0979168	0.102817	-0.508617	-0.766135
>sp|Q6PE13|PRRT3_MOUSE Proline-rich transmembrane protein 3 OS=Mus musculus GN=Prrt3 PE=1 SV=1	-0.145884	0.396638	-0.0529824	-0.0535282	-1.04186	-0.127176	-0.874046	-1.12811	9	0.125377	-0.0532553	-0.584516	-1.00108
>sp|Q3TBL6|TP8L3_MOUSE Tumor necrosis factor alpha-induced protein 8-like protein 3 OS=Mus musculus GN=Tnfaip8l3 PE=1 SV=1	-0.268791	0.342838	-0.486328	-0.304329	-0.573399	-0.54397	-0.683092	-1.0451	2	0.0370235	-0.395328	-0.558684	-0.864098
>sp|Q922Q9|CHID1_MOUSE Chitinase domain-containing protein 1 OS=Mus musculus GN=Chid1 PE=1 SV=1	-1.28685	1.19708	-0.732226	-0.957031	-1.49295	-2.44949	-1.77973	-2.69533	4	-0.0448832	-0.844628	-1.97122	-2.23753
>sp|Q8R4H2|ARHGC_MOUSE Rho guanine nucleotide exchange factor 12 OS=Mus musculus GN=Arhgef12 PE=1 SV=2	-0.731247	0.714815	-1.03334	-0.341152	-1.0722	-1.28826	-1.16668	-1.45427	5	-0.00821598	-0.687248	-1.18023	-1.31047
>sp|Q99J83|ATG5_MOUSE Autophagy protein 5 OS=Mus musculus GN=Atg5 PE=1 SV=1	-0.512154	1.80275	0.881916	-1.04531	-3.98874	-3.17793	-3.44463	-3.35742	4	0.645298	-0.0816984	-3.58333	-3.40103
>tr|Q3TV21|Q3TV21_MOUSE Frataxin OS=Mus musculus GN=Fxn PE=1 SV=1	-0.644428	0.696172	-0.834306	-0.343646	-0.811263	-1.25738	-0.97193	-1.19682	3	0.0258717	-0.588976	-1.03432	-1.08438
>sp|Q69ZS6|SV2C_MOUSE Synaptic vesicle glycoprotein 2C OS=Mus musculus GN=Sv2c PE=1 SV=2	-0.0243262	0.110904	-0.876223	-0.0666284	-0.680729	-0.936978	-1.29055	-1.61281	6	0.0432889	-0.471426	-0.808853	-1.45168
>sp|P46737|BRCC3_MOUSE Lys-63-specific deubiquitinase BRCC36 OS=Mus musculus GN=Brcc3 PE=1 SV=1	0.890313	0.695115	-0.781708	-1.76962	-2.29707	-2.59693	-1.64154	-2.76471	4	0.792714	-1.27566	-2.447	-2.20312
>sp|Q91YJ2|SNX4_MOUSE Sorting nexin-4 OS=Mus musculus GN=Snx4 PE=1 SV=1	-0.0505749	0.749083	0.0431183	0.018432	-0.95294	-1.10027	-0.242333	-1.64967	10	0.349254	0.0307752	-1.0266	-0.945999
>sp|Q3THE2|ML12B_MOUSE Myosin regulatory light chain 12B OS=Mus musculus GN=Myl12b PE=1 SV=2	-0.328775	0.260612	-1.35078	-0.00142416	-1.7549	-1.22454	-1.15935	-1.30099	10	-0.0340814	-0.676104	-1.48972	-1.23017
>sp|Q6PGC1|DHX29_MOUSE ATP-dependent RNA helicase Dhx29 OS=Mus musculus GN=Dhx29 PE=1 SV=1	0.132042	-0.0456754	-0.459786	0.224191	-0.386521	-0.905179	-0.842212	-0.3243	2	0.0431832	-0.117797	-0.64585	-0.583256
>sp|Q99MR8|MCCA_MOUSE Methylcrotonoyl-CoA carboxylase subunit alpha, mitochondrial OS=Mus musculus GN=Mccc1 PE=1 SV=2	-0.16542	0.24153	-0.362404	-0.537529	-0.530575	-1.03761	-0.501087	-0.689724	12	0.0380549	-0.449966	-0.784093	-0.595406
>tr|Q3UHB5|Q3UHB5_MOUSE Mitogen-activated protein kinase 8 interacting protein 3, isoform CRA_a OS=Mus musculus GN=Mapk8ip3 PE=2 SV=1	-1.32636	1.19392	-1.46151	-1.54458	-2.28072	-2.15598	-1.41308	-1.81041	13	-0.0662226	-1.50305	-2.21835	-1.61174
>sp|Q02819|NUCB1_MOUSE Nucleobindin-1 OS=Mus musculus GN=Nucb1 PE=1 SV=2	-0.701019	0.739335	-0.194662	-0.757182	-1.53629	-1.85162	-0.693274	-1.67086	10	0.0191579	-0.475922	-1.69396	-1.18207
>sp|Q91YI0|ARLY_MOUSE Argininosuccinate lyase OS=Mus musculus GN=Asl PE=1 SV=1	-0.256044	0.696524	-0.420515	-0.714454	-1.44819	-1.80815	-0.726714	-1.60654	13	0.22024	-0.567484	-1.62817	-1.16663
>tr|Q5SWZ5|Q5SWZ5_MOUSE Myosin phosphatase Rho-interacting protein OS=Mus musculus GN=Mprip PE=1 SV=1	-1.33048	1.69956	-1.15838	-1.77807	-2.55117	-2.31103	-1.20071	-2.44893	10	0.184542	-1.46822	-2.4311	-1.82482
>sp|Q3UH60|DIP2B_MOUSE Disco-interacting protein 2 homolog B OS=Mus musculus GN=Dip2b PE=1 SV=1	-0.920136	0.904754	-0.307028	-1.01023	-1.58242	-2.1752	-1.03797	-2.03938	22	-0.00769059	-0.658629	-1.87881	-1.53867
>sp|Q8CCJ4|AMER2_MOUSE APC membrane recruitment protein 2 OS=Mus musculus GN=Amer2 PE=1 SV=2	-0.05045	1.03281	-1.12017	-1.6427	-1.99655	-3.04468	-2.7686	-1.31278	7	0.491178	-1.38143	-2.52062	-2.04069
>sp|Q923S9|RAB30_MOUSE Ras-related protein Rab-30 OS=Mus musculus GN=Rab30 PE=1 SV=1	-0.216043	0.252673	-0.127948	-1.2142	-1.35061	-1.82321	-0.801492	-1.65886	5	0.0183151	-0.671074	-1.58691	-1.23018
>sp|Q69Z26|CNTN4_MOUSE Contactin-4 OS=Mus musculus GN=Cntn4 PE=1 SV=2	-0.581273	0.618658	-0.307369	-1.72475	-1.8685	-1.71149	-1.22438	-1.21972	6	0.0186927	-1.01606	-1.79	-1.22205
>sp|Q8C129|LCAP_MOUSE Leucyl-cystinyl aminopeptidase OS=Mus musculus GN=Lnpep PE=1 SV=1	-0.757301	0.759175	-0.0429408	-0.874853	-1.40702	-1.8217	-1.35808	-0.768954	5	0.000937125	-0.458897	-1.61436	-1.06351
>sp|Q8BTV2|CPSF7_MOUSE Cleavage and polyadenylation specificity factor subunit 7 OS=Mus musculus GN=Cpsf7 PE=1 SV=2	0.585437	0.0624551	-0.389619	0.0774396	-0.832191	-1.09082	-1.04153	-0.399251	3	0.323946	-0.156089	-0.961507	-0.720391
>sp|Q9CRA9|FGOP2_MOUSE FGFR1 oncogene partner 2 homolog OS=Mus musculus GN=Fgfr1op2 PE=1 SV=1	-0.653988	0.683876	-0.746284	-0.435826	-1.16422	-0.98325	-1.36588	-0.498908	2	0.0149438	-0.591055	-1.07374	-0.932394
>sp|Q04519|ASM_MOUSE Sphingomyelin phosphodiesterase OS=Mus musculus GN=Smpd1 PE=1 SV=2	-0.0104227	2.28243	1.0352	0.211639	-1.59668	-1.99466	-0.898171	-1.86044	2	1.13601	0.623421	-1.79567	-1.3793
>sp|Q9CSN1|SNW1_MOUSE SNW domain-containing protein 1 OS=Mus musculus GN=Snw1 PE=1 SV=3	-1.0424	0.822777	-0.832714	-3.81111	-2.89665	-3.79936	-4.35969	-0.45235	4	-0.109814	-2.32191	-3.348	-2.40602
>sp|Q8BHN3|GANAB_MOUSE Neutral alpha-glucosidase AB OS=Mus musculus GN=Ganab PE=1 SV=1	-0.553326	0.57785	0.173987	-0.0168444	-0.911312	-0.522061	-1.14031	-0.710065	26	0.0122619	0.0785714	-0.716686	-0.925186
>tr|Q53YU5|Q53YU5_MOUSE Apoptosis repressor interacting with CARD OS=Mus musculus GN=Nol3 PE=1 SV=1	-0.93953	0.763536	-1.17228	-1.06567	-1.83455	-1.19786	-1.83259	-1.75988	5	-0.087997	-1.11898	-1.5162	-1.79624
>sp|P06537|GCR_MOUSE Glucocorticoid receptor OS=Mus musculus GN=Nr3c1 PE=1 SV=1	-0.76853	2.16977	0.444645	0.0580371	-1.68014	-1.36684	-1.2031	-2.78942	4	0.700618	0.251341	-1.52349	-1.99626
>sp|Q8BR92|PALM2_MOUSE Paralemmin-2 OS=Mus musculus GN=Palm2 PE=1 SV=1	-0.460414	0.442779	-0.948969	-0.45819	-0.694609	-1.17986	-0.87985	-1.44283	8	-0.00881771	-0.703579	-0.937234	-1.16134
>sp|Q62448|IF4G2_MOUSE Eukaryotic translation initiation factor 4 gamma 2 OS=Mus musculus GN=Eif4g2 PE=1 SV=2	0.401038	-0.346821	-0.167733	-0.521427	-0.687089	-0.311073	-1.02379	-0.279977	12.5	0.0271082	-0.34458	-0.499081	-0.651886
>sp|Q6PEV3|WIPF2_MOUSE WAS/WASL-interacting protein family member 2 OS=Mus musculus GN=Wipf2 PE=1 SV=1	-0.533991	0.383287	-0.812155	-0.717758	-1.58192	-1.99865	-1.6105	-1.69814	3	-0.0753517	-0.764956	-1.79029	-1.65432
>sp|Q8CCB4|VPS53_MOUSE Vacuolar protein sorting-associated protein 53 homolog OS=Mus musculus GN=Vps53 PE=1 SV=1	0.440847	-0.409968	-0.353904	-0.332645	-0.787342	-0.556073	-1.08688	-0.338488	10	0.0154398	-0.343274	-0.671707	-0.712686
>sp|Q99NB1|ACS2L_MOUSE Acetyl-coenzyme A synthetase 2-like, mitochondrial OS=Mus musculus GN=Acss1 PE=1 SV=1	-1.21995	1.15719	-0.128585	-0.325321	-0.982927	-1.82326	-1.5329	-1.61605	6	-0.0313802	-0.226953	-1.4031	-1.57448
>sp|Q91Z67|SRGP2_MOUSE SLIT-ROBO Rho GTPase-activating protein 2 OS=Mus musculus GN=Srgap2 PE=1 SV=2	0.103632	-0.111994	0.0320298	0.305363	-0.222819	-1.41864	-1.11555	-0.866948	13	-0.00418087	0.168696	-0.820731	-0.991249
>sp|P27612|PLAP_MOUSE Phospholipase A-2-activating protein OS=Mus musculus GN=Plaa PE=1 SV=4	-1.07197	0.990694	-1.53284	-1.18516	-1.38825	-1.98984	-1.41513	-1.80888	17	-0.0406384	-1.359	-1.68904	-1.612
>sp|Q8CG72|ARHL2_MOUSE Poly(ADP-ribose) glycohydrolase ARH3 OS=Mus musculus GN=Adprhl2 PE=1 SV=1	-0.25239	0.206719	-0.541057	-0.939758	-0.834806	-1.879	-1.10719	-1.34428	5	-0.0228353	-0.740408	-1.35691	-1.22574
>sp|Q3UDP0|WDR41_MOUSE WD repeat-containing protein 41 OS=Mus musculus GN=Wdr41 PE=1 SV=1	-1.25002	1.18923	-1.19486	-0.880097	-1.85636	-1.47211	-1.08916	-1.88451	5	-0.0303948	-1.03748	-1.66424	-1.48684
>sp|Q8BWT5|DIP2A_MOUSE Disco-interacting protein 2 homolog A OS=Mus musculus GN=Dip2a PE=1 SV=3	-0.943801	1.21135	-0.290022	-0.930887	-1.83147	-1.87334	-1.5778	-2.02519	13	0.133772	-0.610455	-1.8524	-1.80149
>sp|Q9QY42|GPR37_MOUSE Prosaposin receptor GPR37 OS=Mus musculus GN=Gpr37 PE=2 SV=1	-0.436034	0.494275	-0.875383	-0.227771	-0.662306	-1.03499	-0.939838	-1.40575	2	0.0291204	-0.551577	-0.848647	-1.17279
>sp|Q9QYE9|PKHB1_MOUSE Pleckstrin homology domain-containing family B member 1 OS=Mus musculus GN=Plekhb1 PE=1 SV=1	-0.516893	0.577325	1.04577	-1.37417	-0.963654	-1.62083	-1.75432	-1.38697	2	0.0302161	-0.164201	-1.29224	-1.57065
>tr|Q91YZ8|Q91YZ8_MOUSE Polyadenylate-binding protein OS=Mus musculus GN=Pabpc4 PE=1 SV=1	-0.163378	1.355	-0.59859	-1.4952	-1.29583	-1.52766	-1.59843	-1.33282	5	0.595811	-1.04689	-1.41174	-1.46562
>sp|Q9Z2Z6|MCAT_MOUSE Mitochondrial carnitine/acylcarnitine carrier protein OS=Mus musculus GN=Slc25a20 PE=1 SV=1	-0.292539	0.381112	0.234745	-0.467172	-0.542366	-1.15041	-1.09336	-0.378191	6	0.0442865	-0.116214	-0.846389	-0.735774
>sp|Q8K0G5|TSSC1_MOUSE Protein TSSC1 OS=Mus musculus GN=Tssc1 PE=1 SV=2	0.387449	-0.289958	-0.377921	0.507059	-0.609537	-0.574614	-0.828372	-0.348361	6	0.0487456	0.0645691	-0.592076	-0.588366
>sp|Q8C7D2|CRBN_MOUSE Protein cereblon OS=Mus musculus GN=Crbn PE=1 SV=1	-0.998176	0.928339	-1.3333	-0.422153	-1.2931	-1.13944	-1.60913	-1.3237	5	-0.0349184	-0.877728	-1.21627	-1.46641
>sp|P14576|SRP54_MOUSE Signal recognition particle 54 kDa protein OS=Mus musculus GN=Srp54 PE=1 SV=2	0.925234	-0.905285	-0.647547	-0.459628	-0.582445	-1.5609	-1.89397	-0.621045	3	0.00997482	-0.553588	-1.07167	-1.25751
>sp|O88696|CLPP_MOUSE ATP-dependent Clp protease proteolytic subunit, mitochondrial OS=Mus musculus GN=Clpp PE=1 SV=1	-0.658949	0.707219	-0.617213	-0.287536	-0.767198	-1.0322	-0.84274	-0.526658	3	0.0241354	-0.452374	-0.899701	-0.684699
>sp|Q8R5A6|TB22A_MOUSE TBC1 domain family member 22A OS=Mus musculus GN=Tbc1d22a PE=1 SV=3	-0.54333	0.56784	-0.772328	-0.361435	-1.47547	-0.570624	-1.17018	-1.15772	2	0.012255	-0.566882	-1.02305	-1.16395
>sp|O54781|SRPK2_MOUSE SRSF protein kinase 2 OS=Mus musculus GN=Srpk2 PE=1 SV=2	0.32302	-0.243526	-0.298676	-0.723525	-1.16158	-1.16125	-1.61128	-0.956057	5	0.0397473	-0.5111	-1.16142	-1.28367
>sp|Q9DB34|CHM2A_MOUSE Charged multivesicular body protein 2a OS=Mus musculus GN=Chmp2a PE=1 SV=1	-0.000423114	0.0857073	-0.212377	-0.389534	-0.547507	-0.690803	-1.10325	-0.225793	3	0.0426421	-0.300955	-0.619155	-0.664523
>sp|Q9D882|CJ035_MOUSE Uncharacterized protein C10orf35 homolog OS=Mus musculus PE=1 SV=1	-0.0217539	0.107689	-0.493412	-0.272159	-0.520212	-0.737774	-0.631395	-0.425539	2	0.0429677	-0.382786	-0.628993	-0.528467
>sp|Q91V36|NRBP2_MOUSE Nuclear receptor-binding protein 2 OS=Mus musculus GN=Nrbp2 PE=1 SV=2	-0.442496	2.29978	0.0476352	-1.76019	-1.98984	-2.53648	-2.49074	-0.681097	3	0.928643	-0.856277	-2.26316	-1.58592
>sp|Q66GT5|PTPM1_MOUSE Phosphatidylglycerophosphatase and protein-tyrosine phosphatase 1 OS=Mus musculus GN=Ptpmt1 PE=1 SV=1	-0.75612	0.798801	1.65467	-0.380572	-0.856704	-1.92555	-1.15922	-1.12315	3	0.0213402	0.637051	-1.39112	-1.14118
>tr|Q3TKC5|Q3TKC5_MOUSE Putative uncharacterized protein (Fragment) OS=Mus musculus GN=Ppat PE=2 SV=1	-0.330257	0.396876	0.708663	0.880195	-0.47177	-0.932624	-0.094471	-1.01565	5	0.0333093	0.794429	-0.702197	-0.555058
>tr|B2RWR8|B2RWR8_MOUSE Myosin VI OS=Mus musculus GN=Myo6 PE=2 SV=1	-0.774503	0.790401	0.972582	1.17788	-0.470066	-1.44061	-0.084622	-0.660315	6	0.00794897	1.07523	-0.955339	-0.372468
>tr|A0A0A6YW08|A0A0A6YW08_MOUSE CaM kinase-like vesicle-associated protein OS=Mus musculus GN=Camkv PE=1 SV=1	0.38153	-0.293534	1.30518	1.96593	-1.40984	-0.667351	-0.186373	0.0264959	2	0.0439977	1.63555	-1.0386	-0.0799384
>tr|Q9D1Q3|Q9D1Q3_MOUSE Putative uncharacterized protein OS=Mus musculus GN=Itm2b PE=2 SV=1	0.127868	-0.0562471	0.301325	0.578278	-0.11856	-0.598415	-0.288492	-0.276649	2	0.0358105	0.439802	-0.358487	-0.282571
>sp|Q9CWJ9|PUR9_MOUSE Bifunctional purine biosynthesis protein PURH OS=Mus musculus GN=Atic PE=1 SV=2	-0.107122	0.17853	0.925563	0.441941	-2.67093	-0.788916	-0.665275	-0.768206	18	0.0357038	0.683752	-1.72992	-0.716741
>tr|B9EKL6|B9EKL6_MOUSE MCG114106 OS=Mus musculus GN=Ptp4a1 PE=1 SV=1	-0.457543	0.518361	1.09615	-0.0605413	-0.911638	-0.934268	-0.660764	-1.11569	5	0.0304093	0.517804	-0.922953	-0.888227
>sp|P63046|ST4A1_MOUSE Sulfotransferase 4A1 OS=Mus musculus GN=Sult4a1 PE=1 SV=1	0.347539	-0.231755	0.0214588	1.17547	-2.42384	-2.20795	-0.772764	-0.188139	6	0.0578916	0.598464	-2.3159	-0.480452
>sp|P16627|HS71L_MOUSE Heat shock 70 kDa protein 1-like OS=Mus musculus GN=Hspa1l PE=1 SV=4	-0.606827	0.900191	-0.0534489	0.0425228	-1.16115	-0.712296	-0.429849	-0.189159	2	0.146682	-0.00546309	-0.936722	-0.309504
>sp|P35762|CD81_MOUSE CD81 antigen OS=Mus musculus GN=Cd81 PE=1 SV=2	-1.07724	1.02129	-0.111065	-0.291733	-2.10982	-1.78086	-0.952794	-1.06054	8	-0.0279717	-0.201399	-1.94534	-1.00666
>sp|P97930|KTHY_MOUSE Thymidylate kinase OS=Mus musculus GN=Dtymk PE=1 SV=2	-0.711091	0.711896	-0.380688	-0.395184	-1.61068	-1.6591	-0.321901	-1.2724	3	0.000402458	-0.387936	-1.63489	-0.79715
>sp|Q8VD33|SGTB_MOUSE Small glutamine-rich tetratricopeptide repeat-containing protein beta OS=Mus musculus GN=Sgtb PE=1 SV=1	0.0028528	0.095751	0.0592667	0.0628853	-0.766166	-0.639952	-0.292255	-0.232788	3	0.0493019	0.061076	-0.703059	-0.262521
>sp|Q9CR57|RL14_MOUSE 60S ribosomal protein L14 OS=Mus musculus GN=Rpl14 PE=1 SV=3	-0.695004	1.45666	0.980016	0.482683	-1.11123	-2.26069	-0.899357	0.592923	5	0.380828	0.73135	-1.68596	-0.153217
>sp|Q8BP67|RL24_MOUSE 60S ribosomal protein L24 OS=Mus musculus GN=Rpl24 PE=1 SV=2	-0.656332	1.35383	1.14106	-0.238721	-1.18605	-2.18504	-0.413119	-1.80699	6.5	0.34875	0.451168	-1.68555	-1.11005
>sp|O88532|ZFR_MOUSE Zinc finger RNA-binding protein OS=Mus musculus GN=Zfr PE=1 SV=2	-0.656576	1.34571	0.380875	0.512676	-0.979856	-2.44544	-0.995874	-0.477434	9	0.344569	0.446775	-1.71265	-0.736654
>sp|Q61083|M3K2_MOUSE Mitogen-activated protein kinase kinase kinase 2 OS=Mus musculus GN=Map3k2 PE=1 SV=2	0.61467	-0.542054	0.65494	0.177482	-1.43075	-0.830379	-0.133567	-1.02592	2	0.036308	0.416211	-1.13056	-0.579746
>tr|F7BJK1|F7BJK1_MOUSE Protein Pcdh1 (Fragment) OS=Mus musculus GN=Pcdh1 PE=1 SV=1	-0.941377	0.94631	1.32285	0.487878	-1.27301	-1.01021	0.00988442	-0.874185	3	0.00246642	0.905364	-1.14161	-0.43215
>sp|Q8K2T1|NMRL1_MOUSE NmrA-like family domain-containing protein 1 OS=Mus musculus GN=Nmral1 PE=1 SV=1	-0.150298	0.192841	1.3237	0.492283	-0.444607	-0.95998	-0.151305	-0.255313	12	0.0212717	0.907994	-0.702294	-0.203309
>sp|O88746|TOM1_MOUSE Target of Myb protein 1 OS=Mus musculus GN=Tom1 PE=1 SV=1	-0.808836	0.817252	0.7949	0.787876	-0.818386	-1.12505	0.0958479	-0.4098	6	0.00420817	0.791388	-0.971717	-0.156976
>sp|Q9CPW0|CNTP2_MOUSE Contactin-associated protein-like 2 OS=Mus musculus GN=Cntnap2 PE=1 SV=2	-0.251335	0.386363	1.02912	0.708795	-0.335161	-1.03888	0.0320036	-0.406736	18	0.0675142	0.868956	-0.687019	-0.187366
>tr|Q8VBX2|Q8VBX2_MOUSE BetaIV-spectrin sigma6-A OS=Mus musculus GN=Sptbn4 PE=2 SV=1	-0.617061	0.919982	0.466692	0.546332	-0.733282	-1.22778	-0.58242	-0.40732	22	0.151461	0.506512	-0.980531	-0.49487
>sp|Q9D554|SF3A3_MOUSE Splicing factor 3A subunit 3 OS=Mus musculus GN=Sf3a3 PE=1 SV=2	-0.0925066	0.147344	0.106643	0.45665	-0.377352	-1.24138	-0.404457	-0.334027	9	0.0274186	0.281647	-0.809366	-0.369242
>sp|Q68FF6|GIT1_MOUSE ARF GTPase-activating protein GIT1 OS=Mus musculus GN=Git1 PE=1 SV=1	-0.978481	0.971884	0.526287	0.283995	-1.61236	-1.15088	0.564821	-0.785166	16	-0.00329845	0.405141	-1.38162	-0.110172
>sp|Q91VI7|RINI_MOUSE Ribonuclease inhibitor OS=Mus musculus GN=Rnh1 PE=1 SV=1	-0.671059	0.704623	0.73213	0.11928	-0.968206	-0.887113	0.485436	-0.296394	19	0.0167821	0.425705	-0.927659	0.0945211
>sp|Q9CWZ3|RBM8A_MOUSE RNA-binding protein 8A OS=Mus musculus GN=Rbm8a PE=1 SV=3	0.0742147	-0.00067022	0.067378	0.13585	-0.488392	-0.33665	-0.131295	0.141025	2	0.0367723	0.101614	-0.412521	0.00486523
>sp|Q61701|ELAV4_MOUSE ELAV-like protein 4 OS=Mus musculus GN=Elavl4 PE=1 SV=1	-0.794644	0.846467	0.189003	0.48394	-2.09461	-0.506997	-0.664682	-1.01922	4	0.0259113	0.336472	-1.3008	-0.84195
>sp|Q9R1R2|TRIM3_MOUSE Tripartite motif-containing protein 3 OS=Mus musculus GN=Trim3 PE=1 SV=1	0.152387	-0.0504712	0.368128	0.254307	-0.481631	-0.761971	-0.206923	-0.0663574	15	0.0509579	0.311217	-0.621801	-0.13664
>tr|A2ALS7|A2ALS7_MOUSE Rap1 GTPase-activating protein 1 (Fragment) OS=Mus musculus GN=Rap1gap PE=1 SV=1	-0.191306	0.243542	0.588633	-0.20183	-1.50474	-0.887146	-0.559408	-0.529321	3	0.0261179	0.193402	-1.19594	-0.544364
>sp|Q07417|ACADS_MOUSE Short-chain specific acyl-CoA dehydrogenase, mitochondrial OS=Mus musculus GN=Acads PE=1 SV=2	-0.0334516	0.0610281	0.956041	-0.160492	-1.22915	-1.99389	0.252148	-0.33274	7	0.0137882	0.397775	-1.61152	-0.0402962
>sp|Q6PAR5|GAPD1_MOUSE GTPase-activating protein and VPS9 domain-containing protein 1 OS=Mus musculus GN=Gapvd1 PE=1 SV=2	-0.438856	0.498233	0.75908	-0.0179587	-0.712698	-1.00931	-0.580368	-0.64624	11	0.0296886	0.370561	-0.861003	-0.613304
>sp|Q78JE5|FBX22_MOUSE F-box only protein 22 OS=Mus musculus GN=Fbxo22 PE=1 SV=2	-0.225801	0.264717	0.629037	-0.39143	-0.630937	-1.97605	0.170352	-1.14273	3	0.0194579	0.118803	-1.3035	-0.486188
>sp|P62075|TIM13_MOUSE Mitochondrial import inner membrane translocase subunit Tim13 OS=Mus musculus GN=Timm13 PE=1 SV=1	-0.974334	0.965931	0.860319	-0.360141	-1.59496	-1.17407	-0.837722	-1.76432	4	-0.00420143	0.250089	-1.38451	-1.30102
>sp|Q9DBR1|XRN2_MOUSE 5'-3' exoribonuclease 2 OS=Mus musculus GN=Xrn2 PE=1 SV=1	-1.19621	1.18876	0.430539	-0.392192	-1.63122	-1.56633	-0.740719	-1.16554	3	-0.00372579	0.0191735	-1.59877	-0.953132
>sp|Q9Z1K5|ARI1_MOUSE E3 ubiquitin-protein ligase ARIH1 OS=Mus musculus GN=Arih1 PE=1 SV=3	-0.29691	0.387169	0.195085	0.436441	-0.694391	-0.493798	-0.201804	-0.477735	7	0.0451297	0.315763	-0.594094	-0.33977
>sp|Q99JW4|LIMS1_MOUSE LIM and senescent cell antigen-like-containing domain protein 1 OS=Mus musculus GN=Lims1 PE=1 SV=3	-0.378138	0.449139	0.651045	-0.179551	-0.699479	-0.559911	0.0455209	-0.51823	2	0.0355005	0.235747	-0.629695	-0.236355
>sp|Q9Z2Y8|PROSC_MOUSE Proline synthase co-transcribed bacterial homolog protein OS=Mus musculus GN=Prosc PE=1 SV=1	-1.12896	1.09769	-0.207221	0.0302328	-0.923732	-2.64754	-0.304231	-1.59465	3	-0.0156337	-0.088494	-1.78563	-0.949439
>sp|Q61029|LAP2B_MOUSE Lamina-associated polypeptide 2, isoforms beta/delta/epsilon/gamma OS=Mus musculus GN=Tmpo PE=1 SV=4	-0.656495	0.666038	-0.224816	-0.322135	-1.14126	-2.08192	-0.533212	-0.603823	5	0.00477192	-0.273476	-1.61159	-0.568518
>sp|Q9R1C7|PR40A_MOUSE Pre-mRNA-processing factor 40 homolog A OS=Mus musculus GN=Prpf40a PE=1 SV=1	-0.646213	0.644607	-0.313232	-0.861344	-1.48628	-1.537	-0.604116	-0.346309	2	-0.000802887	-0.587288	-1.51164	-0.475213
>sp|Q9CQY6|UQCC2_MOUSE Ubiquinol-cytochrome-c reductase complex assembly factor 2 OS=Mus musculus GN=Uqcc2 PE=1 SV=1	-0.118324	0.215995	0.0759288	0.13561	-0.295898	-0.760401	-0.104098	0.223511	3	0.0488356	0.10577	-0.52815	0.0597067
>sp|Q9EQF6|DPYL5_MOUSE Dihydropyrimidinase-related protein 5 OS=Mus musculus GN=Dpysl5 PE=1 SV=1	-0.0565287	0.150976	-0.136156	0.0586868	-0.379385	-1.30925	0.499454	-0.531247	19	0.0472238	-0.0387345	-0.844319	-0.0158963
>sp|Q9JIK5|DDX21_MOUSE Nucleolar RNA helicase 2 OS=Mus musculus GN=Ddx21 PE=1 SV=3	-1.36425	1.24926	0.621225	-0.760102	-2.54298	-2.3685	0.326647	-0.87853	2	-0.0574932	-0.0694388	-2.45574	-0.275942
>sp|Q9EST5|AN32B_MOUSE Acidic leucine-rich nuclear phosphoprotein 32 family member B OS=Mus musculus GN=Anp32b PE=1 SV=1	-0.14034	0.222108	0.61783	1.04787	-0.304584	-0.857438	0.350661	-0.012526	4	0.0408838	0.832851	-0.581011	0.169068
>tr|Q56A13|Q56A13_MOUSE COMM domain-containing protein 7 OS=Mus musculus GN=Commd7 PE=1 SV=1	-0.448521	0.463939	0.574281	-0.078151	-0.667252	-1.20153	0.799291	-0.472042	2	0.00770911	0.248065	-0.934392	0.163624
>sp|P15508|SPTB1_MOUSE Spectrin beta chain, erythrocytic OS=Mus musculus GN=Sptb PE=1 SV=4	0.153171	-0.0949896	0.616954	0.226061	-0.114324	-0.304973	0.426261	-0.0663567	63	0.0290906	0.421508	-0.209648	0.179952
>sp|A2AP18|PLCH2_MOUSE 1-phosphatidylinositol 4,5-bisphosphate phosphodiesterase eta-2 OS=Mus musculus GN=Plch2 PE=1 SV=2	-0.0134102	0.109982	0.137478	0.787804	-1.09991	-0.527729	0.95001	1.87118	4	0.0482857	0.462641	-0.813819	1.41059
>sp|Q63836|SBP2_MOUSE Selenium-binding protein 2 OS=Mus musculus GN=Selenbp2 PE=1 SV=2	0.125512	-0.038171	0.436764	-0.0662426	-0.961641	-1.10152	0.498542	0.538233	15.5	0.0436703	0.185261	-1.03158	0.518388
>sp|Q3TIU4|PDE12_MOUSE 2',5'-phosphodiesterase 12 OS=Mus musculus GN=Pde12 PE=1 SV=2	0.374179	-0.304141	0.495392	0.442437	-1.03672	-0.772485	0.694473	1.14005	2	0.035019	0.468915	-0.904603	0.917263
>tr|Q6PGJ3|Q6PGJ3_MOUSE L1 cell adhesion molecule OS=Mus musculus GN=L1cam PE=1 SV=1	-0.998927	0.864141	-0.761994	-1.38521	-2.50415	-2.62458	-0.658336	-1.66057	6	-0.0673931	-1.0736	-2.56437	-1.15945
>sp|Q64487|PTPRD_MOUSE Receptor-type tyrosine-protein phosphatase delta OS=Mus musculus GN=Ptprd PE=1 SV=3	-0.600747	1.17016	-0.596443	-0.804226	-2.1109	-1.04244	-0.552954	-0.97285	11	0.284709	-0.700334	-1.57667	-0.762902
>sp|Q8BTM8|FLNA_MOUSE Filamin-A OS=Mus musculus GN=Flna PE=1 SV=5	-0.712517	0.987262	0.199332	-0.995098	-1.79681	-1.94424	0.149889	-1.47041	33	0.137372	-0.397883	-1.87053	-0.66026
>tr|Q80Y35|Q80Y35_MOUSE Nuclear mitotic apparatus protein 1 OS=Mus musculus GN=Numa1 PE=2 SV=1	-0.433948	1.23027	-0.900386	-2.06028	-2.13391	-2.81736	-0.419775	-1.27538	6	0.39816	-1.48033	-2.47564	-0.847578
>sp|Q3UHK6|TEN4_MOUSE Teneurin-4 OS=Mus musculus GN=Tenm4 PE=1 SV=2	-0.637286	0.677783	-0.508068	-0.256921	-0.92059	-1.65007	-1.0902	-0.882321	3	0.0202484	-0.382495	-1.28533	-0.986262
>sp|P06728|APOA4_MOUSE Apolipoprotein A-IV OS=Mus musculus GN=Apoa4 PE=1 SV=3	-0.697497	0.655335	-0.126229	-1.65727	-2.19515	-2.96341	-0.163648	-2.34357	3	-0.0210811	-0.891749	-2.57928	-1.25361
>sp|Q8CGU1|CACO1_MOUSE Calcium-binding and coiled-coil domain-containing protein 1 OS=Mus musculus GN=Calcoco1 PE=1 SV=2	-1.10626	1.11776	-1.16151	-1.77097	-2.79597	-1.54852	-0.642888	-1.67896	7	0.00575103	-1.46624	-2.17225	-1.16093
>sp|Q8BHG1|NRDC_MOUSE Nardilysin OS=Mus musculus GN=Nrdc PE=1 SV=1	-0.319519	0.869287	-0.07923	-1.12041	-1.46964	-1.20356	-0.424915	-0.831774	5	0.274884	-0.599818	-1.3366	-0.628344
>sp|Q99LI8|HGS_MOUSE Hepatocyte growth factor-regulated tyrosine kinase substrate OS=Mus musculus GN=Hgs PE=1 SV=2	0.479719	0.307845	-0.428239	-0.287155	-1.18364	-0.74885	-0.754018	-0.0273037	14	0.393782	-0.357697	-0.966243	-0.390661
>sp|Q08509|EPS8_MOUSE Epidermal growth factor receptor kinase substrate 8 OS=Mus musculus GN=Eps8 PE=1 SV=2	-2.23014	1.85583	-0.915979	-1.20364	-3.15049	-2.71081	-1.1801	-1.09108	2	-0.187154	-1.05981	-2.93065	-1.13559
>tr|D3Z077|D3Z077_MOUSE Protein Pgbd5 OS=Mus musculus GN=Pgbd5 PE=1 SV=2	-1.14348	1.11437	-0.454251	-0.661432	-1.79955	-1.72842	-0.50448	-0.807753	2	-0.0145556	-0.557841	-1.76399	-0.656117
>sp|Q9D7X8|GGCT_MOUSE Gamma-glutamylcyclotransferase OS=Mus musculus GN=Ggct PE=1 SV=1	-0.448317	0.535834	-1.12788	-0.219096	-1.02352	-1.4261	-1.2568	0.129315	6	0.043759	-0.673489	-1.22481	-0.563743
>sp|O35607|BMPR2_MOUSE Bone morphogenetic protein receptor type-2 OS=Mus musculus GN=Bmpr2 PE=1 SV=1	-0.493747	0.526014	-0.602319	-1.08005	-2.11711	-1.92456	-1.38483	-0.783429	4	0.0161335	-0.841185	-2.02083	-1.08413
>tr|Q3UFS5|Q3UFS5_MOUSE Phospholipid transfer protein OS=Mus musculus GN=Pltp PE=1 SV=1	-0.429782	0.491371	-0.0808486	-0.804786	-1.16463	-1.65551	-0.870552	-0.414248	2	0.0307949	-0.442817	-1.41007	-0.6424
>sp|Q80X80|C2C2L_MOUSE C2 domain-containing protein 2-like OS=Mus musculus GN=C2cd2l PE=1 SV=3	0.567307	-0.889988	-1.79115	-1.0621	-1.36477	-1.57184	-2.29537	0.0669429	11	-0.16134	-1.42663	-1.46831	-1.11421
>sp|O35841|API5_MOUSE Apoptosis inhibitor 5 OS=Mus musculus GN=Api5 PE=1 SV=2	0.307099	-0.320663	-0.241884	-0.876886	-0.599236	-1.32536	0.0237321	0.290819	14	-0.00678225	-0.559385	-0.962296	0.157275
>sp|Q91X72|HEMO_MOUSE Hemopexin OS=Mus musculus GN=Hpx PE=1 SV=2	0.977347	-0.272651	1.34347	-3.03417	-2.6349	-3.88197	2.45167	-3.53682	5	0.352348	-0.845349	-3.25843	-0.542578
>sp|Q9QXZ0|MACF1_MOUSE Microtubule-actin cross-linking factor 1 OS=Mus musculus GN=Macf1 PE=1 SV=2	-0.433292	0.477089	-0.260691	-0.47996	-0.73928	-0.760208	-0.0541742	-0.393161	97	0.0218986	-0.370325	-0.749744	-0.223667
>tr|I7DM66|I7DM66_MOUSE PexRAP OS=Mus musculus GN=Dhrs7b PE=2 SV=1	-0.714192	0.770762	-0.117556	-0.656308	-1.2531	-0.80823	-1.44851	-0.9744	4	0.0282849	-0.386932	-1.03067	-1.21146
>tr|Q91ZE6|Q91ZE6_MOUSE Beta-spectrin 4 OS=Mus musculus GN=Sptbn4 PE=1 SV=1	-0.670219	1.09097	0.31315	-0.488177	-0.910318	-1.76939	-0.904844	-0.653638	14.5	0.210376	-0.0875134	-1.33985	-0.779241
>sp|Q80U28|MADD_MOUSE MAP kinase-activating death domain protein OS=Mus musculus GN=Madd PE=1 SV=2	-0.403987	0.375706	-0.724768	-0.572846	-1.11918	-0.489725	-0.41078	0.137123	27	-0.0141404	-0.648807	-0.804453	-0.136829
>sp|Q9CYR6|AGM1_MOUSE Phosphoacetylglucosamine mutase OS=Mus musculus GN=Pgm3 PE=1 SV=1	-0.3605	0.874111	0.398881	0.059815	-0.638926	-1.23414	-0.96992	0.262647	10	0.256806	0.229348	-0.936532	-0.353637
>sp|Q99MN9|PCCB_MOUSE Propionyl-CoA carboxylase beta chain, mitochondrial OS=Mus musculus GN=Pccb PE=1 SV=2	-0.4375	0.489877	-0.142602	-0.140625	-0.352153	-0.830265	0.0374686	-0.589272	18	0.0261885	-0.141613	-0.591209	-0.275902
>tr|A0JP53|A0JP53_MOUSE Diacylglycerol kinase OS=Mus musculus GN=Dgkh PE=2 SV=1	-0.97049	1.02045	-0.259632	-0.857279	-1.46848	-1.67879	-0.707377	-0.757867	7	0.0249793	-0.558455	-1.57364	-0.732622
>sp|Q9JJY3|NSMA2_MOUSE Sphingomyelin phosphodiesterase 3 OS=Mus musculus GN=Smpd3 PE=1 SV=1	0.512432	-0.522787	-1.55958	0.223879	-1.8455	-0.369905	-0.860412	-1.01423	8	-0.00517757	-0.667851	-1.1077	-0.937323
>sp|Q9JKL4|NDUF3_MOUSE NADH dehydrogenase [ubiquinone] 1 alpha subcomplex assembly factor 3 OS=Mus musculus GN=Ndufaf3 PE=1 SV=1	-1.61247	1.48529	-1.61926	-1.87517	-2.44766	-2.0307	-1.8479	-1.47364	4	-0.063589	-1.74722	-2.23918	-1.66077
>sp|P14733|LMNB1_MOUSE Lamin-B1 OS=Mus musculus GN=Lmnb1 PE=1 SV=3	0.770673	-0.727066	-1.40122	-0.280196	-0.0133283	-1.71783	-0.682216	-0.213409	32	0.0218031	-0.840706	-0.865577	-0.447812
>sp|Q9WTI7|MYO1C_MOUSE Unconventional myosin-Ic OS=Mus musculus GN=Myo1c PE=1 SV=2	-0.494868	0.487802	-0.929898	-1.23971	-1.32246	-1.99115	0.361951	-0.757973	7	-0.00353283	-1.0848	-1.65681	-0.198011
>sp|Q8BG51|MIRO1_MOUSE Mitochondrial Rho GTPase 1 OS=Mus musculus GN=Rhot1 PE=1 SV=1	0.377639	-0.345175	0.317373	-1.12574	-1.00084	-1.09786	-0.703965	-0.276841	11	0.016232	-0.404181	-1.04935	-0.490403
>sp|P58871|TB182_MOUSE 182 kDa tankyrase-1-binding protein OS=Mus musculus GN=Tnks1bp1 PE=1 SV=2	-0.687017	1.17585	-1.12574	-1.26067	-1.8601	-1.20508	-0.742598	-0.933663	11	0.244414	-1.19321	-1.53259	-0.838131
>sp|Q8VD04|GRAP1_MOUSE GRIP1-associated protein 1 OS=Mus musculus GN=Gripap1 PE=1 SV=1	0.324954	0.227747	-0.2902	-0.346816	-0.764007	-0.642249	-0.232288	-0.0542698	18	0.276351	-0.318508	-0.703128	-0.143279
>sp|Q8VEH5|EPMIP_MOUSE EPM2A-interacting protein 1 OS=Mus musculus GN=Epm2aip1 PE=1 SV=1	-0.556241	1.06825	-0.0118462	0.283728	-0.629185	-1.44996	0.0292345	-0.105136	14	0.256006	0.135941	-1.03957	-0.037951
>sp|P53395|ODB2_MOUSE Lipoamide acyltransferase component of branched-chain alpha-keto acid dehydrogenase complex, mitochondrial OS=Mus musculus GN=Dbt PE=1 SV=2	-1.01219	1.07875	-1.1417	-1.24281	-1.02288	-2.20554	-0.749696	0.0116474	8.5	0.0332802	-1.19226	-1.61421	-0.369024
>sp|Q6PB44|PTN23_MOUSE Tyrosine-protein phosphatase non-receptor type 23 OS=Mus musculus GN=Ptpn23 PE=1 SV=2	-0.26754	0.352946	-0.749992	-0.145048	-0.987552	-0.378046	-0.824252	-0.199481	11	0.0427034	-0.44752	-0.682799	-0.511867
>sp|Q8R4X3|RBM12_MOUSE RNA-binding protein 12 OS=Mus musculus GN=Rbm12 PE=1 SV=3	-1.23436	1.18395	-0.88334	-0.688426	-1.47253	-1.46617	-1.55719	-0.644154	2	-0.0252015	-0.785883	-1.46935	-1.10067
>sp|Q810A7|DDX42_MOUSE ATP-dependent RNA helicase DDX42 OS=Mus musculus GN=Ddx42 PE=1 SV=3	-0.644962	0.699573	-0.433496	-1.10538	-1.43715	-0.849125	-0.565945	-1.15372	7	0.0273058	-0.769439	-1.14314	-0.859834
>sp|P10605|CATB_MOUSE Cathepsin B OS=Mus musculus GN=Ctsb PE=1 SV=2	0.343367	-0.195879	0.0366979	-0.207899	-1.3984	-0.660912	-0.352597	-0.131927	7	0.0737437	-0.0856007	-1.02966	-0.242262
>tr|B2RSV4|B2RSV4_MOUSE Splicing factor 3b, subunit 3 OS=Mus musculus GN=Sf3b3 PE=2 SV=1	-1.32718	1.15146	-0.439047	-1.07801	-1.46556	-1.93716	0.296503	-0.40416	16	-0.0878577	-0.75853	-1.70136	-0.0538282
>sp|P11531|DMD_MOUSE Dystrophin OS=Mus musculus GN=Dmd PE=1 SV=3	-1.01478	0.925808	-1.27741	-1.14193	-1.08291	-1.45403	-0.39964	-0.28136	11	-0.0444865	-1.20967	-1.26847	-0.3405
>sp|Q3UHD6|SNX27_MOUSE Sorting nexin-27 OS=Mus musculus GN=Snx27 PE=1 SV=2	-1.03153	0.865399	0.0383385	-0.075513	-0.961362	-1.53631	-1.30815	-0.547554	14	-0.0830635	-0.0185873	-1.24884	-0.927853
>sp|Q8C7M3|TRIM9_MOUSE E3 ubiquitin-protein ligase TRIM9 OS=Mus musculus GN=Trim9 PE=1 SV=2	-1.38478	1.27034	-1.17488	-1.43166	-2.53777	-1.48067	-0.663707	-1.08279	7	-0.0572197	-1.30327	-2.00922	-0.873248
>sp|Q5DTT2|PSD1_MOUSE PH and SEC7 domain-containing protein 1 OS=Mus musculus GN=Psd PE=1 SV=2	-0.582115	0.615362	-0.628289	-0.338431	-1.57008	-0.638961	0.00745143	0.28942	5	0.0166234	-0.48336	-1.10452	0.148435
>sp|Q921H8|THIKA_MOUSE 3-ketoacyl-CoA thiolase A, peroxisomal OS=Mus musculus GN=Acaa1a PE=1 SV=1	0.0268015	0.0566828	-0.517434	-0.731849	-0.517829	-0.93609	-0.605973	-0.592957	7	0.0417422	-0.624642	-0.72696	-0.599465
>sp|Q922D8|C1TC_MOUSE C-1-tetrahydrofolate synthase, cytoplasmic OS=Mus musculus GN=Mthfd1 PE=1 SV=4	-0.165231	0.277252	0.311261	0.145756	-0.0367454	-0.722295	0.100818	0.173627	32	0.0560104	0.228509	-0.37952	0.137222
>sp|Q6NVE9|PPTC7_MOUSE Protein phosphatase PTC7 homolog OS=Mus musculus GN=Pptc7 PE=1 SV=1	-1.09817	0.993652	-0.789277	-0.913086	-1.07474	-1.59011	-1.44855	-1.11457	4	-0.0522606	-0.851182	-1.33243	-1.28156
>sp|P52483|UB2E3_MOUSE Ubiquitin-conjugating enzyme E2 E3 OS=Mus musculus GN=Ube2e3 PE=1 SV=2	-1.58433	1.40766	-0.140076	-0.319489	-1.3467	-2.17952	-1.20709	-0.33653	2	-0.0883325	-0.229782	-1.76311	-0.771808
>sp|Q8C5H8|NAKD2_MOUSE NAD kinase 2, mitochondrial OS=Mus musculus GN=Nadk2 PE=1 SV=2	-0.306203	0.693109	0.283176	0.146738	-0.36114	-0.608118	-0.118982	-0.434291	9	0.193453	0.214957	-0.484629	-0.276637
>tr|D3YUD3|D3YUD3_MOUSE Type I inositol 3,4-bisphosphate 4-phosphatase OS=Mus musculus GN=Inpp4a PE=1 SV=2	0.126989	-0.0533542	-0.849234	-0.0318885	-0.307169	-0.954097	-0.629699	0.0711418	2	0.0368172	-0.440561	-0.630633	-0.279279
>sp|Q9ERU9|RBP2_MOUSE E3 SUMO-protein ligase RanBP2 OS=Mus musculus GN=Ranbp2 PE=1 SV=2	-1.10462	1.05279	-0.365179	-1.12752	-2.31386	-0.955963	0.259128	-0.392093	10	-0.0259167	-0.746351	-1.63491	-0.0664823
>sp|Q9JJZ2|TBA8_MOUSE Tubulin alpha-8 chain OS=Mus musculus GN=Tuba8 PE=1 SV=1	1.81559	-1.89085	-0.632632	-0.0964809	-1.60164	-2.05726	-1.70326	-0.543706	6	-0.0376305	-0.364556	-1.82945	-1.12348
>sp|Q3TDN2|FAF2_MOUSE FAS-associated factor 2 OS=Mus musculus GN=Faf2 PE=1 SV=2	-1.15472	1.20445	0.332537	-0.261362	-1.34406	-1.59648	-0.947783	-1.40494	5	0.024866	0.0355876	-1.47027	-1.17636
>sp|Q3USB7|PLCL1_MOUSE Inactive phospholipase C-like protein 1 OS=Mus musculus GN=Plcl1 PE=1 SV=3	-0.920771	0.939079	0.263373	-0.167379	-1.19514	-1.24984	-0.706134	-0.99413	15	0.00915391	0.0479972	-1.22249	-0.850132
>sp|Q9R0N0|GALK1_MOUSE Galactokinase OS=Mus musculus GN=Galk1 PE=1 SV=2	-0.962429	2.19728	-0.0671027	0.222325	-0.672707	-1.31424	0.574228	-0.0856189	3	0.617427	0.0776111	-0.993474	0.244305
>sp|Q3V3V9|CARL2_MOUSE Capping protein, Arp2/3 and myosin-I linker protein 2 OS=Mus musculus GN=Carmil2 PE=1 SV=2	-0.175127	0.239611	-0.258807	-0.936253	-0.643572	-1.13514	-0.0759786	-0.41709	9	0.0322421	-0.59753	-0.889358	-0.246534
>tr|Q14AZ9|Q14AZ9_MOUSE Zinc binding alcohol dehydrogenase, domain containing 2 OS=Mus musculus GN=Zadh2 PE=1 SV=1	-0.247698	0.301052	-0.659113	-0.0568914	-1.06992	-1.33659	-0.704839	-0.0475235	6	0.0266769	-0.358002	-1.20326	-0.376181
>tr|Q6A0D1|Q6A0D1_MOUSE ER membrane protein complex subunit 2 (Fragment) OS=Mus musculus GN=Emc2 PE=1 SV=1	-1.08388	1.09339	-1.229	-0.519855	-2.07707	-1.18547	-1.10774	-0.839455	5	0.00475501	-0.874428	-1.63127	-0.973596
>tr|Q14AF6|Q14AF6_MOUSE MCG4862 OS=Mus musculus GN=Snrpd2 PE=1 SV=1	-0.532463	0.592082	-0.781722	-0.664267	-0.625085	-0.972841	-0.258375	-0.86221	7	0.0298097	-0.722995	-0.798963	-0.560293
>sp|Q9R1L5|MAST1_MOUSE Microtubule-associated serine/threonine-protein kinase 1 OS=Mus musculus GN=Mast1 PE=1 SV=3	-0.498543	0.292018	-1.23971	-1.0648	-1.60419	-1.65242	-0.6347	-0.742142	6	-0.103263	-1.15226	-1.62831	-0.688421
>sp|Q9EQ06|DHB11_MOUSE Estradiol 17-beta-dehydrogenase 11 OS=Mus musculus GN=Hsd17b11 PE=1 SV=1	-0.932123	0.910858	-0.654064	-1.26744	-0.7578	-2.47971	-0.526894	-1.59404	10	-0.0106324	-0.96075	-1.61876	-1.06047
>sp|Q9JHQ5|LZTL1_MOUSE Leucine zipper transcription factor-like protein 1 OS=Mus musculus GN=Lztfl1 PE=1 SV=1	-1.85482	1.65953	-0.714762	-1.66052	-2.29704	-2.17181	-1.23784	-2.03276	7	-0.0976446	-1.18764	-2.23442	-1.6353
>sp|Q7TPD0|INT3_MOUSE Integrator complex subunit 3 OS=Mus musculus GN=Ints3 PE=1 SV=2	-1.44401	1.40216	0.883284	-1.66102	-2.7714	-2.88107	0.127595	-2.08713	3	-0.0209227	-0.388867	-2.82623	-0.979769
>sp|Q6NVE8|WDR44_MOUSE WD repeat-containing protein 44 OS=Mus musculus GN=Wdr44 PE=1 SV=1	-2.05092	1.72494	-2.23098	-2.15867	-2.87903	-2.92493	-1.24138	-1.94029	7	-0.16299	-2.19482	-2.90198	-1.59083
>sp|Q9QYJ3|DNJB1_MOUSE DnaJ homolog subfamily B member 1 OS=Mus musculus GN=Dnajb1 PE=1 SV=3	-0.658143	0.567948	0.0710988	-0.88954	-1.43284	-1.47664	-0.41807	-0.755868	9	-0.0450978	-0.409221	-1.45474	-0.586969
>sp|Q2WF71|LRFN1_MOUSE Leucine-rich repeat and fibronectin type III domain-containing protein 1 OS=Mus musculus GN=Lrfn1 PE=1 SV=1	-2.07087	1.73037	0.276298	-1.14893	-2.38503	-2.97783	-2.10981	-2.04447	3	-0.170251	-0.436318	-2.68143	-2.07714
>sp|Q61016|GBG7_MOUSE Guanine nucleotide-binding protein G(I)/G(S)/G(O) subunit gamma-7 OS=Mus musculus GN=Gng7 PE=1 SV=2	0.848632	-0.810023	-1.88559	-0.197883	-1.09912	-1.13823	-1.03019	0.529384	5	0.0193046	-1.04174	-1.11867	-0.250405
>sp|Q6P5E4|UGGG1_MOUSE UDP-glucose:glycoprotein glucosyltransferase 1 OS=Mus musculus GN=Uggt1 PE=1 SV=4	-0.738386	0.709189	-0.319401	-0.664618	-1.03898	-0.969436	0.0215045	-0.665061	15	-0.0145985	-0.49201	-1.00421	-0.321778
>sp|Q8R1F6|HID1_MOUSE Protein HID1 OS=Mus musculus GN=Hid1 PE=1 SV=1	-1.7062	1.45733	-0.477416	-2.37603	-2.34969	-2.60534	-1.84536	-1.76356	5	-0.124438	-1.42672	-2.47752	-1.80446
>sp|Q78IK4|MIC27_MOUSE MICOS complex subunit Mic27 OS=Mus musculus GN=Apool PE=1 SV=1	-2.1788	1.95146	-0.994014	-1.57498	-2.80892	-2.75101	-1.13551	-1.15214	6	-0.113672	-1.2845	-2.77996	-1.14383
>sp|Q99N57|RAF1_MOUSE RAF proto-oncogene serine/threonine-protein kinase OS=Mus musculus GN=Raf1 PE=1 SV=2	-1.63108	1.46857	-0.762782	-1.0452	-1.74459	-2.24408	-0.576471	-1.3119	2	-0.0812543	-0.903989	-1.99433	-0.944187
>sp|Q9CZ42|NNRD_MOUSE ATP-dependent (S)-NAD(P)H-hydrate dehydratase OS=Mus musculus GN=Naxd PE=1 SV=1	-0.721382	0.782855	0.354048	-0.629216	-1.07144	-1.66338	-0.244404	-1.11698	11	0.0307367	-0.137584	-1.36741	-0.680692
>sp|Q8VCI5|PEX19_MOUSE Peroxisomal biogenesis factor 19 OS=Mus musculus GN=Pex19 PE=1 SV=1	-1.21528	1.11321	-0.420836	-1.29597	-1.76972	-1.70727	-1.34123	-1.33123	4	-0.0510372	-0.858401	-1.7385	-1.33623
>sp|Q8BUK6|HOOK3_MOUSE Protein Hook homolog 3 OS=Mus musculus GN=Hook3 PE=1 SV=2	-0.519301	0.579029	-0.717351	0.00168203	-1.10031	-0.536691	-0.101363	-0.37865	11	0.0298637	-0.357834	-0.818499	-0.240006
>tr|D3Z519|D3Z519_MOUSE Diacylglycerol kinase OS=Mus musculus GN=Dgki PE=1 SV=1	0.0324903	0.0355701	-0.0734801	-0.550649	-1.3959	-0.40331	-0.586763	-0.624508	10	0.0340302	-0.312065	-0.899607	-0.605635
>sp|Q4LDD4|ARAP1_MOUSE Arf-GAP with Rho-GAP domain, ANK repeat and PH domain-containing protein 1 OS=Mus musculus GN=Arap1 PE=1 SV=2	-0.618646	0.681308	0.527376	-0.326145	-0.807173	-1.52285	-1.13252	-0.271807	2	0.0313311	0.100615	-1.16501	-0.702165
>sp|Q01063|PDE4D_MOUSE cAMP-specific 3',5'-cyclic phosphodiesterase 4D OS=Mus musculus GN=Pde4d PE=1 SV=2	-0.890369	0.914412	-0.928647	-0.599657	-1.57554	-0.972796	-0.564856	-0.893184	4	0.0120212	-0.764152	-1.27417	-0.72902
>sp|Q8R2Y2|MUC18_MOUSE Cell surface glycoprotein MUC18 OS=Mus musculus GN=Mcam PE=1 SV=1	-0.885172	0.88903	-1.05398	-0.655118	-0.96581	-1.8416	-0.998068	-0.660173	3	0.00192917	-0.854547	-1.4037	-0.829121
>tr|Q545N8|Q545N8_MOUSE Phosphomannomutase OS=Mus musculus GN=Pmm2 PE=1 SV=1	-0.377697	0.442028	0.508721	-0.77952	-1.46156	-0.99414	-0.396418	0.155182	5	0.0321654	-0.1354	-1.22785	-0.120618
>sp|P54823|DDX6_MOUSE Probable ATP-dependent RNA helicase DDX6 OS=Mus musculus GN=Ddx6 PE=1 SV=1	-0.651242	0.67231	-1.04857	0.0268575	-0.984129	-1.40536	0.459232	-0.53564	9	0.0105338	-0.510855	-1.19475	-0.0382039
>sp|Q9JME7|TPC2L_MOUSE Trafficking protein particle complex subunit 2-like protein OS=Mus musculus GN=Trappc2l PE=1 SV=1	-0.464807	0.518111	-0.442631	-0.434625	-0.736118	-1.19623	-0.547192	-0.651454	4	0.0266522	-0.438628	-0.966175	-0.599323
>sp|Q9JKK1|STX6_MOUSE Syntaxin-6 OS=Mus musculus GN=Stx6 PE=1 SV=1	-0.462605	0.699859	-0.595799	-0.149321	-1.31397	-0.457151	-0.221351	-0.945902	4	0.118627	-0.37256	-0.885562	-0.583626
>tr|Q3UGX2|Q3UGX2_MOUSE Spectrin beta 1 OS=Mus musculus GN=Sptb PE=1 SV=1	-1.21508	1.19436	-0.262311	-0.559124	-1.01392	-2.04632	-1.04155	-1.76402	3	-0.0103574	-0.410717	-1.53012	-1.40279
>sp|A3KGS3|RGPA2_MOUSE Ral GTPase-activating protein subunit alpha-2 OS=Mus musculus GN=Ralgapa2 PE=1 SV=2	-0.609451	0.638117	-0.452469	0.158288	-0.959466	-0.445933	-0.468413	-0.749764	2	0.0143326	-0.147091	-0.7027	-0.609089
>sp|Q9D8L5|CCD91_MOUSE Coiled-coil domain-containing protein 91 OS=Mus musculus GN=Ccdc91 PE=1 SV=2	-0.735812	0.78308	0.810703	-0.811732	-0.739764	-1.22455	-0.839113	-0.91831	4	0.0236337	-0.000514461	-0.982157	-0.878712
>tr|Q5M9K9|Q5M9K9_MOUSE 60S ribosomal protein L31 OS=Mus musculus GN=Rpl31 PE=1 SV=1	0.223348	-0.214324	-1.29444	-0.686848	-0.606629	-1.2694	-0.793495	-0.91141	5	0.00451191	-0.990645	-0.938017	-0.852452
>tr|G3UW55|G3UW55_MOUSE MCG14937 OS=Mus musculus GN=A230065H16Rik PE=1 SV=1	-1.41534	1.355	-0.508484	-0.968592	-1.63875	-2.29641	-0.592617	-1.72693	2	-0.0301676	-0.738538	-1.96758	-1.15978
>sp|Q6ZQ29|TAOK2_MOUSE Serine/threonine-protein kinase TAO2 OS=Mus musculus GN=Taok2 PE=1 SV=3	-1.735	1.6558	-0.105293	-0.801564	-2.39426	-2.51284	-1.5495	-1.31297	4	-0.0396014	-0.453429	-2.45355	-1.43124
>sp|Q8K2Q7|BROX_MOUSE BRO1 domain-containing protein BROX OS=Mus musculus GN=Brox PE=1 SV=1	-0.095603	0.725942	-0.326282	-0.556849	-1.10931	-1.07143	0.212085	-0.203181	4	0.315169	-0.441565	-1.09037	0.00445186
>sp|Q8BI84|MIA3_MOUSE Melanoma inhibitory activity protein 3 OS=Mus musculus GN=Mia3 PE=1 SV=2	-0.848331	0.868811	-1.27945	0.610314	-1.79678	-1.71552	0.163197	-1.31094	3	0.0102398	-0.334567	-1.75615	-0.57387
>sp|Q01341|ADCY6_MOUSE Adenylate cyclase type 6 OS=Mus musculus GN=Adcy6 PE=1 SV=1	-0.0774985	0.0976102	-0.715148	-0.158243	-0.87335	-0.935028	-0.698731	-0.580778	3	0.0100559	-0.436695	-0.904189	-0.639755
>tr|W6PPR4|W6PPR4_MOUSE 480-kDa ankyrinG OS=Mus musculus GN=Ank3 PE=4 SV=1	0.611986	-0.531089	-2.26235	-0.094648	-0.979408	-0.798176	-0.691565	-0.397477	3	0.0404487	-1.1785	-0.888792	-0.544521
>sp|Q8BHJ5|TBL1R_MOUSE F-box-like/WD repeat-containing protein TBL1XR1 OS=Mus musculus GN=Tbl1xr1 PE=1 SV=1	-0.784859	0.755854	-1.04004	-0.581551	-1.24793	-1.66502	-0.108824	-1.22621	2	-0.0145027	-0.810797	-1.45648	-0.667516
>sp|Q9QXE7|TBL1X_MOUSE F-box-like/WD repeat-containing protein TBL1X OS=Mus musculus GN=Tbl1x PE=1 SV=2	-0.737119	0.68892	-0.36494	0.438136	-1.03455	-1.30313	-0.692177	-1.20446	2	-0.0240996	0.036598	-1.16884	-0.948317
>tr|Q5SNY8|Q5SNY8_MOUSE Cilia- and flagella-associated protein 36 (Fragment) OS=Mus musculus GN=Cfap36 PE=1 SV=7	-0.167016	0.22043	-0.279307	-0.329008	-1.05268	-0.926363	0.111704	-0.279447	3	0.0267069	-0.304158	-0.989524	-0.0838713
>tr|D3Z440|D3Z440_MOUSE COP9 signalosome complex subunit 7a (Fragment) OS=Mus musculus GN=Cops7a PE=1 SV=7	-0.418067	0.437932	-0.28663	0.0233221	-0.839827	-0.695357	-1.04357	-0.289616	3	0.00993237	-0.131654	-0.767592	-0.666594
>sp|Q8BRJ3|RELL2_MOUSE RELT-like protein 2 OS=Mus musculus GN=Rell2 PE=1 SV=1	-2.3048	2.03009	-2.09138	-1.57061	-2.45425	-2.61963	-0.280789	-1.16743	3	-0.137355	-1.83099	-2.53694	-0.724107
>sp|A2A8U2|TM201_MOUSE Transmembrane protein 201 OS=Mus musculus GN=Tmem201 PE=1 SV=1	-0.672317	0.720437	-0.31907	-0.234668	-0.571272	-1.12703	-0.618147	-0.692558	4	0.0240598	-0.276869	-0.849152	-0.655353
>sp|Q8R311|CTGE5_MOUSE cTAGE family member 5 OS=Mus musculus GN=Ctage5 PE=1 SV=1	-1.29827	1.22015	-0.679081	-0.689178	-1.48394	-1.66818	-1.57217	-1.36703	3	-0.0390578	-0.68413	-1.57606	-1.4696
>sp|Q58A65|JIP4_MOUSE C-Jun-amino-terminal kinase-interacting protein 4 OS=Mus musculus GN=Spag9 PE=1 SV=2	-1.06317	1.07674	-1.06781	-0.743274	-1.41622	-1.04702	-0.295625	0.208437	11	0.00678921	-0.905541	-1.23162	-0.0435942
>tr|Q8BXF0|Q8BXF0_MOUSE Putative uncharacterized protein (Fragment) OS=Mus musculus GN=D430041D05Rik PE=2 SV=1	-1.4563	1.40285	-0.940801	-1.29263	-2.07514	-1.6779	0.0810433	-1.65422	3	-0.0267243	-1.11671	-1.87652	-0.78659
>sp|Q8BG92|CLVS2_MOUSE Clavesin-2 OS=Mus musculus GN=Clvs2 PE=1 SV=1	-2.31099	1.95199	-0.223471	-1.37569	-2.80091	-2.40634	-1.03645	-1.24349	2	-0.179501	-0.799579	-2.60363	-1.13997
>sp|Q52KR3|PRUN2_MOUSE Protein prune homolog 2 OS=Mus musculus GN=Prune2 PE=1 SV=2	-0.593994	0.669526	-0.228123	-0.140382	-1.19044	-0.436021	-0.967616	-0.243462	5	0.0377662	-0.184252	-0.813231	-0.605539
>sp|Q69ZZ6|TMCC1_MOUSE Transmembrane and coiled-coil domains protein 1 OS=Mus musculus GN=Tmcc1 PE=1 SV=2	-0.430376	0.474239	-1.26325	-1.44798	-1.86054	-1.59485	-0.654775	-1.56973	3	0.0219313	-1.35561	-1.72769	-1.11225
>tr|Q543D7|Q543D7_MOUSE Four and a half LIM domains 2, isoform CRA_a OS=Mus musculus GN=Fhl2 PE=1 SV=1	-2.05833	1.87923	-1.9736	-1.75911	-2.33978	-2.62118	-1.02495	-1.48318	2	-0.0895505	-1.86636	-2.48048	-1.25406
>tr|Q921K2|Q921K2_MOUSE Poly [ADP-ribose] polymerase OS=Mus musculus GN=Parp1 PE=1 SV=1	-0.938044	0.952081	0.527492	-0.77808	-1.03263	-1.44177	-0.199331	-0.475488	2	0.00701854	-0.125294	-1.2372	-0.33741
>sp|Q8C1Y8|CCZ1_MOUSE Vacuolar fusion protein CCZ1 homolog OS=Mus musculus GN=Ccz1 PE=1 SV=1	-1.53324	1.46843	0.269275	-1.18932	-1.65986	-2.87662	-1.60442	-1.64768	3	-0.0324006	-0.460025	-2.26824	-1.62605
>sp|Q8BYM8|SYCM_MOUSE Probable cysteine--tRNA ligase, mitochondrial OS=Mus musculus GN=Cars2 PE=1 SV=2	0.422021	-0.34041	-1.05082	-0.723776	-1.71176	-1.07828	-0.150462	-1.40992	2	0.0408056	-0.8873	-1.39502	-0.780191
>tr|B2RW11|B2RW11_MOUSE Ankyrin repeat domain 34A OS=Mus musculus GN=Ankrd34a PE=1 SV=1	-0.984145	1.01169	-0.429051	-0.502636	-2.15515	-0.817252	-1.51927	-0.97179	3	0.013773	-0.465844	-1.4862	-1.24553
>sp|Q0VBF8|STUM_MOUSE Protein stum homolog OS=Mus musculus PE=1 SV=1	-0.7577	0.95379	-1.09278	-0.728436	-1.61796	-0.690361	-0.0674779	0.306691	3	0.0980448	-0.910606	-1.15416	0.119606
>sp|Q80XD1|CHIO_MOUSE Beta-chimaerin OS=Mus musculus GN=Chn2 PE=1 SV=2	-1.17424	1.17294	-0.379457	-0.29433	-1.01658	-1.71589	-0.0443339	-1.2314	3	-0.000647851	-0.336893	-1.36624	-0.637869
>sp|Q8C9B9|DIDO1_MOUSE Death-inducer obliterator 1 OS=Mus musculus GN=Dido1 PE=1 SV=4	-0.207092	0.276014	-0.243048	-0.33871	-0.558155	-0.467367	0.0680148	-0.0194522	2	0.0344613	-0.290879	-0.512761	0.0242813
>sp|Q9QZB9|DCTN5_MOUSE Dynactin subunit 5 OS=Mus musculus GN=Dctn5 PE=1 SV=1	-1.14602	1.0979	0.306459	-0.752599	-1.70128	-1.22577	-0.699464	-1.161	2	-0.0240595	-0.22307	-1.46353	-0.93023
>sp|Q9CQL5|RM18_MOUSE 39S ribosomal protein L18, mitochondrial OS=Mus musculus GN=Mrpl18 PE=1 SV=1	-0.554903	0.608504	0.0697695	-0.244485	-0.669955	-0.868731	0.446859	-0.858783	2	0.0268005	-0.0873579	-0.769343	-0.205962
>sp|Q9Z266|SNAPN_MOUSE SNARE-associated protein Snapin OS=Mus musculus GN=Snapin PE=1 SV=1	-0.562103	0.631194	-0.160305	-0.139452	-0.808489	-0.668641	-0.911519	-0.0507258	3	0.0345456	-0.149878	-0.738565	-0.481122
>sp|Q9CYL5|GAPR1_MOUSE Golgi-associated plant pathogenesis-related protein 1 OS=Mus musculus GN=Glipr2 PE=1 SV=3	-1.57949	1.43712	-1.43263	-0.880893	-1.87656	-1.53188	-0.250495	-0.798527	2	-0.0711842	-1.15676	-1.70422	-0.524511
>sp|Q8K3X4|I2BPL_MOUSE Interferon regulatory factor 2-binding protein-like OS=Mus musculus GN=Irf2bpl PE=1 SV=1	-1.55094	1.44868	-0.343715	-1.25748	-2.1124	-1.60226	-1.13321	-0.798802	3	-0.0511296	-0.8006	-1.85733	-0.966006
>sp|Q61423|KCNA4_MOUSE Potassium voltage-gated channel subfamily A member 4 OS=Mus musculus GN=Kcna4 PE=1 SV=2	-0.33803	0.408758	-0.0703272	-0.551642	-1.25965	-1.00852	0.0779732	-0.68563	2	0.0353636	-0.310984	-1.13408	-0.303828
>sp|Q8K394|PLCL2_MOUSE Inactive phospholipase C-like protein 2 OS=Mus musculus GN=Plcl2 PE=1 SV=2	-0.543357	0.601294	-0.588392	-0.638609	-1.49593	-1.57512	-0.477874	-0.248963	12	0.0289684	-0.613501	-1.53553	-0.363419
>tr|A2RSX9|A2RSX9_MOUSE Arfip1 protein OS=Mus musculus GN=Arfip1 PE=1 SV=1	-0.686964	0.742704	-0.277775	-0.517666	-1.44456	-0.927732	0.691038	-0.150114	3	0.0278699	-0.397721	-1.18614	0.270462
>sp|P26039|TLN1_MOUSE Talin-1 OS=Mus musculus GN=Tln1 PE=1 SV=2	-0.623806	0.614396	-0.205497	-0.762076	-1.14366	-1.34427	0.0924857	0.455954	44	-0.00470514	-0.483787	-1.24396	0.27422
>sp|Q7TPD3|ROBO2_MOUSE Roundabout homolog 2 OS=Mus musculus GN=Robo2 PE=1 SV=2	-0.519552	0.576729	-0.419262	-0.543626	-1.15567	-1.07759	-0.212521	0.523215	2	0.0285882	-0.481444	-1.11663	0.155347
>sp|Q8BH64|EHD2_MOUSE EH domain-containing protein 2 OS=Mus musculus GN=Ehd2 PE=1 SV=1	-1.28174	3.29931	1.11541	-1.80083	-3.11492	-3.84233	0.623606	0.61592	3	1.00879	-0.34271	-3.47862	0.619763
>sp|P07356|ANXA2_MOUSE Annexin A2 OS=Mus musculus GN=Anxa2 PE=1 SV=2	-0.514749	0.53344	-0.463579	-1.61244	-1.30295	-2.22126	0.361371	-1.00159	11	0.00934542	-1.03801	-1.76211	-0.320107
>tr|Q0VBL3|Q0VBL3_MOUSE Protein Rbm15 OS=Mus musculus GN=Rbm15 PE=1 SV=1	-0.270457	0.343335	-0.774016	-0.0633675	-0.887629	-0.651005	-0.248056	0.197247	2	0.0364389	-0.418692	-0.769317	-0.0254046
>sp|P61965|WDR5_MOUSE WD repeat-containing protein 5 OS=Mus musculus GN=Wdr5 PE=1 SV=1	-0.530597	0.581431	0.270944	-0.751215	-1.24409	-1.41581	0.147063	-0.283875	2	0.0254172	-0.240135	-1.32995	-0.0684057
>sp|Q6ZWX6|IF2A_MOUSE Eukaryotic translation initiation factor 2 subunit 1 OS=Mus musculus GN=Eif2s1 PE=1 SV=3	-0.422945	0.479879	-0.50785	-0.594243	-1.36661	-1.26921	-0.0358629	-0.101953	10	0.0284665	-0.551047	-1.31791	-0.068908
>tr|A2AM67|A2AM67_MOUSE SH2 domain-containing protein 5 OS=Mus musculus GN=Sh2d5 PE=1 SV=1	-0.400954	0.460994	-0.170425	-0.608392	-1.1002	-1.37916	0.135977	-0.86404	2	0.0300201	-0.389408	-1.23968	-0.364032
>sp|Q9Z0L0|TPBG_MOUSE Trophoblast glycoprotein OS=Mus musculus GN=Tpbg PE=1 SV=3	0.0181763	-0.00988557	-0.0837367	-0.902962	-1.38424	-1.02675	-0.347422	-0.351565	2	0.00414535	-0.493349	-1.2055	-0.349493
>sp|Q8BK72|RT27_MOUSE 28S ribosomal protein S27, mitochondrial OS=Mus musculus GN=Mrps27 PE=1 SV=2	-0.562681	0.606175	-0.144966	-0.377446	-1.39461	-0.62176	0.501961	0.339811	5	0.0217467	-0.261206	-1.00818	0.420886
>sp|Q8VD37|SGIP1_MOUSE SH3-containing GRB2-like protein 3-interacting protein 1 OS=Mus musculus GN=Sgip1 PE=1 SV=1	0.835429	-0.4393	-0.326356	0.117153	-0.811094	-0.251313	-0.115431	0.876882	20	0.198064	-0.104601	-0.531203	0.380726
>sp|A6H5Z3|EXC6B_MOUSE Exocyst complex component 6B OS=Mus musculus GN=Exoc6b PE=1 SV=1	-0.238259	0.279506	-0.179241	-0.516939	-1.35191	-0.742705	0.245283	0.0826005	5	0.0206233	-0.34809	-1.04731	0.163942
>sp|Q8K1Z0|COQ9_MOUSE Ubiquinone biosynthesis protein COQ9, mitochondrial OS=Mus musculus GN=Coq9 PE=1 SV=1	-0.28344	0.685117	-0.102752	-0.0937557	-0.601503	-0.821443	0.179158	0.522494	4	0.200838	-0.0982537	-0.711473	0.350826
>sp|Q99KE1|MAOM_MOUSE NAD-dependent malic enzyme, mitochondrial OS=Mus musculus GN=Me2 PE=1 SV=1	-0.60519	0.875153	0.148419	0.102789	-0.599742	-0.854191	1.02734	0.195725	8	0.134982	0.125604	-0.726967	0.611535
>sp|Q499X9|SYMM_MOUSE Methionine--tRNA ligase, mitochondrial OS=Mus musculus GN=Mars2 PE=1 SV=2	-0.984904	1.01392	-0.752246	-1.36069	-1.68175	-1.73273	1.105	-0.499999	3	0.0145065	-1.05647	-1.70724	0.302503
>sp|P70408|CAD10_MOUSE Cadherin-10 OS=Mus musculus GN=Cdh10 PE=1 SV=3	-1.38563	1.36332	-0.637694	-0.550305	-1.6558	-1.42185	0.0387555	0.184899	4	-0.0111521	-0.594	-1.53882	0.111827
>sp|Q8JZQ9|EIF3B_MOUSE Eukaryotic translation initiation factor 3 subunit B OS=Mus musculus GN=Eif3b PE=1 SV=1	-0.190732	0.25934	-0.0801776	-0.223932	-1.04228	-0.270446	0.453335	-0.0874801	15	0.034304	-0.152055	-0.656363	0.182927
>sp|O08808|DIAP1_MOUSE Protein diaphanous homolog 1 OS=Mus musculus GN=Diaph1 PE=1 SV=1	0.362061	0.690616	0.00223814	-0.0540927	-1.31572	-0.547724	1.06901	0.186203	7	0.526339	-0.0259273	-0.931723	0.627605
>sp|Q61074|PPM1G_MOUSE Protein phosphatase 1G OS=Mus musculus GN=Ppm1g PE=1 SV=3	-0.414076	0.462107	-0.943383	-0.554029	-0.929316	-1.41729	-0.557869	1.06423	6	0.0240155	-0.748706	-1.1733	0.253182
>tr|Q3TPU5|Q3TPU5_MOUSE ER membrane protein complex subunit 8 OS=Mus musculus GN=Emc8 PE=1 SV=1	0.00647174	0.0759251	-0.0520808	0.0544655	-1.05885	-1.52176	-0.1662	0.252154	3	0.0411984	0.00119231	-1.2903	0.0429768
>sp|Q6P4T0|ATG2A_MOUSE Autophagy-related protein 2 homolog A OS=Mus musculus GN=Atg2a PE=1 SV=2	-1.72186	1.58759	-0.226983	-1.85963	-2.69547	-1.38005	0.86285	-0.10685	2	-0.0671358	-1.04331	-2.03776	0.378
>tr|B2RTL2|B2RTL2_MOUSE Phosphodiesterase OS=Mus musculus GN=Pde4a PE=2 SV=1	-1.02229	0.998341	-0.187864	-0.214705	-1.47849	-1.09383	0.152728	1.00951	5	-0.0119723	-0.201284	-1.28616	0.581119
>sp|Q8VDP4|CCAR2_MOUSE Cell cycle and apoptosis regulator protein 2 OS=Mus musculus GN=Ccar2 PE=1 SV=2	-0.731289	0.744131	-0.840923	-0.650325	-0.994996	-1.43719	0.22764	0.253489	14	0.00642106	-0.745624	-1.21609	0.240565
>sp|Q8CCN5|BCAS3_MOUSE Breast carcinoma-amplified sequence 3 homolog OS=Mus musculus GN=Bcas3 PE=1 SV=2	-0.383773	0.413784	0.115893	-0.502364	-1.21105	-1.47572	1.41242	0.071986	9	0.0150053	-0.193235	-1.34339	0.742202
>sp|Q922R1|CP070_MOUSE UPF0183 protein C16orf70 homolog OS=Mus musculus PE=1 SV=2	-0.512563	0.562728	-0.386747	-0.380718	-1.37901	-0.635397	0.878125	0.30614	3	0.0250824	-0.383733	-1.0072	0.592132
>sp|F6ZDS4|TPR_MOUSE Nucleoprotein TPR OS=Mus musculus GN=Tpr PE=1 SV=1	-0.592298	0.625095	-0.549777	-0.524519	-1.08034	-0.985197	0.88215	0.0397039	22	0.0163982	-0.537148	-1.03277	0.460927
>sp|P02535|K1C10_MOUSE Keratin, type I cytoskeletal 10 OS=Mus musculus GN=Krt10 PE=1 SV=3	1.53077	-1.59144	2.21873	3.06365	0.934612	-2.50108	-5.62122	-6.76422	7	-0.0303338	2.64119	-0.783234	-6.19272
>sp|Q9QXS1|PLEC_MOUSE Plectin OS=Mus musculus GN=Plec PE=1 SV=3	0.271091	-0.211995	1.12344	0.412986	-0.0944793	0.0920734	-1.12056	-0.530737	228	0.0295476	0.768213	-0.00120291	-0.82565
>sp|Q9JJF0|NP1L5_MOUSE Nucleosome assembly protein 1-like 5 OS=Mus musculus GN=Nap1l5 PE=1 SV=1	0.724655	-0.655992	0.835867	0.770903	0.537947	-0.873366	-1.24275	-2.04421	2	0.0343311	0.803385	-0.16771	-1.64348
>sp|Q8BRT1|CLAP2_MOUSE CLIP-associating protein 2 OS=Mus musculus GN=Clasp2 PE=1 SV=1	0.446769	-0.193073	0.699565	0.848274	0.267232	-0.691619	-1.16419	-0.392018	35	0.126848	0.77392	-0.212194	-0.778104
>tr|Q3UGC8|Q3UGC8_MOUSE Propionyl-CoA carboxylase alpha chain, mitochondrial OS=Mus musculus GN=Pcca PE=1 SV=1	-0.265133	0.28964	0.438472	0.482173	-0.241527	-0.780809	-0.472295	-1.35917	27	0.0122533	0.460322	-0.511168	-0.915733
>sp|Q9CQV8|1433B_MOUSE 14-3-3 protein beta/alpha OS=Mus musculus GN=Ywhab PE=1 SV=3	0.413208	-0.370171	0.16109	1.48429	-0.350014	-0.0230317	-1.54554	-0.134665	16	0.0215185	0.822689	-0.186523	-0.8401
>sp|Q9Z0Y1|DCTN3_MOUSE Dynactin subunit 3 OS=Mus musculus GN=Dctn3 PE=1 SV=2	0.384507	-0.373539	1.03442	0.602012	-0.130993	-0.653997	-1.32889	-0.781839	7	0.00548414	0.818216	-0.392495	-1.05536
>tr|Q3TVW1|Q3TVW1_MOUSE Spastic paraplegia 20, spartin (Troyer syndrome) homolog (Human), isoform CRA_b OS=Mus musculus GN=Spg20 PE=2 SV=1	-0.99394	0.932102	0.685542	0.798432	-0.316905	-1.50811	-1.62975	-1.75829	7	-0.0309186	0.741987	-0.912507	-1.69402
>sp|Q61165|SL9A1_MOUSE Sodium/hydrogen exchanger 1 OS=Mus musculus GN=Slc9a1 PE=1 SV=1	-0.781718	0.762009	1.20335	0.153699	-0.484435	-1.07331	-1.02249	-1.27121	6	-0.00985459	0.678527	-0.778874	-1.14685
>sp|P58242|ASM3B_MOUSE Acid sphingomyelinase-like phosphodiesterase 3b OS=Mus musculus GN=Smpdl3b PE=1 SV=1	-1.52769	1.40832	0.806911	0.318367	-0.947142	-2.41961	-1.84692	-1.94159	2	-0.0596823	0.562639	-1.68338	-1.89426
>sp|Q8R464|CADM4_MOUSE Cell adhesion molecule 4 OS=Mus musculus GN=Cadm4 PE=1 SV=1	-0.634275	0.678579	1.31771	0.84314	-0.305529	-1.0725	-0.525756	-1.50165	7	0.0221522	1.08042	-0.689017	-1.0137
>sp|Q9JHJ0|TMOD3_MOUSE Tropomodulin-3 OS=Mus musculus GN=Tmod3 PE=1 SV=1	-0.207148	0.209435	0.963222	1.00332	-0.456206	-0.645109	-0.965716	-1.19675	3	0.00114382	0.983272	-0.550658	-1.08123
>sp|Q9Z329|ITPR2_MOUSE Inositol 1,4,5-trisphosphate receptor type 2 OS=Mus musculus GN=Itpr2 PE=1 SV=4	1.06285	-1.12361	2.85929	1.22949	0.79973	-2.13222	-1.51867	-2.66371	11	-0.0303771	2.04439	-0.666246	-2.09119
>sp|P42125|ECI1_MOUSE Enoyl-CoA delta isomerase 1, mitochondrial OS=Mus musculus GN=Eci1 PE=1 SV=2	-0.335205	0.401314	1.32498	0.972885	0.158445	-1.10751	-1.31206	-0.655349	5	0.0330543	1.14893	-0.474535	-0.983704
>sp|Q4V9Z5|SE6L2_MOUSE Seizure 6-like protein 2 OS=Mus musculus GN=Sez6l2 PE=1 SV=1	0.400329	-0.301911	0.94301	0.440754	-0.180231	-0.447319	-0.744851	-0.900128	3	0.049209	0.691882	-0.313775	-0.82249
>sp|Q9DBT5|AMPD2_MOUSE AMP deaminase 2 OS=Mus musculus GN=Ampd2 PE=1 SV=1	-1.03234	0.940694	1.85	0.977527	-1.08102	-1.41513	-1.33472	-1.4322	14	-0.0458237	1.41377	-1.24808	-1.38346
>sp|Q7Z794|K2C1B_HUMAN Keratin, type II cytoskeletal 1b OS=Homo sapiens GN=KRT77 PE=2 SV=3	0.795459	-1.03978	0.799616	3.24519	-0.956245	0.127949	-3.56897	-3.79985	2	-0.122161	2.0224	-0.414148	-3.68441
>sp|Q64105|SPRE_MOUSE Sepiapterin reductase OS=Mus musculus GN=Spr PE=1 SV=1	-0.0018668	0.0673279	2.07995	0.794752	0.853544	-0.513132	-0.335436	-1.17666	14	0.0327305	1.43735	0.170206	-0.756047
>sp|Q99LD8|DDAH2_MOUSE N(G),N(G)-dimethylarginine dimethylaminohydrolase 2 OS=Mus musculus GN=Ddah2 PE=1 SV=1	0.237066	-0.256194	0.60868	1.05264	0.537713	-1.06724	-1.37361	-0.809792	9	-0.00956391	0.830658	-0.264764	-1.0917
>sp|Q8CHT0|AL4A1_MOUSE Delta-1-pyrroline-5-carboxylate dehydrogenase, mitochondrial OS=Mus musculus GN=Aldh4a1 PE=1 SV=3	-0.413905	0.39574	-0.0130054	0.666743	-0.0656644	-1.26576	-1.00707	-0.601534	14	-0.00908257	0.326869	-0.66571	-0.804303
>sp|Q8C522|ENDD1_MOUSE Endonuclease domain-containing 1 protein OS=Mus musculus GN=Endod1 PE=1 SV=2	-1.39122	1.23832	1.12907	0.162245	-1.01996	-2.06071	-1.70116	-1.94905	8	-0.0764463	0.645655	-1.54033	-1.8251
>sp|P48193|41_MOUSE Protein 4.1 OS=Mus musculus GN=Epb41 PE=1 SV=2	-0.383703	0.409583	0.592016	0.135542	-0.392108	-0.723374	-0.712885	-0.599839	11	0.0129402	0.363779	-0.557741	-0.656362
>sp|Q9CZ04|CSN7A_MOUSE COP9 signalosome complex subunit 7a OS=Mus musculus GN=Cops7a PE=1 SV=2	-0.515384	0.547787	0.21722	0.348389	-0.280826	-1.19146	-0.969618	-0.85609	6	0.0162015	0.282804	-0.736142	-0.912854
>sp|Q3TCN2|PLBL2_MOUSE Putative phospholipase B-like 2 OS=Mus musculus GN=Plbd2 PE=1 SV=2	-0.748959	0.810175	0.751651	-0.797822	-0.356212	0.453368	-1.5985	-1.4078	5	0.0306078	-0.0230856	0.0485779	-1.50315
>tr|A2A7S7|A2A7S7_MOUSE Tyrosine--tRNA ligase OS=Mus musculus GN=Yars PE=1 SV=1	0.41765	-0.386317	-0.589057	0.35042	-0.0479357	-0.0794047	-1.31283	-1.36419	7	0.0156665	-0.119318	-0.0636702	-1.33851
>sp|Q9QXL2|KI21A_MOUSE Kinesin-like protein KIF21A OS=Mus musculus GN=Kif21a PE=1 SV=2	0.0511171	-0.0316621	-0.201885	-0.00495873	0.174218	-0.727099	-1.53945	-1.32501	24	0.00972749	-0.103422	-0.27644	-1.43223
>sp|Q8BGT8|PHIPL_MOUSE Phytanoyl-CoA hydroxylase-interacting protein-like OS=Mus musculus GN=Phyhipl PE=1 SV=1	0.629294	0.254957	0.574079	0.285645	0.229939	0.0466969	-1.32223	-1.29057	14	0.442125	0.429862	0.138318	-1.3064
>sp|Q571H0|NPA1P_MOUSE Nucleolar pre-ribosomal-associated protein 1 OS=Mus musculus GN=Urb1 PE=1 SV=2	0.612663	-0.531316	-0.749288	-0.360003	-0.308073	-0.741021	-1.93497	-1.50073	2	0.0406737	-0.554646	-0.524547	-1.71785
>sp|Q05BC3|EMAL1_MOUSE Echinoderm microtubule-associated protein-like 1 OS=Mus musculus GN=Eml1 PE=1 SV=1	0.0604127	0.0279783	-0.325059	0.0109125	-0.355365	-0.574564	-1.43238	-1.79293	7	0.0441955	-0.157073	-0.464964	-1.61266
>sp|P30416|FKBP4_MOUSE Peptidyl-prolyl cis-trans isomerase FKBP4 OS=Mus musculus GN=Fkbp4 PE=1 SV=5	1.01452	-0.953323	-0.365914	0.153593	0.206991	-0.854402	-2.68035	-1.63913	14	0.030596	-0.106161	-0.323705	-2.15974
>sp|Q3UHE1|PITM3_MOUSE Membrane-associated phosphatidylinositol transfer protein 3 OS=Mus musculus GN=Pitpnm3 PE=1 SV=2	-0.191977	0.201342	0.20183	-0.209955	-0.318381	-0.968051	-1.5455	-2.52569	2	0.00468267	-0.00406258	-0.643216	-2.0356
>sp|Q99JY8|PLPP3_MOUSE Phospholipid phosphatase 3 OS=Mus musculus GN=Plpp3 PE=1 SV=1	-0.0736876	0.085361	-0.902649	-0.373173	-0.275613	-1.08325	-2.50374	-1.79024	6	0.00583672	-0.637911	-0.67943	-2.14699
>sp|Q69ZT1|FAN1_MOUSE Fanconi-associated nuclease 1 OS=Mus musculus GN=Fan1 PE=2 SV=2	-0.408321	0.360384	-0.900106	-0.497483	-1.03649	-0.994719	-3.43098	-2.33329	2	-0.0239682	-0.698795	-1.0156	-2.88213
>sp|P57776|EF1D_MOUSE Elongation factor 1-delta OS=Mus musculus GN=Eef1d PE=1 SV=3	-0.111589	0.212358	0.599442	0.316837	0.2848	-0.568556	-0.872755	-1.09059	4	0.0503845	0.458139	-0.141878	-0.981671
>sp|Q9CPV4|GLOD4_MOUSE Glyoxalase domain-containing protein 4 OS=Mus musculus GN=Glod4 PE=1 SV=1	1.24917	-1.24946	1.35451	0.962406	0.377454	-0.108284	-1.56477	-1.15797	15	-0.000142997	1.15846	0.134585	-1.36137
>sp|Q9D0F3|LMAN1_MOUSE Protein ERGIC-53 OS=Mus musculus GN=Lman1 PE=1 SV=1	0.266575	-0.177723	0.275869	0.524295	0.0882557	0.223471	-0.448239	-0.565617	3	0.0444263	0.400082	0.155863	-0.506928
>sp|Q91V92|ACLY_MOUSE ATP-citrate synthase OS=Mus musculus GN=Acly PE=1 SV=1	0.0498561	0.0182718	0.963674	0.219008	0.282384	-0.0404159	-1.25422	-0.524809	36	0.0340639	0.591341	0.120984	-0.889512
>sp|Q3V3Q7|PACS2_MOUSE Phosphofurin acidic cluster sorting protein 2 OS=Mus musculus GN=Pacs2 PE=1 SV=2	1.33642	-1.53961	1.28925	-0.487784	1.15381	-0.661517	-3.345	-3.77401	3	-0.101591	0.400735	0.246149	-3.55951
>sp|P97352|S10AD_MOUSE Protein S100-A13 OS=Mus musculus GN=S100a13 PE=1 SV=1	0.84202	-0.607597	0.571719	0.28604	0.564541	-0.707752	-1.60224	-0.783098	6	0.117212	0.428879	-0.0716055	-1.19267
>sp|Q9JHU9|INO1_MOUSE Inositol-3-phosphate synthase 1 OS=Mus musculus GN=Isyna1 PE=1 SV=1	0.0166173	0.0943252	0.530804	0.162176	0.0972403	-0.5956	-1.27665	-1.04286	7	0.0554712	0.34649	-0.24918	-1.15976
>tr|A0A0R4J1E2|A0A0R4J1E2_MOUSE Elongation factor 1-delta OS=Mus musculus GN=Eef1d PE=1 SV=1	0.00461915	-0.128476	0.493392	0.079686	0.485708	-0.630653	-1.31912	-1.3119	7	-0.0619283	0.286539	-0.0724727	-1.31551
>sp|Q9D2R6|COA3_MOUSE Cytochrome c oxidase assembly factor 3 homolog, mitochondrial OS=Mus musculus GN=Coa3 PE=1 SV=1	0.21299	-0.145823	0.257829	0.106028	-0.0500376	0.21395	-1.14119	-0.309196	2	0.0335837	0.181929	0.0819561	-0.725193
>sp|Q811I0|ATPF1_MOUSE ATP synthase mitochondrial F1 complex assembly factor 1 OS=Mus musculus GN=Atpaf1 PE=1 SV=1	-0.557877	0.58582	1.03109	0.450548	0.0171444	0.364357	-0.807549	-1.56878	6	0.0139718	0.740816	0.190751	-1.18816
>sp|P11881|ITPR1_MOUSE Inositol 1,4,5-trisphosphate receptor type 1 OS=Mus musculus GN=Itpr1 PE=1 SV=2	1.33178	-1.3079	1.87811	0.722807	1.39804	-1.26786	-2.16158	-1.59341	69.5	0.0119387	1.30046	0.0650882	-1.8775
>sp|P70202|LXN_MOUSE Latexin OS=Mus musculus GN=Lxn PE=1 SV=2	0.772988	-0.754018	0.0199488	0.694343	0.567027	-0.323099	-1.28997	-0.58131	4	0.00948479	0.357146	0.121964	-0.935641
>sp|O88456|CPNS1_MOUSE Calpain small subunit 1 OS=Mus musculus GN=Capns1 PE=1 SV=1	0.738933	-0.760021	-0.24689	-0.520309	0.83251	-0.835241	-1.92923	-2.44722	6	-0.0105441	-0.3836	-0.00136563	-2.18822
>sp|Q61316|HSP74_MOUSE Heat shock 70 kDa protein 4 OS=Mus musculus GN=Hspa4 PE=1 SV=1	0.918841	-0.884825	-0.503854	0.533324	0.392461	0.608682	-1.73977	-0.80434	43.5	0.0170079	0.0147348	0.500572	-1.27206
>sp|P04104|K2C1_MOUSE Keratin, type II cytoskeletal 1 OS=Mus musculus GN=Krt1 PE=1 SV=4	0.668351	-0.816405	-0.691898	0.962379	1.93964	2.56948	-2.41776	-3.60494	2	-0.074027	0.135241	2.25456	-3.01135
>sp|P10637|TAU_MOUSE Microtubule-associated protein tau OS=Mus musculus GN=Mapt PE=1 SV=3	1.62349	-1.46606	0.0318998	0.818949	1.52075	0.964439	-2.02923	-1.3255	27.5	0.0787115	0.425424	1.24259	-1.67736
>sp|P48722|HS74L_MOUSE Heat shock 70 kDa protein 4L OS=Mus musculus GN=Hspa4l PE=1 SV=2	0.421239	-0.432112	-0.0652188	-0.0223114	1.13381	0.339816	-1.25134	-0.702282	43.5	-0.0054365	-0.0437651	0.736812	-0.976811
>sp|Q9JM13|RABX5_MOUSE Rab5 GDP/GTP exchange factor OS=Mus musculus GN=Rabgef1 PE=1 SV=1	1.03932	-0.987708	0.343824	0.348171	0.422779	0.398604	-1.53611	-0.905898	3	0.0258084	0.345998	0.410691	-1.22101
>sp|P20029|GRP78_MOUSE 78 kDa glucose-regulated protein OS=Mus musculus GN=Hspa5 PE=1 SV=3	0.677665	-0.547972	0.0728306	0.869513	0.792454	0.557478	-1.20376	-0.494643	34	0.0648465	0.471172	0.674966	-0.849204
>sp|P26043|RADI_MOUSE Radixin OS=Mus musculus GN=Rdx PE=1 SV=3	0.179457	-0.134205	0.362702	0.616065	0.123005	-0.362586	-1.57075	-1.26495	11	0.0226258	0.489383	-0.11979	-1.41785
>tr|Q3KQQ1|Q3KQQ1_MOUSE Nsfl1c protein (Fragment) OS=Mus musculus GN=Nsfl1c PE=2 SV=1	0.510166	-0.492506	0.495246	0.863803	0.630441	0.187556	-0.893634	-0.942917	4	0.00883008	0.679524	0.408998	-0.918275
>sp|Q91V12|BACH_MOUSE Cytosolic acyl coenzyme A thioester hydrolase OS=Mus musculus GN=Acot7 PE=1 SV=2	0.422245	-0.305207	0.979154	1.04356	0.984	0.0786007	-1.22002	-1.0783	15	0.0585191	1.01136	0.531301	-1.14916
>sp|P19096|FAS_MOUSE Fatty acid synthase OS=Mus musculus GN=Fasn PE=1 SV=2	0.365128	-0.314198	0.464991	1.01443	0.590458	0.278654	-0.576168	-0.424204	66	0.0254651	0.73971	0.434556	-0.500186
>sp|Q9D8Y0|EFHD2_MOUSE EF-hand domain-containing protein D2 OS=Mus musculus GN=Efhd2 PE=1 SV=1	1.78083	-1.4649	1.82506	2.91039	0.724319	1.01088	-2.45433	-0.851554	15	0.157969	2.36773	0.8676	-1.65294
>sp|P35527|K1C9_HUMAN Keratin, type I cytoskeletal 9 OS=Homo sapiens GN=KRT9 PE=1 SV=3	-0.578411	0.685574	7.64446	1.43319	-2.36425	5.86979	-4.58132	-3.8311	42.5	0.0535816	4.53883	1.75277	-4.20621
>sp|P61082|UBC12_MOUSE NEDD8-conjugating enzyme Ubc12 OS=Mus musculus GN=Ube2m PE=1 SV=1	0.606415	-0.558954	0.969494	0.678805	0.743337	-0.134021	-1.09881	-0.644557	10	0.0237305	0.82415	0.304658	-0.871684
>tr|Q0VDM9|Q0VDM9_MOUSE Krt78 protein (Fragment) OS=Mus musculus GN=Krt78 PE=2 SV=1	1.42624	0.817399	2.99049	3.13336	-0.0284334	2.26347	-2.00278	-2.84791	2	1.12182	3.06192	1.11752	-2.42535
>sp|Q9D1E6|TBCB_MOUSE Tubulin-folding cofactor B OS=Mus musculus GN=Tbcb PE=1 SV=2	0.264548	-0.18224	-0.465442	-0.0879875	-0.265759	-0.184108	-2.16098	-1.40063	9	0.0411541	-0.276715	-0.224933	-1.78081
>sp|P12382|PFKAL_MOUSE ATP-dependent 6-phosphofructokinase, liver type OS=Mus musculus GN=Pfkl PE=1 SV=4	0.256333	0.066135	0.174341	-0.610919	-0.164819	0.353027	-1.63415	-1.99906	25	0.161234	-0.218289	0.0941039	-1.81661
>sp|Q61699|HS105_MOUSE Heat shock protein 105 kDa OS=Mus musculus GN=Hsph1 PE=1 SV=2	1.12031	-1.0829	-0.839486	-0.128593	0.241391	0.812165	-4.42314	-2.0935	34	0.0187047	-0.484039	0.526778	-3.25832
>tr|Q80Y52|Q80Y52_MOUSE Heat shock protein 90, alpha (Cytosolic), class A member 1 OS=Mus musculus GN=Hsp90aa1 PE=1 SV=2	1.33728	-1.36717	-0.806584	0.658864	1.62067	0.288617	-3.72634	-2.41732	46.5	-0.0149451	-0.0738601	0.954644	-3.07183
>sp|P32921|SYWC_MOUSE Tryptophan--tRNA ligase, cytoplasmic OS=Mus musculus GN=Wars PE=1 SV=2	0.764425	-0.713135	-0.164232	0.187516	0.319546	0.587173	-1.9103	-1.11349	14	0.0256452	0.0116421	0.453359	-1.5119
>sp|Q60864|STIP1_MOUSE Stress-induced-phosphoprotein 1 OS=Mus musculus GN=Stip1 PE=1 SV=1	1.30745	-1.32824	-1.00055	0.447108	0.898395	0.110254	-3.57061	-1.91772	34	-0.0103952	-0.276721	0.504325	-2.74417
>sp|Q9D1P4|CHRD1_MOUSE Cysteine and histidine-rich domain-containing protein 1 OS=Mus musculus GN=Chordc1 PE=1 SV=1	1.15369	-1.24569	-0.267526	-0.17645	0.480062	0.100274	-2.93281	-2.45023	5	-0.0460016	-0.221988	0.290168	-2.69152
>sp|Q7TQ95|LNP_MOUSE Protein lunapark OS=Mus musculus GN=Lnp PE=1 SV=1	0.511218	-0.676474	-0.941008	-0.673522	0.265096	-0.265402	-2.3206	-1.6106	9	-0.082628	-0.807265	-0.00015297	-1.9656
>sp|P08553|NFM_MOUSE Neurofilament medium polypeptide OS=Mus musculus GN=Nefm PE=1 SV=4	0.083084	0.0600321	2.37889	1.31593	2.50448	0.230715	-2.541	-1.81847	55	0.071558	1.84741	1.3676	-2.17974
>tr|Q32P04|Q32P04_MOUSE Keratin 5 OS=Mus musculus GN=Krt5 PE=1 SV=2	1.21228	-1.32036	1.67257	2.11542	1.51583	2.33082	-2.60749	-3.97109	13	-0.0540398	1.894	1.92333	-3.28929
>sp|P11499|HS90B_MOUSE Heat shock protein HSP 90-beta OS=Mus musculus GN=Hsp90ab1 PE=1 SV=3	1.11317	-1.09988	0.529873	0.941843	1.06424	0.108184	-3.94774	-2.05968	32.5	0.00664939	0.735858	0.586214	-3.00371
>sp|P14824|ANXA6_MOUSE Annexin A6 OS=Mus musculus GN=Anxa6 PE=1 SV=3	0.649928	-0.678904	0.293904	-0.512798	0.634748	0.15477	-2.44086	-1.68524	41	-0.0144878	-0.109447	0.394759	-2.06305
>sp|Q8BK64|AHSA1_MOUSE Activator of 90 kDa heat shock protein ATPase homolog 1 OS=Mus musculus GN=Ahsa1 PE=1 SV=2	0.707662	-0.67531	0.364804	-0.476182	0.100496	-0.425161	-3.0469	-2.17886	13	0.016176	-0.055689	-0.162332	-2.61288
>sp|Q8VCT3|AMPB_MOUSE Aminopeptidase B OS=Mus musculus GN=Rnpep PE=1 SV=2	0.950936	-0.938901	-0.7294	-0.0494382	-0.385772	-0.506275	-2.8677	-2.1939	21	0.00601794	-0.389419	-0.446023	-2.5308
>sp|Q80YN3|BCAS1_MOUSE Breast carcinoma-amplified sequence 1 homolog OS=Mus musculus GN=Bcas1 PE=1 SV=3	0.0476103	0.166681	0.825911	0.963626	1.22789	-1.02921	-2.92792	-2.63639	15	0.107146	0.894768	0.09934	-2.78216
>sp|Q5EBJ4|ERMIN_MOUSE Ermin OS=Mus musculus GN=Ermn PE=1 SV=1	0.25823	-0.250964	0.916466	1.32759	1.65873	-0.465868	-3.07793	-1.96738	10	0.00363308	1.12203	0.596434	-2.52266
>tr|A9C473|A9C473_MOUSE Protein A630010A05Rik (Fragment) OS=Mus musculus GN=A630010A05Rik PE=4 SV=1	0.461455	-0.425091	-0.942776	-0.66418	-0.0857014	-1.3907	-3.63421	-3.71587	2	0.0181821	-0.803478	-0.738199	-3.67504
>tr|Q3TF84|Q3TF84_MOUSE Putative uncharacterized protein OS=Mus musculus GN=Lrrc59 PE=2 SV=1	0.372391	-0.308685	0.0220344	0.26109	-0.179416	-0.200054	-1.65609	-1.2111	2	0.0318531	0.141562	-0.189735	-1.4336
>sp|Q9D0A3|ARPIN_MOUSE Arpin OS=Mus musculus GN=Arpin PE=1 SV=1	-0.182954	0.255711	0.466881	0.57482	-0.0957704	-0.470215	-1.05392	-1.71983	2	0.0363786	0.52085	-0.282993	-1.38688
>sp|Q9JL62|GLTP_MOUSE Glycolipid transfer protein OS=Mus musculus GN=Gltp PE=1 SV=3	0.675012	-0.579992	1.2369	0.894957	1.43255	-0.779097	-2.44986	-1.56637	6	0.0475101	1.06593	0.326727	-2.00811
>sp|Q9EQ80|NIF3L_MOUSE NIF3-like protein 1 OS=Mus musculus GN=Nif3l1 PE=1 SV=4	0.784706	-0.735732	-0.322381	0.238703	-0.141158	-0.923946	-1.17511	-1.07713	7	0.0244874	-0.041839	-0.532552	-1.12612
>sp|Q922Q8|LRC59_MOUSE Leucine-rich repeat-containing protein 59 OS=Mus musculus GN=Lrrc59 PE=1 SV=1	0.0970439	-0.0140164	0.574342	-0.441954	-0.385595	-1.00085	-1.72248	-1.0623	9	0.0415138	0.0661938	-0.693223	-1.39239
>tr|Q8C1A8|Q8C1A8_MOUSE Putative uncharacterized protein OS=Mus musculus GN=Acss2 PE=2 SV=1	-0.668306	0.714001	0.0998892	-0.548205	0.289019	-1.32004	-1.77587	-1.41089	2	0.0228473	-0.224158	-0.515511	-1.59338
>sp|Q8VEE0|RPE_MOUSE Ribulose-phosphate 3-epimerase OS=Mus musculus GN=Rpe PE=1 SV=1	-1.14795	1.79649	-0.41827	0.147166	-0.700408	-2.14078	-2.05705	-3.22867	2	0.32427	-0.135552	-1.42059	-2.64286
>sp|Q9ESN6|TRIM2_MOUSE Tripartite motif-containing protein 2 OS=Mus musculus GN=Trim2 PE=1 SV=1	0.391315	-0.227294	0.561157	0.389711	-0.346121	-0.510065	-1.50218	-0.970941	20	0.0820104	0.475434	-0.428093	-1.23656
>tr|Q545R3|Q545R3_MOUSE N-myc downstream regulated gene 1 OS=Mus musculus GN=Ndrg1 PE=1 SV=1	0.107494	-0.229587	1.13481	0.751132	0.808415	-1.70936	-1.67101	-2.03939	7	-0.0610465	0.942971	-0.450471	-1.8552
>sp|Q8CI43|MYL6B_MOUSE Myosin light chain 6B OS=Mus musculus GN=Myl6b PE=1 SV=1	0.352871	-0.263479	0.0937657	0.350855	-0.307302	0.0482917	-1.44315	-0.801202	3	0.044696	0.22231	-0.129505	-1.12218
>sp|Q08642|PADI2_MOUSE Protein-arginine deiminase type-2 OS=Mus musculus GN=Padi2 PE=1 SV=2	-1.02425	0.837152	1.05466	0.425246	-0.343419	-1.45106	-1.59579	-2.87969	11	-0.0935502	0.739951	-0.897239	-2.23774
>sp|Q61696|HS71A_MOUSE Heat shock 70 kDa protein 1A OS=Mus musculus GN=Hspa1a PE=1 SV=2	-0.434645	0.456883	0.138959	0.135132	-0.412421	-0.168953	-1.13519	-1.36418	17	0.0111186	0.137046	-0.290687	-1.24969
>sp|P46414|CDN1B_MOUSE Cyclin-dependent kinase inhibitor 1B OS=Mus musculus GN=Cdkn1b PE=1 SV=2	-0.513292	0.558279	0.150466	0.134773	-0.0601262	-0.494227	-1.03311	-1.51901	6	0.022494	0.14262	-0.277177	-1.27606
>sp|P35550|FBRL_MOUSE rRNA 2'-O-methyltransferase fibrillarin OS=Mus musculus GN=Fbl PE=1 SV=2	-0.309685	0.377695	1.38493	0.17609	-0.593617	-1.40785	-1.34312	-3.06339	7	0.0340049	0.78051	-1.00073	-2.20326
>sp|Q9WTP6|KAD2_MOUSE Adenylate kinase 2, mitochondrial OS=Mus musculus GN=Ak2 PE=1 SV=5	0.0263909	0.055126	0.589412	-0.052123	-0.356025	-0.717671	-1.22285	-0.693455	2	0.0407584	0.268644	-0.536848	-0.958153
>sp|Q8R0W0|EPIPL_MOUSE Epiplakin OS=Mus musculus GN=Eppk1 PE=1 SV=2	-0.287172	0.625193	1.04368	0.633671	-0.311637	-0.0252806	-0.0691493	-2.59906	5	0.16901	0.838677	-0.168459	-1.33411
>tr|A2RS22|A2RS22_MOUSE Coronin OS=Mus musculus GN=Coro1b PE=1 SV=1	1.10936	-1.07511	0.718117	1.24836	0.0509294	0.104117	-1.43136	-0.616604	10	0.0171251	0.983237	0.077523	-1.02398
>tr|B0FTY3|B0FTY3_MOUSE NudC domain containing 3, isoform CRA_a OS=Mus musculus GN=Nudcd3 PE=2 SV=1	0.824508	-0.800702	0.46258	0.68386	0.213703	-0.321726	-1.44526	-0.609899	4	0.0119032	0.57322	-0.0540119	-1.02758
>sp|Q7TMC8|FUK_MOUSE L-fucose kinase OS=Mus musculus GN=Fuk PE=1 SV=1	-0.000603378	0.077859	0.361763	0.378033	0.25282	-0.42169	-0.905216	-0.404126	2	0.0386278	0.369898	-0.084435	-0.654671
>tr|A0A0R4J083|A0A0R4J083_MOUSE Long-chain-specific acyl-CoA dehydrogenase, mitochondrial OS=Mus musculus GN=Acadl PE=1 SV=1	0.574183	-0.495885	0.850828	0.704334	0.402067	-0.586983	-0.716775	-0.880429	2	0.0391489	0.777581	-0.092458	-0.798602
>sp|Q99KB8|GLO2_MOUSE Hydroxyacylglutathione hydrolase, mitochondrial OS=Mus musculus GN=Hagh PE=1 SV=2	0.715873	-0.646011	0.284509	1.0666	0.274643	-0.331036	-1.04226	-0.49702	7	0.034931	0.675555	-0.0281966	-0.769642
>tr|Q3TDA7|Q3TDA7_MOUSE Protein kinase C and casein kinase substrate in neurons 2, isoform CRA_a OS=Mus musculus GN=Pacsin2 PE=1 SV=1	-0.0513289	0.679075	-0.0321646	1.43376	-0.520877	0.197965	-1.49116	-0.0410032	13	0.313873	0.700796	-0.161456	-0.766083
>sp|Q91VR5|DDX1_MOUSE ATP-dependent RNA helicase DDX1 OS=Mus musculus GN=Ddx1 PE=1 SV=1	0.405213	-0.338086	0.372908	0.203335	0.00900509	-0.919493	-0.74575	-0.720392	22	0.0335638	0.288122	-0.455244	-0.733071
>sp|P24549|AL1A1_MOUSE Retinal dehydrogenase 1 OS=Mus musculus GN=Aldh1a1 PE=1 SV=5	0.606919	-0.637113	1.29631	-0.109256	0.669992	-1.87555	-1.00184	-1.76749	21	-0.0150973	0.593526	-0.602777	-1.38467
>tr|Q8C6B0|Q8C6B0_MOUSE MCG20149, isoform CRA_a OS=Mus musculus GN=Mettl7a1 PE=1 SV=1	-0.75943	0.469809	0.0365939	0.388115	-0.48808	-0.0969847	-1.20856	-0.951837	3	-0.144811	0.212355	-0.292533	-1.0802
>sp|Q6X893|CTL1_MOUSE Choline transporter-like protein 1 OS=Mus musculus GN=Slc44a1 PE=1 SV=3	-1.28597	1.14984	0.768189	0.105216	-0.710049	-1.37415	-1.16673	-2.50142	5	-0.0680655	0.436702	-1.0421	-1.83408
>sp|Q9CZ44|NSF1C_MOUSE NSFL1 cofactor p47 OS=Mus musculus GN=Nsfl1c PE=1 SV=1	0.2615	-0.219606	-0.230658	0.680454	-0.137171	0.270083	-1.06267	-0.471286	16	0.0209467	0.224898	0.0664558	-0.766977
>sp|Q64337|SQSTM_MOUSE Sequestosome-1 OS=Mus musculus GN=Sqstm1 PE=1 SV=1	-1.10313	1.06991	0.935996	-0.639636	-1.60024	-1.53396	-0.809581	-2.88745	5	-0.0166094	0.14818	-1.5671	-1.84852
>sp|Q9CQW1|YKT6_MOUSE Synaptobrevin homolog YKT6 OS=Mus musculus GN=Ykt6 PE=1 SV=1	-0.0861246	0.0900767	0.331429	-0.0626123	-0.472316	-0.453867	-0.723299	-1.54098	10	0.00197604	0.134408	-0.463092	-1.13214
>sp|Q62168|K1H2_MOUSE Keratin, type I cuticular Ha2 OS=Mus musculus GN=Krt32 PE=1 SV=2	1.98538	-2.13839	0.339145	1.61252	0.336213	-0.720522	-4.46867	-2.44313	2	-0.0765023	0.975833	-0.192155	-3.4559
>sp|O88543|CSN3_MOUSE COP9 signalosome complex subunit 3 OS=Mus musculus GN=Cops3 PE=1 SV=3	-0.637498	0.504908	0.129662	0.195155	-0.359484	-0.58007	-1.24073	-1.51604	10	-0.0662951	0.162408	-0.469777	-1.37839
>sp|Q9D920|L12R1_MOUSE Loss of heterozygosity 12 chromosomal region 1 protein homolog OS=Mus musculus GN=Loh12cr1 PE=1 SV=1	-0.889075	0.907143	0.275345	0.0450502	-0.932517	-0.713387	-1.25629	-0.841442	2	0.00903398	0.160198	-0.822952	-1.04887
>tr|Q3UBB6|Q3UBB6_MOUSE Putative uncharacterized protein OS=Mus musculus GN=Nolc1 PE=2 SV=1	0.321985	-0.242973	0.607419	0.0221353	-0.0536583	-0.664973	-1.21089	-0.73022	4	0.0395059	0.314777	-0.359316	-0.970556
>sp|O88271|CFDP1_MOUSE Craniofacial development protein 1 OS=Mus musculus GN=Cfdp1 PE=1 SV=1	-0.370806	0.411227	0.361701	-0.0407852	-0.405909	-1.06416	-1.65269	-0.711041	2	0.0202108	0.160458	-0.735034	-1.18187
>sp|Q8R5H1|UBP15_MOUSE Ubiquitin carboxyl-terminal hydrolase 15 OS=Mus musculus GN=Usp15 PE=1 SV=1	0.113839	-0.0993291	0.0976358	0.447975	-0.296515	-0.286874	-0.948538	-1.06902	9	0.00725475	0.272805	-0.291695	-1.00878
>tr|Q3TIX6|Q3TIX6_MOUSE Protein Fubp3 OS=Mus musculus GN=Fubp3 PE=1 SV=1	-0.879614	0.904119	0.395498	-0.132103	-1.51492	0.744604	-1.20318	-3.16696	2	0.0122526	0.131698	-0.385157	-2.18507
>sp|Q8BSZ2|AP3S2_MOUSE AP-3 complex subunit sigma-2 OS=Mus musculus GN=Ap3s2 PE=1 SV=1	0.317474	-0.230837	0.336139	-0.238706	-0.355306	-0.432442	-0.903238	-0.938415	4	0.0433186	0.0487165	-0.393874	-0.920826
>sp|P62627|DLRB1_MOUSE Dynein light chain roadblock-type 1 OS=Mus musculus GN=Dynlrb1 PE=1 SV=3	-0.140632	0.219774	0.277459	0.0572175	-0.313289	0.348946	-0.689726	-0.413662	2	0.0395713	0.167338	0.0178284	-0.551694
>sp|Q9Z1T1|AP3B1_MOUSE AP-3 complex subunit beta-1 OS=Mus musculus GN=Ap3b1 PE=1 SV=2	-8.18598	3.90395	-0.243544	-0.955629	-4.36179	-3.30859	-4.87343	-7.67408	2	-2.14102	-0.599586	-3.83519	-6.27375
>sp|Q8R0P4|AAMDC_MOUSE Mth938 domain-containing protein OS=Mus musculus GN=Aamdc PE=1 SV=1	-1.48826	1.43945	0.355838	0.309062	-1.42956	-1.27756	-1.60554	-2.52078	4	-0.0244034	0.33245	-1.35356	-2.06316
>sp|Q61081|CDC37_MOUSE Hsp90 co-chaperone Cdc37 OS=Mus musculus GN=Cdc37 PE=1 SV=1	0.456136	-0.398541	-0.657863	-1.08199	-0.60603	-0.109604	-3.0728	-0.669738	9	0.0287978	-0.869928	-0.357817	-1.87127
>sp|O70318|E41L2_MOUSE Band 4.1-like protein 2 OS=Mus musculus GN=Epb41l2 PE=1 SV=2	0.6463	-0.635219	-0.406626	0.144412	0.420607	-0.261303	-1.08695	-0.690069	40	0.0055409	-0.131107	0.0796522	-0.888512
>tr|Q3TU36|Q3TU36_MOUSE Protein Rap1gds1 OS=Mus musculus GN=Rap1gds1 PE=1 SV=1	0.3293	-0.239549	-0.501124	-0.445858	0.158178	0.198258	-1.28871	-0.751374	20	0.0448754	-0.473491	0.178218	-1.02004
>sp|Q9ES89|EXTL2_MOUSE Exostosin-like 2 OS=Mus musculus GN=Extl2 PE=1 SV=1	-0.00590612	-0.0287557	-0.368823	-0.885669	0.183675	-0.111917	-0.854572	-1.37477	2	-0.0173309	-0.627246	0.0358793	-1.11467
>sp|Q9CU62|SMC1A_MOUSE Structural maintenance of chromosomes protein 1A OS=Mus musculus GN=Smc1a PE=1 SV=4	1.12475	-1.1201	-0.927677	-1.23102	1.30573	-0.32162	-2.50675	-1.33425	4	0.00232498	-1.07935	0.492055	-1.9205
>sp|Q9CXW3|CYBP_MOUSE Calcyclin-binding protein OS=Mus musculus GN=Cacybp PE=1 SV=1	1.52596	-1.60788	-2.05999	-0.472226	0.539041	-0.575785	-3.5263	-2.16972	7	-0.040959	-1.26611	-0.0183716	-2.84801
>sp|Q9CR16|PPID_MOUSE Peptidyl-prolyl cis-trans isomerase D OS=Mus musculus GN=Ppid PE=1 SV=3	1.61389	-1.63278	-1.92198	0.0409526	0.235675	0.273834	-3.30441	-1.95155	17	-0.00944472	-0.940516	0.254755	-2.62798
>tr|Q3ZB62|Q3ZB62_MOUSE Myelin-associated glycoprotein OS=Mus musculus GN=Mag PE=2 SV=1	0.424174	-0.352885	0.0810985	-0.114928	1.25055	-0.419126	-1.64312	-1.40526	3	0.0356444	-0.0169146	0.415714	-1.52419
>tr|Q8C048|Q8C048_MOUSE Calcium-transporting ATPase OS=Mus musculus GN=Atp2b3 PE=1 SV=1	0.429158	-0.133698	-0.0918633	-0.397293	0.599211	-0.0453001	-1.00233	-0.694129	18	0.14773	-0.244578	0.276955	-0.848229
>tr|Q99L75|Q99L75_MOUSE Heat shock protein 4 OS=Mus musculus GN=Hspa4 PE=2 SV=1	1.57354	-1.62541	-0.543889	0.774478	0.692442	0.246753	-3.46931	-0.426395	8	-0.0259355	0.115295	0.469598	-1.94785
>sp|Q59J78|MIMIT_MOUSE Mimitin, mitochondrial OS=Mus musculus GN=Ndufaf2 PE=1 SV=1	0.944744	-0.549199	-0.654892	-0.337578	0.17052	0.42938	-1.04369	-1.56816	8	0.197772	-0.496235	0.29995	-1.30592
>sp|Q9Z0H8|CLIP2_MOUSE CAP-Gly domain-containing linker protein 2 OS=Mus musculus GN=Clip2 PE=1 SV=2	-0.0642629	0.20937	-0.662739	0.0710496	-0.42223	-0.237834	-1.16445	-0.243838	32	0.0725536	-0.295845	-0.330032	-0.704143
>sp|Q61768|KINH_MOUSE Kinesin-1 heavy chain OS=Mus musculus GN=Kif5b PE=1 SV=3	0.299932	-0.236311	-0.66273	0.0246883	0.274831	-0.713284	-1.18867	-0.576233	28	0.0318109	-0.319021	-0.219226	-0.882453
>sp|Q61838|PZP_MOUSE Pregnancy zone protein OS=Mus musculus GN=Pzp PE=1 SV=3	1.20744	-1.48139	-0.161607	-3.25432	-0.632851	-3.31079	-1.98647	-7.30265	29	-0.136979	-1.70796	-1.97182	-4.64456
>sp|Q8R3R8|GBRL1_MOUSE Gamma-aminobutyric acid receptor-associated protein-like 1 OS=Mus musculus GN=Gabarapl1 PE=1 SV=2	0.787758	-0.756508	-0.403371	-1.15404	-1.10488	-1.98394	-3.23823	-1.10683	7	0.0156252	-0.778707	-1.54441	-2.17253
>sp|Q9JK48|SHLB1_MOUSE Endophilin-B1 OS=Mus musculus GN=Sh3glb1 PE=1 SV=1	-0.0864828	0.102686	-0.592624	-0.912269	-1.12334	-0.416019	-2.2613	-1.06257	7	0.00810161	-0.752447	-0.769679	-1.66193
>sp|P08775|RPB1_MOUSE DNA-directed RNA polymerase II subunit RPB1 OS=Mus musculus GN=Polr2a PE=1 SV=3	-1.70069	1.54553	-0.964434	-0.908667	-1.12086	-0.506944	-0.925312	-2.11847	2	-0.0775819	-0.936551	-0.813903	-1.52189
>sp|Q80UK0|SESD1_MOUSE SEC14 domain and spectrin repeat-containing protein 1 OS=Mus musculus GN=Sestd1 PE=1 SV=1	-0.875397	0.901408	-0.217555	-0.780742	-0.699502	-1.23531	-1.65341	-1.27653	3	0.0130052	-0.499148	-0.967407	-1.46497
>sp|Q00897|A1AT4_MOUSE Alpha-1-antitrypsin 1-4 OS=Mus musculus GN=Serpina1d PE=1 SV=1	0.854395	-0.808171	0.105095	-1.35763	-0.314044	-0.88476	-1.114	-3.80063	5	0.023112	-0.626266	-0.599402	-2.45731
>sp|Q8BTZ7|GMPPB_MOUSE Mannose-1-phosphate guanyltransferase beta OS=Mus musculus GN=Gmppb PE=1 SV=1	-0.758135	0.72739	-0.0180135	-1.3543	-0.680973	-1.52787	-1.35039	-2.05329	6	-0.0153728	-0.686155	-1.10442	-1.70184
>sp|P07309|TTHY_MOUSE Transthyretin OS=Mus musculus GN=Ttr PE=1 SV=1	2.01336	-2.24907	-1.26247	-2.30015	-2.2699	-2.73669	-2.21617	-4.95683	6	-0.117855	-1.78131	-2.5033	-3.5865
>sp|Q8C437|PEX5R_MOUSE PEX5-related protein OS=Mus musculus GN=Pex5l PE=1 SV=2	-0.537299	0.679828	-0.0473639	-0.848597	-0.536353	-0.598177	-1.9477	-1.06761	16	0.0712642	-0.44798	-0.567265	-1.50766
>sp|A2ALS5|RPGP1_MOUSE Rap1 GTPase-activating protein 1 OS=Mus musculus GN=Rap1gap PE=1 SV=2	0.500743	-0.426915	-0.084734	0.0559405	0.10136	-0.334074	-1.31011	-0.489923	13	0.036914	-0.0143967	-0.116357	-0.900014
>sp|Q99M51|NCK1_MOUSE Cytoplasmic protein NCK1 OS=Mus musculus GN=Nck1 PE=1 SV=1	0.0157902	0.0806119	-0.466101	-0.306609	-0.0875376	-0.702214	-0.832069	-0.593916	3	0.0482011	-0.386355	-0.394876	-0.712992
>sp|P37804|TAGL_MOUSE Transgelin OS=Mus musculus GN=Tagln PE=1 SV=3	1.21452	-1.2286	-1.35339	-1.55539	0.825405	-2.10263	-2.48376	-2.22987	5	-0.00703986	-1.45439	-0.638612	-2.35682
>sp|Q80TT2|BAIP3_MOUSE BAI1-associated protein 3 OS=Mus musculus GN=Baiap3 PE=1 SV=3	-0.465992	0.529963	-0.85423	-0.290127	-0.377767	-0.61541	-0.86001	-1.80292	2	0.0319858	-0.572178	-0.496588	-1.33146
>sp|Q6PHS9|CA2D2_MOUSE Voltage-dependent calcium channel subunit alpha-2/delta-2 OS=Mus musculus GN=Cacna2d2 PE=1 SV=1	-0.323828	0.412979	-0.681759	-0.604323	0.875261	-0.539434	-0.625545	-1.27094	16	0.0445755	-0.643041	0.167913	-0.948244
>sp|Q6PAK3|ANM8_MOUSE Protein arginine N-methyltransferase 8 OS=Mus musculus GN=Prmt8 PE=1 SV=2	-2.3699	2.64843	-0.0219827	-1.78166	-1.81073	-3.54169	-2.18539	-3.97713	3	0.139264	-0.901824	-2.67621	-3.08126
>sp|Q6URW6|MYH14_MOUSE Myosin-14 OS=Mus musculus GN=Myh14 PE=1 SV=1	-0.964919	0.975567	0.272834	-0.111746	-0.946574	-0.95739	-0.967373	-1.51458	32	0.00532394	0.080544	-0.951982	-1.24098
>sp|P70336|ROCK2_MOUSE Rho-associated protein kinase 2 OS=Mus musculus GN=Rock2 PE=1 SV=1	0.749925	-0.697938	-0.758361	-0.211761	-0.187155	-0.143488	-0.941493	-0.311834	38	0.0259935	-0.485061	-0.165322	-0.626663
>sp|Q921I1|TRFE_MOUSE Serotransferrin OS=Mus musculus GN=Tf PE=1 SV=1	2.30575	-2.48011	-0.924663	-2.20479	-1.26232	-3.15057	-2.6601	-3.63259	25	-0.0871792	-1.56473	-2.20645	-3.14635
>sp|Q9Z2I9|SUCB1_MOUSE Succinyl-CoA ligase [ADP-forming] subunit beta, mitochondrial OS=Mus musculus GN=Sucla2 PE=1 SV=2	0.793153	-0.782924	-0.394811	-0.232589	0.14255	-0.0599996	-1.00072	-0.36802	29	0.0051146	-0.3137	0.0412751	-0.68437
>tr|A8DUK4|A8DUK4_MOUSE Beta-globin OS=Mus musculus GN=Hbbt1 PE=1 SV=1	1.80579	-2.10906	0.15871	-3.2173	-1.44132	-0.498686	-0.974145	-7.57196	3	-0.151636	-1.52929	-0.970005	-4.27305
>tr|B2RRX2|B2RRX2_MOUSE Serine/threonine-protein phosphatase OS=Mus musculus GN=Ppp3ca PE=2 SV=1	0.193281	0.313713	-0.201497	0.255452	-0.448282	0.817148	-0.808581	-1.03953	23	0.253497	0.0269777	0.184433	-0.924054
>tr|Q546G4|Q546G4_MOUSE Albumin 1 OS=Mus musculus GN=Alb PE=1 SV=1	2.51649	-2.23524	-0.398688	-3.30513	-0.833768	-3.08573	-1.20654	-7.31983	38	0.140624	-1.85191	-1.95975	-4.26319
>sp|Q9D0I9|SYRC_MOUSE Arginine--tRNA ligase, cytoplasmic OS=Mus musculus GN=Rars PE=1 SV=2	0.425803	-0.184397	-0.668004	-0.399485	-0.364173	-0.272741	-0.832418	-0.867202	23	0.120703	-0.533745	-0.318457	-0.84981
>sp|Q9JKR6|HYOU1_MOUSE Hypoxia up-regulated protein 1 OS=Mus musculus GN=Hyou1 PE=1 SV=1	0.342986	-0.283938	-0.151731	-0.77761	0.281345	0.00411976	-1.11324	-0.64921	24	0.0295241	-0.46467	0.142732	-0.881228
>sp|P27546|MAP4_MOUSE Microtubule-associated protein 4 OS=Mus musculus GN=Map4 PE=1 SV=3	0.614171	-0.73396	0.565653	-0.351851	1.09944	-0.588159	-2.06252	-0.301827	18	-0.0598945	0.106901	0.255641	-1.18217
>sp|Q62523|ZYX_MOUSE Zyxin OS=Mus musculus GN=Zyx PE=1 SV=2	-0.705015	0.679637	0.550966	0.0646815	-0.622173	-1.0168	-1.03311	-1.18059	5	-0.0126891	0.307824	-0.819486	-1.10685
>sp|Q80TR1|AGRL1_MOUSE Adhesion G protein-coupled receptor L1 OS=Mus musculus GN=Adgrl1 PE=1 SV=2	-0.699707	0.715073	-0.520762	0.0393461	-1.34221	-0.184613	-1.05145	-1.35162	12	0.00768297	-0.240708	-0.76341	-1.20153
>sp|Q8CGK3|LONM_MOUSE Lon protease homolog, mitochondrial OS=Mus musculus GN=Lonp1 PE=1 SV=2	1.28125	-1.3018	-0.165156	0.319092	-0.536384	-0.663184	-1.69241	-0.908306	22.5	-0.0102732	0.0769679	-0.599784	-1.30036
>sp|Q80UM3|NAA15_MOUSE N-alpha-acetyltransferase 15, NatA auxiliary subunit OS=Mus musculus GN=Naa15 PE=1 SV=1	-0.393992	0.417874	0.49146	-0.468161	-0.726312	-1.02825	-1.43106	-1.04077	7	0.0119413	0.0116492	-0.877281	-1.23592
>sp|Q922R8|PDIA6_MOUSE Protein disulfide-isomerase A6 OS=Mus musculus GN=Pdia6 PE=1 SV=3	0.822877	-0.621642	-0.613931	-0.0416053	-0.650123	-0.460019	-1.51828	-0.332618	11	0.100618	-0.327768	-0.555071	-0.925447
>sp|O55091|IMPCT_MOUSE Protein IMPACT OS=Mus musculus GN=Impact PE=1 SV=2	-0.0724035	0.152995	-0.160095	0.107656	0.114412	-2.12134	-0.538072	-1.6568	9	0.0402957	-0.0262195	-1.00346	-1.09744
>sp|Q9R0Q7|TEBP_MOUSE Prostaglandin E synthase 3 OS=Mus musculus GN=Ptges3 PE=1 SV=1	2.0101	-2.12784	-1.44459	-0.449184	0.364584	-0.778615	-3.64943	-1.50748	5.5	-0.0588721	-0.946886	-0.207016	-2.57846
>sp|P97772|GRM1_MOUSE Metabotropic glutamate receptor 1 OS=Mus musculus GN=Grm1 PE=1 SV=2	-0.403958	0.432552	0.245538	-0.563793	0.0916784	-1.22287	-1.1917	-1.30401	7.5	0.0142967	-0.159128	-0.565597	-1.24785
>sp|P15327|PMGE_MOUSE Bisphosphoglycerate mutase OS=Mus musculus GN=Bpgm PE=1 SV=2	0.856704	-0.834557	0.483787	-1.713	0.650241	-0.982295	-0.941677	-2.77129	5	0.0110735	-0.614607	-0.166027	-1.85648
>sp|Q9JIG8|PRAF2_MOUSE PRA1 family protein 2 OS=Mus musculus GN=Praf2 PE=1 SV=1	-0.171107	0.235157	-1.74942	0.636816	-0.89759	-1.97049	-2.12062	-1.29526	3	0.0320249	-0.556302	-1.43404	-1.70794
>sp|Q8BIJ7|RUFY1_MOUSE RUN and FYVE domain-containing protein 1 OS=Mus musculus GN=Rufy1 PE=1 SV=1	-0.9799	0.988869	0.480712	-0.830552	-0.864557	-0.703261	-1.21515	-1.61479	2	0.00448425	-0.17492	-0.783909	-1.41497
>sp|Q8CHU3|EPN2_MOUSE Epsin-2 OS=Mus musculus GN=Epn2 PE=1 SV=1	-0.0402244	0.0643152	-0.573901	-0.0557862	-0.574183	-0.197703	-1.80089	-0.341477	8	0.0120454	-0.314843	-0.385943	-1.07118
>sp|Q8R3S6|EXOC1_MOUSE Exocyst complex component 1 OS=Mus musculus GN=Exoc1 PE=1 SV=4	0.700975	-0.668036	-0.208054	-0.0540812	-0.148861	-0.486712	-1.05125	-1.08193	10	0.0164699	-0.131068	-0.317786	-1.06659
>sp|Q8VE47|UBA5_MOUSE Ubiquitin-like modifier-activating enzyme 5 OS=Mus musculus GN=Uba5 PE=1 SV=2	-0.443051	0.395415	-0.612218	-1.41351	-0.656712	-0.895557	-1.53532	-1.2525	6	-0.023818	-1.01286	-0.776134	-1.39391
>sp|Q91W61|FXL15_MOUSE F-box/LRR-repeat protein 15 OS=Mus musculus GN=Fbxl15 PE=1 SV=2	-1.28518	1.08675	-0.318298	0.27588	0.00388736	-1.31515	-1.71962	-2.30553	2	-0.0992168	-0.0212089	-0.655633	-2.01257
>sp|Q9CQS4|S2546_MOUSE Solute carrier family 25 member 46 OS=Mus musculus GN=Slc25a46 PE=1 SV=1	0.441505	-0.466215	-0.811301	-0.252175	-0.70661	-0.577373	-1.43709	-0.842951	11	-0.0123552	-0.531738	-0.641991	-1.14002
>sp|Q8C7R4|UBA6_MOUSE Ubiquitin-like modifier-activating enzyme 6 OS=Mus musculus GN=Uba6 PE=1 SV=1	-0.963388	1.15452	-0.489853	-1.11527	-1.19365	-0.56681	-1.12977	-1.08935	14	0.0955656	-0.802562	-0.880232	-1.10956
>sp|Q8R050|ERF3A_MOUSE Eukaryotic peptide chain release factor GTP-binding subunit ERF3A OS=Mus musculus GN=Gspt1 PE=1 SV=2	0.888282	-0.810873	-0.853676	-0.209393	0.667161	-0.795484	-1.0549	-1.53398	7	0.0387047	-0.531535	-0.0641617	-1.29444
>sp|Q9D1H6|NDUF4_MOUSE NADH dehydrogenase [ubiquinone] 1 alpha subcomplex assembly factor 4 OS=Mus musculus GN=Ndufaf4 PE=1 SV=1	-0.632245	0.600994	-1.05882	-0.597141	-0.461641	-1.09071	-1.92313	-0.760243	7	-0.0156256	-0.827979	-0.776176	-1.34169
>sp|O35495|CDK14_MOUSE Cyclin-dependent kinase 14 OS=Mus musculus GN=Cdk14 PE=1 SV=2	-0.895322	0.797223	-0.569317	-0.752172	-1.26768	-1.11312	-1.73373	-1.04477	2	-0.0490496	-0.660745	-1.1904	-1.38925
>tr|Q8VCQ8|Q8VCQ8_MOUSE Caldesmon 1 OS=Mus musculus GN=Cald1 PE=1 SV=1	0.576156	-0.532147	-0.750842	-0.171887	-0.784843	0.186881	-1.24894	-0.764126	3	0.0220044	-0.461365	-0.298981	-1.00653
>tr|Q542A1|Q542A1_MOUSE B-cell receptor-associated protein 29 OS=Mus musculus GN=Bcap29 PE=1 SV=1	-3.52549	2.55632	-3.65542	-3.93784	-3.2891	-3.81914	-5.16885	-3.43107	2	-0.484581	-3.79663	-3.55412	-4.29996
>sp|P51174|ACADL_MOUSE Long-chain specific acyl-CoA dehydrogenase, mitochondrial OS=Mus musculus GN=Acadl PE=1 SV=2	-0.38755	0.414094	-0.052984	0.064596	-0.206297	-0.539152	-0.574897	-1.33698	10	0.013272	0.00580598	-0.372724	-0.955941
>tr|E9Q035|E9Q035_MOUSE Protein Gm20425 OS=Mus musculus GN=Gm20425 PE=4 SV=1	0.655925	-0.693895	0.0875891	-1.19634	-0.428218	-1.70911	-1.93725	-1.23743	5	-0.0189849	-0.554374	-1.06866	-1.58734
>sp|Q6ZPU9|KBP_MOUSE KIF1-binding protein OS=Mus musculus GN=Kif1bp PE=1 SV=2	-0.853902	0.83097	-0.140796	-0.286838	-1.70189	-0.687324	-1.60337	-0.904377	6	-0.0114662	-0.213817	-1.19461	-1.25388
>sp|Q8K341|ATAT_MOUSE Alpha-tubulin N-acetyltransferase 1 OS=Mus musculus GN=Atat1 PE=1 SV=1	-0.396527	0.425078	0.539774	-0.274405	-0.60586	-0.760849	-1.61044	-0.926685	8	0.0142751	0.132685	-0.683355	-1.26856
>tr|A2RRJ4|A2RRJ4_MOUSE Exportin 5 OS=Mus musculus GN=Xpo5 PE=2 SV=1	-1.49468	1.4166	0.0722917	-0.366965	-1.37066	-1.79988	-1.29093	-2.19556	2	-0.039042	-0.147337	-1.58527	-1.74325
>tr|E9PZS5|E9PZS5_MOUSE Nuclease EXOG, mitochondrial OS=Mus musculus GN=Exog PE=1 SV=1	0.376931	-0.339006	-0.365419	-0.0702771	-0.841848	-0.052181	-0.965184	-0.454818	2	0.0189626	-0.217848	-0.447014	-0.710001
>sp|Q8C0M9|ASGL1_MOUSE Isoaspartyl peptidase/L-asparaginase OS=Mus musculus GN=Asrgl1 PE=1 SV=1	0.103821	-0.0935101	-0.599882	-0.134621	0.898384	-0.462593	-1.32323	-0.181271	13	0.00515546	-0.367251	0.217895	-0.75225
>tr|Q549A5|Q549A5_MOUSE Clusterin OS=Mus musculus GN=Clu PE=1 SV=1	1.20958	-1.2332	-0.743623	-0.529333	-0.611114	-0.306005	-1.78489	-1.08668	11	-0.0118101	-0.636478	-0.45856	-1.43578
>tr|Q3UII2|Q3UII2_MOUSE Tetraspanin OS=Mus musculus GN=Cd82 PE=1 SV=1	-0.197502	0.149173	-0.569508	-0.224661	-0.350091	-1.11354	-1.87793	-1.96809	3	-0.0241648	-0.397085	-0.731817	-1.92301
>sp|P97819|PLPL9_MOUSE 85/88 kDa calcium-independent phospholipase A2 OS=Mus musculus GN=Pla2g6 PE=1 SV=3	-0.371654	1.92008	-0.546621	-1.18194	0.792275	-1.97822	-1.00251	-1.55057	3	0.774214	-0.864281	-0.592971	-1.27654
>sp|Q60963|PAFA_MOUSE Platelet-activating factor acetylhydrolase OS=Mus musculus GN=Pla2g7 PE=2 SV=2	-1.82051	1.68076	-0.0673395	-0.433458	-0.760625	-2.12877	-2.31596	-1.84827	2	-0.0698754	-0.250399	-1.4447	-2.08211
>sp|O88703|HCN2_MOUSE Potassium/sodium hyperpolarization-activated cyclic nucleotide-gated channel 2 OS=Mus musculus GN=Hcn2 PE=1 SV=1	-0.698544	1.32323	-0.100422	-0.48185	-0.373077	-0.31773	-0.437849	-1.86207	9	0.312345	-0.291136	-0.345403	-1.14996
>sp|Q8CG76|ARK72_MOUSE Aflatoxin B1 aldehyde reductase member 2 OS=Mus musculus GN=Akr7a2 PE=1 SV=3	0.621	0.240346	0.304128	0.238931	0.106128	-0.724783	-1.12623	-0.656736	5	0.430673	0.271529	-0.309328	-0.891483
>sp|Q8BJU0|SGTA_MOUSE Small glutamine-rich tetratricopeptide repeat-containing protein alpha OS=Mus musculus GN=Sgta PE=1 SV=2	0.739003	-0.669238	-0.489044	0.347895	-0.025331	-0.419515	-1.77498	-0.283222	7	0.0348825	-0.0705743	-0.222423	-1.0291
>sp|Q9Z2G6|SE1L1_MOUSE Protein sel-1 homolog 1 OS=Mus musculus GN=Sel1l PE=1 SV=2	0.242759	-0.232179	-0.9068	-0.497131	0.443431	-1.03045	-0.971157	-1.49757	2	0.00528991	-0.701966	-0.29351	-1.23436
>sp|Q8VD63|TSYL4_MOUSE Testis-specific Y-encoded-like protein 4 OS=Mus musculus GN=Tspyl4 PE=1 SV=1	-2.55771	2.06658	-0.772463	-1.319	-1.99183	-2.4238	-2.95352	-3.35622	2	-0.245565	-1.04573	-2.20781	-3.15487
>sp|Q9D5T0|ATAD1_MOUSE ATPase family AAA domain-containing protein 1 OS=Mus musculus GN=Atad1 PE=1 SV=1	-0.760472	0.802914	0.0403487	-1.05228	-0.793366	-0.91262	-1.39777	-1.05951	7	0.021221	-0.505967	-0.852993	-1.22864
>sp|Q3UH99|SHSA6_MOUSE Protein shisa-6 homolog OS=Mus musculus GN=Shisa6 PE=1 SV=1	0.0779663	-0.00427114	0.563291	-0.334113	0.0175207	-0.155371	-0.688	-1.10053	3	0.0368476	0.114589	-0.0689251	-0.894265
>sp|Q9R062|GLYG_MOUSE Glycogenin-1 OS=Mus musculus GN=Gyg1 PE=1 SV=3	1.16955	-1.13829	-1.19183	-1.21435	0.0976099	-1.43206	-2.52121	-1.28462	3	0.0156315	-1.20309	-0.667224	-1.90291
>sp|Q66JS6|EI3JB_MOUSE Eukaryotic translation initiation factor 3 subunit J-B OS=Mus musculus GN=Eif3j2 PE=1 SV=1	0.348739	-0.299503	-1.16182	-0.61316	-0.456954	-1.07947	-1.73734	-0.598458	4	0.0246178	-0.88749	-0.768211	-1.1679
>sp|Q9D7P6|ISCU_MOUSE Iron-sulfur cluster assembly enzyme ISCU, mitochondrial OS=Mus musculus GN=Iscu PE=1 SV=1	0.260234	-0.152218	-0.784834	0.339908	0.285139	-0.643307	-0.991469	-0.33764	6	0.0540084	-0.222463	-0.179084	-0.664555
>tr|Q3U518|Q3U518_MOUSE Protein kinase C substrate 80K-H, isoform CRA_b OS=Mus musculus GN=Prkcsh PE=2 SV=1	0.659845	-0.500356	-0.875576	-0.484093	-0.334209	-0.124321	-1.42658	-0.109339	8	0.0797445	-0.679834	-0.229265	-0.767959
>sp|P28571|SC6A9_MOUSE Sodium- and chloride-dependent glycine transporter 1 OS=Mus musculus GN=Slc6a9 PE=1 SV=3	-0.960413	0.994482	0.182027	-0.329663	0.444825	-0.401225	-1.24781	-1.07566	4	0.017035	-0.0738183	0.0217996	-1.16174
>sp|O09172|GSH0_MOUSE Glutamate--cysteine ligase regulatory subunit OS=Mus musculus GN=Gclm PE=1 SV=1	-0.654345	0.722204	-0.0193319	-0.283044	-0.309667	-0.783707	-0.714624	-0.800592	4	0.0339292	-0.151188	-0.546687	-0.757608
>sp|Q8CE90|MP2K7_MOUSE Dual specificity mitogen-activated protein kinase kinase 7 OS=Mus musculus GN=Map2k7 PE=1 SV=1	-0.495567	0.49026	-0.640726	-0.358277	-0.976877	-0.606642	-1.43613	-0.932703	3	-0.00265355	-0.499502	-0.791759	-1.18442
>sp|O08989|RASM_MOUSE Ras-related protein M-Ras OS=Mus musculus GN=Mras PE=1 SV=1	0.710097	-0.552994	-0.602552	-0.576811	-0.745244	-0.832984	-1.85044	-1.26111	6	0.0785514	-0.589682	-0.789114	-1.55578
>sp|Q3UHD3|MTUS2_MOUSE Microtubule-associated tumor suppressor candidate 2 homolog OS=Mus musculus GN=Mtus2 PE=1 SV=1	0.577912	-0.573876	-0.437521	0.152451	-0.232862	-0.75067	-1.53255	-1.1562	2	0.00201819	-0.142535	-0.491766	-1.34437
>sp|Q9ER35|FN3K_MOUSE Fructosamine-3-kinase OS=Mus musculus GN=Fn3k PE=1 SV=1	0.698007	-0.7378	-1.80879	-1.10399	-0.872826	-0.402955	-1.84018	-1.39325	2	-0.0198962	-1.45639	-0.637891	-1.61671
>tr|Q4W4C9|Q4W4C9_MOUSE Neural visinin-like type 1 protein OS=Mus musculus GN=Vsnl1 PE=1 SV=1	1.0792	-1.02846	-0.436898	-0.744526	0.51449	0.973977	-0.817643	-0.905002	14.5	0.0253687	-0.590712	0.744234	-0.861322
>tr|Q3UAD6|Q3UAD6_MOUSE Endoplasmin OS=Mus musculus GN=Hsp90b1 PE=1 SV=1	0.837387	-0.788333	-0.857076	-0.00193503	1.06408	0.715855	-1.61808	-0.786186	33.5	0.0245272	-0.429506	0.889967	-1.20213
>sp|O09117|SYPL1_MOUSE Synaptophysin-like protein 1 OS=Mus musculus GN=Sypl1 PE=1 SV=2	0.478212	-0.414183	1.35547	1.39084	0.501831	-0.870736	-1.70837	0.483048	2	0.0320148	1.37315	-0.184452	-0.612663
>sp|Q3V0K9|PLSI_MOUSE Plastin-1 OS=Mus musculus GN=Pls1 PE=1 SV=1	0.242844	-0.237897	2.95022	-0.955413	0.456358	-0.862158	-1.21629	-1.05969	6	0.00247306	0.997403	-0.2029	-1.13799
>sp|P28651|CAH8_MOUSE Carbonic anhydrase-related protein OS=Mus musculus GN=Ca8 PE=1 SV=5	-0.42828	0.392996	3.026	1.07381	1.31648	-2.31703	-1.03232	-2.20803	7	-0.0176422	2.04991	-0.500277	-1.62018
>sp|O88735|MAP7_MOUSE Ensconsin OS=Mus musculus GN=Map7 PE=1 SV=1	0.0954201	-0.0945275	1.79564	0.418818	-0.500009	-1.14936	-1.4894	-1.06407	4	0.000446273	1.10723	-0.824682	-1.27674
>sp|Q8BL65|ABLM2_MOUSE Actin-binding LIM protein 2 OS=Mus musculus GN=Ablim2 PE=1 SV=1	0.102229	-0.14205	1.21008	0.814954	0.0819755	-0.161127	-0.736116	-0.225763	12	-0.0199106	1.01252	-0.0395757	-0.480939
>sp|Q810U3|NFASC_MOUSE Neurofascin OS=Mus musculus GN=Nfasc PE=1 SV=1	0.18551	-0.159599	2.24937	0.657853	0.125174	-0.0767153	0.261376	-0.337773	34	0.0129553	1.45361	0.0242295	-0.0381982
>sp|P18242|CATD_MOUSE Cathepsin D OS=Mus musculus GN=Ctsd PE=1 SV=1	-0.362628	0.362577	1.78808	1.26003	-0.27283	-1.24898	0.0963534	-0.852594	11	-2.54761e-05	1.52406	-0.760905	-0.37812
>sp|P14115|RL27A_MOUSE 60S ribosomal protein L27a OS=Mus musculus GN=Rpl27a PE=1 SV=5	-0.169508	0.153909	1.00853	1.75353	-0.256751	-0.806879	-0.229172	-0.0382407	5	-0.00779958	1.38103	-0.531815	-0.133706
>sp|Q9CZ13|QCR1_MOUSE Cytochrome b-c1 complex subunit 1, mitochondrial OS=Mus musculus GN=Uqcrc1 PE=1 SV=2	-0.403231	0.397249	1.13662	0.972287	-0.0584586	-0.323661	-0.101607	-0.353431	21	-0.00299099	1.05445	-0.19106	-0.227519
>sp|O08739|AMPD3_MOUSE AMP deaminase 3 OS=Mus musculus GN=Ampd3 PE=1 SV=2	-0.656749	0.700026	0.752805	0.853406	-0.615141	-0.426131	-0.1507	-0.271168	2	0.0216387	0.803105	-0.520636	-0.210934
>sp|P37040|NCPR_MOUSE NADPH--cytochrome P450 reductase OS=Mus musculus GN=Por PE=1 SV=2	-0.0158458	0.0388009	1.0367	0.766649	-0.0444613	-0.50335	0.146159	-0.392809	15	0.0114775	0.901675	-0.273906	-0.123325
>sp|Q8VBX6|MPDZ_MOUSE Multiple PDZ domain protein OS=Mus musculus GN=Mpdz PE=1 SV=2	-1.03257	1.00874	1.82406	1.07047	-0.85649	-1.55246	-0.131609	-1.04614	2	-0.011914	1.44726	-1.20448	-0.588874
>sp|Q9DAM5|TPC_MOUSE Mitochondrial thiamine pyrophosphate carrier OS=Mus musculus GN=Slc25a19 PE=1 SV=1	-0.461006	0.536576	2.11978	0.787707	-0.0675634	-0.869072	-0.0174536	-0.434211	4	0.0377847	1.45374	-0.468318	-0.225832
>tr|E9QKR0|E9QKR0_MOUSE Guanine nucleotide-binding protein G(I)/G(S)/G(T) subunit beta-2 OS=Mus musculus GN=Gnb2 PE=1 SV=1	-0.522822	0.341044	1.48693	1.21516	-0.711207	-0.96647	-0.491001	-0.944731	3	-0.0908889	1.35104	-0.838838	-0.717866
>sp|O35114|SCRB2_MOUSE Lysosome membrane protein 2 OS=Mus musculus GN=Scarb2 PE=1 SV=3	0.855782	-0.797313	0.965289	1.14417	0.412494	-0.851483	-0.53745	-0.164044	2	0.0292345	1.05473	-0.219494	-0.350747
>tr|V9GXK0|V9GXK0_MOUSE Protein Gm12117 OS=Mus musculus GN=Gm12117 PE=1 SV=1	0.619321	-0.522232	0.945143	1.40307	0.121905	-0.365848	0.296714	-1.29502	3	0.0485444	1.17411	-0.121971	-0.499155
>sp|P45952|ACADM_MOUSE Medium-chain specific acyl-CoA dehydrogenase, mitochondrial OS=Mus musculus GN=Acadm PE=1 SV=1	-0.0238744	0.0893971	1.17033	1.50273	-0.106279	-0.171973	0.00997369	-0.60521	8	0.0327614	1.33653	-0.139126	-0.297618
>sp|Q78JW9|UBFD1_MOUSE Ubiquitin domain-containing protein UBFD1 OS=Mus musculus GN=Ubfd1 PE=1 SV=2	-0.305138	0.377178	2.17011	1.10279	0.0536721	-1.403	-0.479447	-1.41238	2	0.0360204	1.63645	-0.674664	-0.945912
>tr|Q4FJQ6|Q4FJQ6_MOUSE Serine (Or cysteine) peptidase inhibitor, clade B, member 6a, isoform CRA_a OS=Mus musculus GN=Serpinb6a PE=1 SV=1	0.192749	-0.143427	1.73679	1.28111	-0.0587553	-0.177894	0.0830957	-1.9303	9	0.0246607	1.50895	-0.118325	-0.923604
>sp|Q91WD5|NDUS2_MOUSE NADH dehydrogenase [ubiquinone] iron-sulfur protein 2, mitochondrial OS=Mus musculus GN=Ndufs2 PE=1 SV=1	-0.568667	0.56827	0.731557	1.31895	-0.512433	-0.314489	0.048874	-0.876565	18.5	-0.000198647	1.02525	-0.413461	-0.413845
>sp|Q6PA06|ATLA2_MOUSE Atlastin-2 OS=Mus musculus GN=Atl2 PE=1 SV=1	-0.349431	0.388038	1.04915	1.39695	-0.312887	-0.450742	0.166268	-0.270116	7	0.0193038	1.22305	-0.381814	-0.0519241
>sp|Q99JR1|SFXN1_MOUSE Sideroflexin-1 OS=Mus musculus GN=Sfxn1 PE=1 SV=3	-0.746578	0.796498	1.21287	0.992932	-0.556021	-0.423692	-0.527856	-0.845667	12	0.02496	1.1029	-0.489857	-0.686762
>sp|Q99LB2|DHRS4_MOUSE Dehydrogenase/reductase SDR family member 4 OS=Mus musculus GN=Dhrs4 PE=1 SV=3	-0.884272	0.833697	2.45631	1.13846	0.449031	-0.468337	0.565809	-0.961331	9	-0.0252873	1.79738	-0.00965269	-0.197761
>sp|Q9JM52|MINK1_MOUSE Misshapen-like kinase 1 OS=Mus musculus GN=Mink1 PE=1 SV=3	0.33914	-0.286354	0.952245	0.806522	-0.103608	-0.242452	-0.0268696	-0.364897	18	0.0263929	0.879384	-0.17303	-0.195883
>tr|A2ASW4|A2ASW4_MOUSE Rapgef4 protein OS=Mus musculus GN=Rapgef4 PE=2 SV=1	0.32276	-0.236668	1.2324	0.129202	0.102543	-0.636474	-0.74443	-0.3137	13	0.0430456	0.680803	-0.266965	-0.529065
>sp|Q8K4Z3|NNRE_MOUSE NAD(P)H-hydrate epimerase OS=Mus musculus GN=Naxe PE=1 SV=1	0.754467	-0.767927	1.33604	1.38694	0.196534	-0.0659288	-0.254197	0.322839	7	-0.0067298	1.36149	0.0653026	0.0343208
>sp|Q9DAS9|GBG12_MOUSE Guanine nucleotide-binding protein G(I)/G(S)/G(O) subunit gamma-12 OS=Mus musculus GN=Gng12 PE=1 SV=3	-0.586027	0.669403	1.90472	0.853512	0.056413	-0.680335	0.401075	-0.74097	6	0.0416879	1.37912	-0.311961	-0.169947
>sp|Q91WG4|ELP2_MOUSE Elongator complex protein 2 OS=Mus musculus GN=Elp2 PE=1 SV=1	-0.625295	0.697198	1.5637	0.835385	0.220549	-0.262011	0.0859734	-0.179206	4	0.0359516	1.19954	-0.0207309	-0.0466162
>sp|Q9Z1T6|FYV1_MOUSE 1-phosphatidylinositol 3-phosphate 5-kinase OS=Mus musculus GN=Pikfyve PE=1 SV=3	2.47742	-2.95323	3.42053	-1.19892	-1.03414	-4.32794	-2.98598	-4.10984	2	-0.237902	1.1108	-2.68104	-3.54791
>sp|Q8CHG3|GCC2_MOUSE GRIP and coiled-coil domain-containing protein 2 OS=Mus musculus GN=Gcc2 PE=1 SV=2	-1.01039	0.980847	1.37772	0.15216	-1.09486	-0.737875	-1.22381	-0.786793	2	-0.0147702	0.76494	-0.916368	-1.0053
>sp|Q80VQ0|AL3B1_MOUSE Aldehyde dehydrogenase family 3 member B1 OS=Mus musculus GN=Aldh3b1 PE=1 SV=1	-1.23036	1.20676	1.28741	0.645962	-0.81835	-1.69204	-0.650345	-0.915126	5	-0.0117982	0.966685	-1.2552	-0.782735
>sp|Q3UI43|BABA1_MOUSE BRISC and BRCA1-A complex member 1 OS=Mus musculus GN=Babam1 PE=1 SV=1	-1.09727	1.07854	0.460669	0.693629	-1.06225	-1.14015	-0.617683	-1.69511	4	-0.0093626	0.577149	-1.1012	-1.15639
>sp|Q8C080|SNX16_MOUSE Sorting nexin-16 OS=Mus musculus GN=Snx16 PE=1 SV=2	-0.594669	0.619178	0.481979	0.752452	-0.891106	-0.114671	-0.591598	-0.200469	2	0.0122542	0.617215	-0.502888	-0.396034
>sp|Q6P1B3|PIANP_MOUSE PILR alpha-associated neural protein OS=Mus musculus GN=Pianp PE=1 SV=1	-0.801368	0.805283	0.913246	0.371817	-1.3712	-0.453686	-1.3467	-0.213554	3	0.00195735	0.642531	-0.912445	-0.780125
>sp|Q9ERG2|STRN3_MOUSE Striatin-3 OS=Mus musculus GN=Strn3 PE=1 SV=1	-0.265627	0.355912	0.583391	0.490356	-0.967896	0.270046	-0.796273	-0.308632	5	0.0451426	0.536873	-0.348925	-0.552453
>tr|E9Q7R9|E9Q7R9_MOUSE Protein Cfap43 OS=Mus musculus GN=Cfap43 PE=1 SV=1	-0.479135	0.541147	0.535424	0.906435	-0.400146	-0.55269	-0.438151	-0.796254	2	0.0310064	0.72093	-0.476418	-0.617203
>sp|Q91XI1|DUS3L_MOUSE tRNA-dihydrouridine(47) synthase [NAD(P)(+)]-like OS=Mus musculus GN=Dus3l PE=1 SV=1	-0.811567	0.837152	1.66755	0.926896	-0.311832	-0.0150347	0.697495	-0.818137	2	0.0127922	1.29722	-0.163433	-0.0603213
>sp|Q9QYF1|RDH11_MOUSE Retinol dehydrogenase 11 OS=Mus musculus GN=Rdh11 PE=1 SV=2	-0.311165	0.388511	1.43543	-0.0345595	-0.215036	-2.01282	-0.56614	-1.67435	2	0.0386732	0.700433	-1.11393	-1.12024
>tr|Q9DBP6|Q9DBP6_MOUSE Putative uncharacterized protein OS=Mus musculus GN=Wbp2 PE=2 SV=1	0.101774	-0.0164611	1.2713	1.17366	-0.149317	-0.454443	0.948292	-0.0563358	3	0.0426563	1.22248	-0.30188	0.445978
>sp|Q8BWT1|THIM_MOUSE 3-ketoacyl-CoA thiolase, mitochondrial OS=Mus musculus GN=Acaa2 PE=1 SV=3	-0.601401	0.545972	1.53664	1.03194	-0.215951	-0.890843	0.286933	-0.039891	18	-0.027715	1.28429	-0.553397	0.123521
>sp|Q8C052|MAP1S_MOUSE Microtubule-associated protein 1S OS=Mus musculus GN=Map1s PE=1 SV=2	-0.599356	0.545022	1.77346	0.2596	-0.497442	-0.373164	0.233043	-0.762403	18	-0.0271669	1.01653	-0.435303	-0.26468
>sp|Q61292|LAMB2_MOUSE Laminin subunit beta-2 OS=Mus musculus GN=Lamb2 PE=1 SV=2	-0.656855	0.668077	1.84585	0.758637	-0.365786	-0.392499	0.310201	0.197792	21	0.0056109	1.30224	-0.379142	0.253996
>tr|B9EHN0|B9EHN0_MOUSE Ubiquitin-activating enzyme E1, Chr X OS=Mus musculus GN=Uba1 PE=1 SV=1	0.375635	-0.406059	0.980682	0.724747	-0.0616191	0.104162	0.894323	0.157662	41	-0.0152122	0.852715	0.0212715	0.525993
>sp|Q8K2C6|SIR5_MOUSE NAD-dependent protein deacylase sirtuin-5, mitochondrial OS=Mus musculus GN=Sirt5 PE=1 SV=1	-0.0609927	0.100853	0.328454	0.513172	-0.456868	-0.735906	0.819062	-0.785244	3	0.0199302	0.420813	-0.596387	0.0169086
>sp|O88986|KBL_MOUSE 2-amino-3-ketobutyrate coenzyme A ligase, mitochondrial OS=Mus musculus GN=Gcat PE=1 SV=2	-0.978973	0.974862	1.79204	0.719508	-0.948446	0.361834	0.815843	0.0688334	2	-0.00205566	1.25577	-0.293306	0.442338
>sp|P28271|ACOC_MOUSE Cytoplasmic aconitate hydratase OS=Mus musculus GN=Aco1 PE=1 SV=3	-0.481831	0.520941	0.918517	-0.00259547	-0.612423	-0.858786	-0.0547738	-0.496862	21	0.019555	0.457961	-0.735604	-0.275818
>sp|Q99JR5|TINAL_MOUSE Tubulointerstitial nephritis antigen-like OS=Mus musculus GN=Tinagl1 PE=1 SV=1	0.12985	-0.0344887	1.43092	0.558251	-0.347615	0.463019	0.800758	-0.070404	4	0.0476809	0.994587	0.0577017	0.365177
>sp|Q99JY0|ECHB_MOUSE Trifunctional enzyme subunit beta, mitochondrial OS=Mus musculus GN=Hadhb PE=1 SV=1	-0.728719	0.78875	1.7599	0.838721	0.384037	-0.755916	0.844025	-0.203151	8	0.0300157	1.29931	-0.185939	0.320437
>sp|P47962|RL5_MOUSE 60S ribosomal protein L5 OS=Mus musculus GN=Rpl5 PE=1 SV=3	0.261154	-0.241077	1.40958	1.25407	0.313623	0.0825376	0.195145	0.808014	9	0.0100384	1.33182	0.19808	0.50158
>tr|A2ANY6|A2ANY6_MOUSE Protein Mdn1 OS=Mus musculus GN=Mdn1 PE=1 SV=1	-1.56802	1.40901	2.40123	1.7884	0.396018	-0.0768541	1.5784	0.959273	2	-0.0795037	2.09481	0.159582	1.26884
>sp|Q9CQF3|CPSF5_MOUSE Cleavage and polyadenylation specificity factor subunit 5 OS=Mus musculus GN=Nudt21 PE=1 SV=1	0.190982	-0.206634	1.00915	0.686041	0.0860701	-0.787831	-0.430011	0.198798	6	-0.00782582	0.847594	-0.35088	-0.115606
>sp|Q3UHB8|CC177_MOUSE Coiled-coil domain-containing protein 177 OS=Mus musculus GN=Ccdc177 PE=1 SV=1	0.487143	-0.396355	1.12405	1.39867	-0.752601	0.780909	0.192383	0.826705	9	0.0453941	1.26136	0.0141542	0.509544
>sp|Q5SUR0|PUR4_MOUSE Phosphoribosylformylglycinamidine synthase OS=Mus musculus GN=Pfas PE=1 SV=1	-0.344817	0.32703	1.87134	0.515809	-0.224524	-1.36176	0.415145	-1.29682	16	-0.00889374	1.19357	-0.793144	-0.440839
>tr|A2RS23|A2RS23_MOUSE Peptidase D OS=Mus musculus GN=Pepd PE=1 SV=1	-0.689674	0.697767	1.03214	0.81528	-0.189564	-0.367488	0.629562	-0.146266	9	0.00404649	0.923709	-0.278526	0.241648
>sp|Q6ZWR4|2ABB_MOUSE Serine/threonine-protein phosphatase 2A 55 kDa regulatory subunit B beta isoform OS=Mus musculus GN=Ppp2r2b PE=1 SV=1	0.88104	-0.787911	0.642344	0.347182	-0.646717	-0.875206	-1.25605	0.0554228	4	0.0465644	0.494763	-0.760961	-0.600315
>sp|Q9EQK5|MVP_MOUSE Major vault protein OS=Mus musculus GN=Mvp PE=1 SV=4	-0.896371	0.915382	0.905119	0.0259277	-0.934764	-1.50243	-0.32569	-1.96075	9	0.00950589	0.465523	-1.2186	-1.14322
>tr|Q3TJC2|Q3TJC2_MOUSE Platelet-activating factor acetylhydrolase IB subunit gamma OS=Mus musculus GN=Pafah1b3 PE=1 SV=1	-1.40218	1.14192	1.51198	0.587591	-0.544592	-1.21761	-0.636381	-0.932809	9	-0.130129	1.04979	-0.8811	-0.784595
>sp|Q80V91|DTX3_MOUSE Probable E3 ubiquitin-protein ligase DTX3 OS=Mus musculus GN=Dtx3 PE=1 SV=2	-1.4168	1.29736	1.89983	1.25259	-0.235851	-0.365296	1.6236	0.460751	5	-0.0597197	1.57621	-0.300574	1.04218
>sp|Q60780|GAS7_MOUSE Growth arrest-specific protein 7 OS=Mus musculus GN=Gas7 PE=1 SV=1	0.488594	-0.419652	0.908573	1.29074	-0.347843	-0.034447	0.335537	0.538125	4	0.0344709	1.09966	-0.191145	0.436831
>tr|Q790I0|Q790I0_MOUSE Valine--tRNA ligase OS=Mus musculus GN=Vars PE=1 SV=1	-0.472117	0.519429	1.79006	0.548258	0.0730246	-0.734821	0.0700555	0.21412	25	0.023656	1.16916	-0.330898	0.142088
>sp|P70372|ELAV1_MOUSE ELAV-like protein 1 OS=Mus musculus GN=Elavl1 PE=1 SV=2	0.558787	-0.527014	0.606537	0.844701	0.0412944	-0.384063	0.165264	0.443745	10	0.0158867	0.725619	-0.171384	0.304504
>sp|P09055|ITB1_MOUSE Integrin beta-1 OS=Mus musculus GN=Itgb1 PE=1 SV=1	0.200854	-0.11621	1.72405	0.349436	0.0768648	-0.412485	0.25601	0.173465	6	0.0423221	1.03674	-0.16781	0.214738
>sp|Q8CI75|DI3L2_MOUSE DIS3-like exonuclease 2 OS=Mus musculus GN=Dis3l2 PE=1 SV=1	0.0753795	-0.0163745	0.405134	0.450733	-0.426449	-0.342424	0.188027	-0.715481	2	0.0295025	0.427933	-0.384436	-0.263727
>sp|Q8BWN8|ACOT4_MOUSE Acyl-coenzyme A thioesterase 4 OS=Mus musculus GN=Acot4 PE=1 SV=1	-0.32374	0.369084	0.337543	0.399947	-0.256076	-0.533782	-0.100022	-0.150562	2	0.0226723	0.368745	-0.394929	-0.125292
>sp|Q6PDQ2|CHD4_MOUSE Chromodomain-helicase-DNA-binding protein 4 OS=Mus musculus GN=Chd4 PE=1 SV=1	-0.951981	0.979217	3.03176	1.17998	-0.499973	-0.217655	0.965142	-0.402198	7	0.0136178	2.10587	-0.358814	0.281472
>sp|P83917|CBX1_MOUSE Chromobox protein homolog 1 OS=Mus musculus GN=Cbx1 PE=1 SV=1	0.629745	-0.544224	1.20289	1.25278	0.220141	-0.744556	0.185499	-0.438475	3	0.0427604	1.22783	-0.262207	-0.126488
>sp|P51880|FABP7_MOUSE Fatty acid-binding protein, brain OS=Mus musculus GN=Fabp7 PE=1 SV=2	0.0838196	-0.0405247	0.769673	2.37853	0.219037	-0.807822	0.223368	0.53221	5	0.0216475	1.5741	-0.294393	0.377789
>sp|P16332|MUTA_MOUSE Methylmalonyl-CoA mutase, mitochondrial OS=Mus musculus GN=Mut PE=1 SV=2	-0.975069	0.991585	1.36928	0.635723	-0.569157	-1.5076	0.455837	-0.127344	13	0.00825795	1.0025	-1.03838	0.164246
>sp|P59644|PI5PA_MOUSE Phosphatidylinositol 4,5-bisphosphate 5-phosphatase A OS=Mus musculus GN=Inpp5j PE=1 SV=2	-1.22045	1.20926	1.49325	0.747842	-0.272884	-1.25032	0.505082	0.0711596	7	-0.00559232	1.12055	-0.761602	0.288121
>sp|P17047|LAMP2_MOUSE Lysosome-associated membrane glycoprotein 2 OS=Mus musculus GN=Lamp2 PE=1 SV=2	0.426036	-0.385672	1.55246	0.991678	0.301328	-0.363968	0.197209	0.67191	4	0.0201818	1.27207	-0.0313201	0.434559
>sp|Q5DTX6|JCAD_MOUSE Junctional protein associated with coronary artery disease OS=Mus musculus GN=Jcad PE=1 SV=2	-1.1309	1.13981	1.58848	1.02733	-0.580137	-0.475429	-0.163133	-1.26158	3	0.00445106	1.30791	-0.527783	-0.712357
>sp|Q8BTI8|SRRM2_MOUSE Serine/arginine repetitive matrix protein 2 OS=Mus musculus GN=Srrm2 PE=1 SV=3	-2.37173	2.16207	3.60481	-0.00220111	-1.75882	-1.65282	0.823189	-1.07532	5	-0.104831	1.8013	-1.70582	-0.126065
>sp|Q9DBE0|CSAD_MOUSE Cysteine sulfinic acid decarboxylase OS=Mus musculus GN=Csad PE=1 SV=1	-0.408118	0.453974	2.50893	-0.406538	-1.13286	-1.15872	-0.999511	-0.268248	3	0.022928	1.0512	-1.14579	-0.633879
>tr|Q58E49|Q58E49_MOUSE Histone deacetylase OS=Mus musculus GN=Hdac1 PE=1 SV=1	-0.356156	0.426004	0.408861	0.11843	-0.578498	-0.807299	-0.588199	-0.615625	2	0.034924	0.263646	-0.692899	-0.601912
>sp|Q8VE70|PDC10_MOUSE Programmed cell death protein 10 OS=Mus musculus GN=Pdcd10 PE=1 SV=1	-0.315346	0.413843	0.586932	0.774651	-0.483192	0.258045	0.379631	0.343135	3	0.0492485	0.680792	-0.112574	0.361383
>sp|Q9CRA5|GOLP3_MOUSE Golgi phosphoprotein 3 OS=Mus musculus GN=Golph3 PE=1 SV=1	-0.857755	0.862541	1.27523	-0.393326	-1.07767	-0.986774	0.464081	-0.290757	2	0.00239305	0.440951	-1.03222	0.0866622
>tr|Q7TNY3|Q7TNY3_MOUSE Calcipressin 1 large isoform OS=Mus musculus GN=Rcan1 PE=1 SV=1	-0.638335	0.678909	0.956607	0.253536	-1.27559	-0.199218	0.27744	-0.410541	2	0.020287	0.605072	-0.737406	-0.0665508
>sp|Q8K221|ARFP2_MOUSE Arfaptin-2 OS=Mus musculus GN=Arfip2 PE=1 SV=2	0.0708404	-0.0107057	0.953144	1.04388	-0.280847	-0.29052	0.944268	0.419436	7	0.0300674	0.99851	-0.285683	0.681852
>sp|Q9D415|DLGP1_MOUSE Disks large-associated protein 1 OS=Mus musculus GN=Dlgap1 PE=1 SV=3	-0.153473	0.208418	0.694273	0.367863	-0.695306	-0.197072	0.195153	0.628137	11	0.0274728	0.531068	-0.446189	0.411645
>sp|Q8BLR2|CPNE4_MOUSE Copine-4 OS=Mus musculus GN=Cpne4 PE=1 SV=1	-0.873204	0.919002	0.550515	0.728584	-1.30612	-0.0546072	0.740903	0.913239	6	0.0228988	0.63955	-0.680363	0.827071
>sp|Q6W8Q3|PC4L1_MOUSE Purkinje cell protein 4-like protein 1 OS=Mus musculus GN=Pcp4l1 PE=1 SV=1	1.07669	-1.08124	-0.0579713	3.08075	-1.26871	-0.854584	0.0178923	2.4408	3	-0.00227882	1.51139	-1.06165	1.22935
>sp|Q8JZV7|NAGA_MOUSE N-acetylglucosamine-6-phosphate deacetylase OS=Mus musculus GN=Amdhd2 PE=1 SV=1	-0.484721	0.541885	0.783632	0.269485	-0.446818	-0.248945	0.466594	0.5622	3	0.0285818	0.526559	-0.347882	0.514397
>sp|Q69ZI1|SH3R1_MOUSE E3 ubiquitin-protein ligase SH3RF1 OS=Mus musculus GN=Sh3rf1 PE=1 SV=2	-0.985216	0.813828	0.41971	0.208055	-1.1004	-0.817717	0.0717773	0.78976	2	-0.0856938	0.313883	-0.959058	0.430769
>tr|Q5HZI6|Q5HZI6_MOUSE GDP-L-fucose synthase OS=Mus musculus GN=Tsta3 PE=1 SV=1	-0.501578	0.544923	0.856527	0.792066	-0.521154	-0.559953	1.07045	0.899265	4	0.0216725	0.824296	-0.540553	0.984859
>tr|Q3UPA1|Q3UPA1_MOUSE Guanine nucleotide binding protein, alpha 11 OS=Mus musculus GN=Gna11 PE=1 SV=1	-0.0242875	0.0787511	0.248181	0.891955	-0.335041	-0.641262	0.853572	0.631506	9	0.0272318	0.570068	-0.488151	0.742539
>sp|Q9CQ60|6PGL_MOUSE 6-phosphogluconolactonase OS=Mus musculus GN=Pgls PE=1 SV=1	-0.535085	0.513006	1.26524	0.641205	-0.432943	-0.197221	1.92994	0.641722	10	-0.0110394	0.953224	-0.315082	1.28583
>tr|Q542Y0|Q542Y0_MOUSE NAD(P)H dehydrogenase [quinone] 1 OS=Mus musculus GN=Nqo1 PE=1 SV=1	0.464177	-0.375197	0.0809364	1.0971	-0.139171	-1.48038	1.62281	0.579544	2	0.0444898	0.589018	-0.809777	1.10118
>sp|Q9WUR9|KAD4_MOUSE Adenylate kinase 4, mitochondrial OS=Mus musculus GN=Ak4 PE=1 SV=1	1.28998	-1.24428	0.771296	1.57019	1.26174	-0.220102	-0.77031	-1.4802	8	0.0228535	1.17074	0.520821	-1.12526
>sp|O08917|FLOT1_MOUSE Flotillin-1 OS=Mus musculus GN=Flot1 PE=1 SV=1	-0.00769708	0.0878889	0.853806	0.944811	0.135453	1.10566	-0.549202	-0.434837	11	0.0400959	0.899309	0.620558	-0.49202
>sp|Q6IFX2|K1C42_MOUSE Keratin, type I cytoskeletal 42 OS=Mus musculus GN=Krt42 PE=1 SV=1	-1.45868	1.27103	1.66108	1.66047	0.678821	1.04114	-1.11431	-2.22768	3	-0.093829	1.66077	0.859983	-1.671
>sp|P02533|K1C14_HUMAN Keratin, type I cytoskeletal 14 OS=Homo sapiens GN=KRT14 PE=1 SV=4	-1.56187	1.35309	1.302	1.06732	1.0497	2.69246	-1.53142	-1.49681	4	-0.104391	1.18466	1.87108	-1.51412
>sp|Q9JHU4|DYHC1_MOUSE Cytoplasmic dynein 1 heavy chain 1 OS=Mus musculus GN=Dync1h1 PE=1 SV=2	0.761954	-0.687875	0.48775	0.749916	0.857647	0.848014	-0.581574	0.027979	200	0.0370398	0.618833	0.852831	-0.276797
>tr|F8WGT1|F8WGT1_MOUSE Adenosylhomocysteinase OS=Mus musculus GN=Ahcyl2 PE=1 SV=1	0.537132	-0.485546	0.471745	1.26779	1.40866	0.46275	-0.801381	-0.19167	2	0.0257933	0.869768	0.935704	-0.496525
>sp|P63037|DNJA1_MOUSE DnaJ homolog subfamily A member 1 OS=Mus musculus GN=Dnaja1 PE=1 SV=1	1.08028	-1.14695	0.484814	1.40676	0.969411	1.15659	-1.17483	-0.55598	13	-0.0333309	0.945785	1.063	-0.865406
>sp|P16305|GBRA6_MOUSE Gamma-aminobutyric acid receptor subunit alpha-6 OS=Mus musculus GN=Gabra6 PE=1 SV=3	0.601293	-0.561361	0.71619	0.793557	1.36904	0.101768	-0.525932	-1.22233	2	0.0199663	0.754874	0.735405	-0.874129
>sp|P19246|NFH_MOUSE Neurofilament heavy polypeptide OS=Mus musculus GN=Nefh PE=1 SV=3	-1.74027	1.4825	3.28215	2.44749	2.60329	0.317748	-1.53131	-1.89039	37	-0.128882	2.86482	1.46052	-1.71085
>sp|Q99K51|PLST_MOUSE Plastin-3 OS=Mus musculus GN=Pls3 PE=1 SV=3	0.626878	-0.595699	0.968969	0.750804	0.820547	0.466612	-1.11463	0.158285	21.5	0.0155893	0.859886	0.643579	-0.478172
>sp|P26638|SYSC_MOUSE Serine--tRNA ligase, cytoplasmic OS=Mus musculus GN=Sars PE=1 SV=3	0.997589	-0.978463	0.464231	0.746902	0.748877	0.408083	-0.536295	-0.704987	20	0.00956272	0.605567	0.57848	-0.620641
>sp|P47708|RP3A_MOUSE Rabphilin-3A OS=Mus musculus GN=Rph3a PE=1 SV=2	1.04845	-0.993169	1.18786	0.97345	0.839406	1.49868	-0.309437	-0.0223288	21	0.0276385	1.08065	1.16904	-0.165883
>sp|P50429|ARSB_MOUSE Arylsulfatase B OS=Mus musculus GN=Arsb PE=1 SV=3	0.95143	-0.88365	0.571257	1.52963	0.713316	1.01575	-0.546713	-0.421474	5	0.0338901	1.05044	0.864532	-0.484093
>sp|P23116|EIF3A_MOUSE Eukaryotic translation initiation factor 3 subunit A OS=Mus musculus GN=Eif3a PE=1 SV=5	0.241205	0.0777563	1.3321	1.29595	0.493104	0.506396	-0.150803	-0.132316	37	0.159481	1.31403	0.49975	-0.14156
>tr|Q4FJX4|Q4FJX4_MOUSE Csrp1 protein OS=Mus musculus GN=Csrp1 PE=1 SV=1	1.4519	-1.55426	1.38731	2.52008	1.16186	-0.00899752	-1.49371	-0.805241	10.5	-0.051179	1.9537	0.576433	-1.14947
>tr|D3Z3N4|D3Z3N4_MOUSE MCG11326, isoform CRA_a OS=Mus musculus GN=Hnrnph3 PE=1 SV=1	0.0564646	-0.014889	0.840787	1.14203	-0.396172	0.308654	-0.566214	-0.962508	5	0.0207878	0.991408	-0.0437587	-0.764361
>sp|Q99JP6|HOME3_MOUSE Homer protein homolog 3 OS=Mus musculus GN=Homer3 PE=1 SV=2	-0.623649	0.495132	1.76152	0.410499	0.880959	-2.41393	-1.20324	-2.54034	13	-0.0642588	1.08601	-0.766487	-1.87179
>sp|Q6P8I4|PCNP_MOUSE PEST proteolytic signal-containing nuclear protein OS=Mus musculus GN=Pcnp PE=1 SV=1	-0.63384	0.511356	2.15894	1.01175	-0.354152	-0.782848	-2.89681	-1.46021	4	-0.0612418	1.58534	-0.5685	-2.17851
>sp|Q05793|PGBM_MOUSE Basement membrane-specific heparan sulfate proteoglycan core protein OS=Mus musculus GN=Hspg2 PE=1 SV=1	0.0595107	0.003559	1.68766	0.691315	-0.00694869	0.395932	-0.153127	-0.658919	10	0.0315349	1.18949	0.194492	-0.406023
>sp|Q5SXY1|CYTSB_MOUSE Cytospin-B OS=Mus musculus GN=Specc1 PE=1 SV=2	-0.149075	0.139871	1.24854	1.10801	0.658388	0.249945	-0.575525	-0.87741	10	-0.00460203	1.17828	0.454167	-0.726467
>sp|Q9DCJ1|LST8_MOUSE Target of rapamycin complex subunit LST8 OS=Mus musculus GN=Mlst8 PE=1 SV=1	0.616054	-0.611408	0.872547	0.819556	0.0432063	-0.103352	-0.326142	-1.39746	4	0.00232343	0.846051	-0.030073	-0.861799
>sp|Q8R2H9|PHOP1_MOUSE Phosphoethanolamine/phosphocholine phosphatase OS=Mus musculus GN=Phospho1 PE=1 SV=1	-0.0104677	0.060912	0.251491	0.812414	0.222899	-0.00926948	-0.625759	-0.445635	2	0.0252222	0.531952	0.106815	-0.535697
>sp|Q8R0H9|GGA1_MOUSE ADP-ribosylation factor-binding protein GGA1 OS=Mus musculus GN=Gga1 PE=1 SV=1	0.217296	-0.144638	0.65158	0.204858	0.235464	-1.42203	-0.44954	-1.42869	3	0.0363291	0.428219	-0.593285	-0.939114
>sp|B5TVM2|ILDR2_MOUSE Immunoglobulin-like domain-containing receptor 2 OS=Mus musculus GN=Ildr2 PE=1 SV=2	0.845458	-0.792393	0.496739	0.827125	0.0790301	0.399423	-0.362608	-0.53359	2	0.0265324	0.661932	0.239227	-0.448099
>sp|P16045|LEG1_MOUSE Galectin-1 OS=Mus musculus GN=Lgals1 PE=1 SV=3	1.51445	-1.58693	0.715462	1.00133	0.341555	-0.321092	-1.32244	-1.37906	5	-0.0362437	0.858396	0.0102314	-1.35075
>tr|Q80X68|Q80X68_MOUSE Citrate synthase OS=Mus musculus GN=Csl PE=1 SV=1	0.557104	-0.492385	1.00619	0.815423	0.5546	-0.58168	-0.486614	-0.875334	2	0.0323593	0.910806	-0.0135401	-0.680974
>sp|Q9DCC4|P5CR3_MOUSE Pyrroline-5-carboxylate reductase 3 OS=Mus musculus GN=Pycrl PE=1 SV=2	-0.124892	0.231729	0.630078	1.55433	0.871142	-0.180331	-0.20815	-1.20831	4	0.0534187	1.0922	0.345406	-0.708233
>sp|Q99JG2|ETBR2_MOUSE Prosaposin receptor GPR37L1 OS=Mus musculus GN=Gpr37l1 PE=1 SV=2	-0.300461	0.342742	1.71655	1.10143	0.681678	0.0723152	-0.468928	-1.11069	4	0.0211407	1.40899	0.376997	-0.789812
>sp|P27659|RL3_MOUSE 60S ribosomal protein L3 OS=Mus musculus GN=Rpl3 PE=1 SV=3	0.0199133	0.181363	0.903761	1.10965	1.36584	-1.05276	-0.0957848	-1.1347	9	0.100638	1.00671	0.156539	-0.615242
>sp|O08539|BIN1_MOUSE Myc box-dependent-interacting protein 1 OS=Mus musculus GN=Bin1 PE=1 SV=1	1.21912	-1.32742	1.14686	2.32575	1.36061	0.987187	-0.911585	0.740327	26	-0.0541517	1.73631	1.1739	-0.085629
>sp|P47738|ALDH2_MOUSE Aldehyde dehydrogenase, mitochondrial OS=Mus musculus GN=Aldh2 PE=1 SV=1	-0.346656	0.349896	1.48923	0.445536	0.107432	-0.0584515	0.190483	-0.715129	21	0.00162023	0.967381	0.0244902	-0.262323
>sp|Q9WV92|E41L3_MOUSE Band 4.1-like protein 3 OS=Mus musculus GN=Epb41l3 PE=1 SV=1	0.409314	-0.443079	0.818727	1.35732	0.866266	0.818449	-0.779598	0.57576	48	-0.0168828	1.08802	0.842357	-0.101919
>sp|Q9Z1W8|AT12A_MOUSE Potassium-transporting ATPase alpha chain 2 OS=Mus musculus GN=Atp12a PE=1 SV=3	0.870881	-0.991865	1.44576	2.07253	1.89587	1.80787	0.0110534	0.418041	13	-0.0604917	1.75914	1.85187	0.214547
>sp|P26041|MOES_MOUSE Moesin OS=Mus musculus GN=Msn PE=1 SV=3	0.278601	-0.424941	1.87379	0.077107	0.839562	0.0470275	-0.733049	-0.386285	17	-0.0731698	0.97545	0.443294	-0.559667
>sp|P56399|UBP5_MOUSE Ubiquitin carboxyl-terminal hydrolase 5 OS=Mus musculus GN=Usp5 PE=1 SV=1	1.17297	-1.01151	1.45779	1.65877	0.817512	0.808242	-0.275154	0.169866	30	0.0807301	1.55828	0.812877	-0.052644
>sp|O89079|COPE_MOUSE Coatomer subunit epsilon OS=Mus musculus GN=Cope PE=1 SV=3	0.431105	-0.434476	0.684126	2.28077	0.425584	0.692775	0.365879	-1.60511	4	-0.00168528	1.48245	0.559179	-0.619616
>sp|Q7TT50|MRCKB_MOUSE Serine/threonine-protein kinase MRCK beta OS=Mus musculus GN=Cdc42bpb PE=1 SV=2	0.104668	-0.0704931	0.73771	0.270249	-0.233631	-0.132329	-1.0736	0.142892	15	0.0170874	0.503979	-0.18298	-0.465356
>tr|A0A0S2Z428|A0A0S2Z428_HUMAN HCG2039812, isoform CRA_b (Fragment) OS=Homo sapiens GN=KRT6A PE=2 SV=1	-4.08153	3.38209	4.69439	1.85746	1.02693	3.74897	-0.658558	-3.49604	5	-0.349722	3.27592	2.38795	-2.0773
>sp|O35143|ATIF1_MOUSE ATPase inhibitor, mitochondrial OS=Mus musculus GN=Atpif1 PE=1 SV=2	0.598926	-0.610911	-1.05679	3.46819	1.37042	0.0206092	-0.634756	-1.48678	7	-0.00599261	1.2057	0.695515	-1.06077
>sp|Q8VIJ6|SFPQ_MOUSE Splicing factor, proline- and glutamine-rich OS=Mus musculus GN=Sfpq PE=1 SV=1	0.75331	-0.668875	1.07721	1.46327	1.17094	-0.223999	-0.116854	0.434949	12	0.0422176	1.27024	0.473473	0.159048
>sp|Q9CPQ1|COX6C_MOUSE Cytochrome c oxidase subunit 6C OS=Mus musculus GN=Cox6c PE=1 SV=3	1.1494	-1.02221	0.830194	1.34554	0.456024	0.641709	-1.27092	0.106786	5	0.0635969	1.08787	0.548866	-0.582066
>sp|P45376|ALDR_MOUSE Aldose reductase OS=Mus musculus GN=Akr1b1 PE=1 SV=3	1.65835	-1.67072	1.62803	2.37753	1.17258	0.118017	-0.810962	-0.211513	19	-0.00618624	2.00278	0.645299	-0.511237
>sp|Q9D1F4|AKTS1_MOUSE Proline-rich AKT1 substrate 1 OS=Mus musculus GN=Akt1s1 PE=1 SV=1	0.516418	-0.471643	1.071	0.183277	-0.56717	0.410463	-0.957249	-0.327889	2	0.0223871	0.627137	-0.0783536	-0.642569
>sp|Q8BK30|NDUV3_MOUSE NADH dehydrogenase [ubiquinone] flavoprotein 3, mitochondrial OS=Mus musculus GN=Ndufv3 PE=1 SV=1	2.05619	-2.14914	0.273021	2.2702	1.36314	-0.174728	-1.79437	-1.48262	4	-0.0464743	1.27161	0.594207	-1.6385
>tr|H3BKQ3|H3BKQ3_MOUSE Protein Evi5l OS=Mus musculus GN=Evi5l PE=1 SV=1	-1.14071	1.14312	2.48355	-0.0643303	-0.782201	-0.542422	-1.50364	-0.931004	4	0.00120081	1.20961	-0.662312	-1.21732
>sp|Q7TPM6|FSD1_MOUSE Fibronectin type III and SPRY domain-containing protein 1 OS=Mus musculus GN=Fsd1 PE=1 SV=1	0.152287	-0.0885446	0.861177	0.084427	-0.0763905	-0.121544	-0.602434	-0.866702	6	0.0318709	0.472802	-0.0989673	-0.734568
>sp|Q8BGD9|IF4B_MOUSE Eukaryotic translation initiation factor 4B OS=Mus musculus GN=Eif4b PE=1 SV=1	1.15545	-1.17058	0.0979633	1.83476	0.542098	0.502433	-1.29874	-0.0827344	19	-0.00756779	0.96636	0.522266	-0.690738
>sp|Q93092|TALDO_MOUSE Transaldolase OS=Mus musculus GN=Taldo1 PE=1 SV=2	1.79802	-1.81291	2.22285	2.20734	1.35908	-0.147592	-1.32358	0.0177583	21	-0.00744759	2.21509	0.605746	-0.652912
>sp|Q9CQ65|MTAP_MOUSE S-methyl-5'-thioadenosine phosphorylase OS=Mus musculus GN=Mtap PE=1 SV=1	0.0434856	0.00785629	0.718125	0.0476146	0.129766	-0.813121	-0.945144	-0.934829	4	0.025671	0.38287	-0.341678	-0.939987
>sp|P60764|RAC3_MOUSE Ras-related C3 botulinum toxin substrate 3 OS=Mus musculus GN=Rac3 PE=1 SV=1	0.309705	-0.203859	0.704395	1.03637	0.181348	0.224432	-0.5216	0.353311	4	0.0529227	0.870382	0.20289	-0.0841447
>sp|P97370|AT1B3_MOUSE Sodium/potassium-transporting ATPase subunit beta-3 OS=Mus musculus GN=Atp1b3 PE=1 SV=1	-0.435923	0.446754	1.63094	0.93084	0.186995	0.0968021	-0.131241	-0.142457	6	0.00541567	1.28089	0.141899	-0.136849
>sp|Q5ND34|WDR81_MOUSE WD repeat-containing protein 81 OS=Mus musculus GN=Wdr81 PE=1 SV=2	-0.601762	0.628018	1.226	-0.463048	-0.558898	-0.398581	-0.835343	-1.37326	2	0.013128	0.381474	-0.478739	-1.1043
>sp|Q60900|ELAV3_MOUSE ELAV-like protein 3 OS=Mus musculus GN=Elavl3 PE=1 SV=1	0.3893	0.38418	1.51792	1.11064	0.483421	0.216909	-0.835603	0.245177	8	0.38674	1.31428	0.350165	-0.295213
>sp|Q9DBS5|KLC4_MOUSE Kinesin light chain 4 OS=Mus musculus GN=Klc4 PE=1 SV=1	-0.295049	0.360051	1.20983	0.726359	0.341155	0.102795	0.212564	-0.803032	3	0.0325014	0.968095	0.221975	-0.295234
>tr|Q6GT24|Q6GT24_MOUSE Peroxiredoxin 6 OS=Mus musculus GN=Prdx6 PE=1 SV=1	0.890857	-0.893274	0.886756	0.967674	0.282007	-0.15394	-1.33869	0.275333	5	-0.00120841	0.927215	0.0640338	-0.53168
>sp|P12660|PCP2_MOUSE Purkinje cell protein 2 OS=Mus musculus GN=Pcp2 PE=1 SV=2	-0.933967	0.812659	1.35671	0.691365	0.129056	-1.57915	-0.518121	-1.29803	3	-0.060654	1.02404	-0.725049	-0.908074
>sp|Q9Z1P6|NDUA7_MOUSE NADH dehydrogenase [ubiquinone] 1 alpha subcomplex subunit 7 OS=Mus musculus GN=Ndufa7 PE=1 SV=3	0.349554	-0.275214	0.954787	1.53872	0.691839	-0.110253	-0.664327	-0.387211	9	0.0371698	1.24675	0.290793	-0.525769
>sp|P57759|ERP29_MOUSE Endoplasmic reticulum resident protein 29 OS=Mus musculus GN=Erp29 PE=1 SV=2	-0.230603	0.263732	1.24397	0.756242	0.65321	-1.23814	-0.00702087	-1.46213	9	0.0165643	1.00011	-0.292465	-0.734575
>sp|Q9CYG7|TOM34_MOUSE Mitochondrial import receptor subunit TOM34 OS=Mus musculus GN=Tomm34 PE=1 SV=1	-0.34423	0.487367	1.86156	1.22589	0.230577	0.485037	0.378402	-0.701088	8	0.0715687	1.54372	0.357807	-0.161343
>tr|Q3UL22|Q3UL22_MOUSE Chaperonin subunit 8 (Theta), isoform CRA_a OS=Mus musculus GN=Cct8 PE=1 SV=1	0.272265	-0.222866	0.364781	0.868305	0.381854	0.145524	-0.522157	0.0183526	27	0.0246995	0.616543	0.263689	-0.251902
>sp|Q91WE1|SNX15_MOUSE Sorting nexin-15 OS=Mus musculus GN=Snx15 PE=1 SV=1	-0.718548	0.693376	1.85099	1.64716	1.06694	0.708289	0.105004	-1.0812	2	-0.0125861	1.74908	0.887613	-0.488096
>sp|Q80WC7|AGFG2_MOUSE Arf-GAP domain and FG repeat-containing protein 2 OS=Mus musculus GN=Agfg2 PE=1 SV=1	0.370998	-0.420295	1.45853	1.33895	0.62664	-0.0592037	0.274584	-0.670985	4	-0.0246484	1.39874	0.283718	-0.1982
>tr|G3X9G9|G3X9G9_MOUSE MCG123521, isoform CRA_a OS=Mus musculus GN=Mettl7a3 PE=4 SV=1	-0.48858	0.518509	0.728209	0.123949	-0.166709	-0.165297	-0.90539	-0.612774	2	0.0149646	0.426079	-0.166003	-0.759082
>tr|B1AX58|B1AX58_MOUSE Plastin-3 OS=Mus musculus GN=Pls3 PE=1 SV=1	0.599221	-0.542944	0.888276	0.593556	0.895506	0.187505	-0.402738	-0.0898687	3	0.0281384	0.740916	0.541505	-0.246303
>sp|O89001|CBPD_MOUSE Carboxypeptidase D OS=Mus musculus GN=Cpd PE=1 SV=2	-0.114244	0.20973	1.76656	0.828786	1.21708	-2.31393	-0.163053	-2.03536	2	0.047743	1.29767	-0.548425	-1.0992
>tr|Q8BG37|Q8BG37_MOUSE MCG48959 OS=Mus musculus GN=Prdx6b PE=1 SV=1	0.841894	-0.874841	1.04995	0.944707	0.247175	-0.45291	-1.34912	0.0783354	3	-0.0164732	0.997326	-0.102867	-0.635393
>sp|Q9QYY0|GAB1_MOUSE GRB2-associated-binding protein 1 OS=Mus musculus GN=Gab1 PE=1 SV=2	-1.36895	1.26106	0.98933	0.592355	-0.876328	-0.254163	-0.749323	-1.57512	3	-0.0539453	0.790843	-0.565246	-1.16222
>sp|Q9JI46|NUDT3_MOUSE Diphosphoinositol polyphosphate phosphohydrolase 1 OS=Mus musculus GN=Nudt3 PE=1 SV=1	1.99246	-2.06792	0.583186	1.05183	-1.28216	0.344406	-2.46357	-0.956476	7	-0.0377275	0.817506	-0.468875	-1.71002
>sp|P58802|TB10A_MOUSE TBC1 domain family member 10A OS=Mus musculus GN=Tbc1d10a PE=1 SV=1	-0.100728	0.177424	0.928068	0.795299	0.122216	-0.217512	-0.534663	-0.160534	2	0.038348	0.861684	-0.0476479	-0.347598
>sp|P17918|PCNA_MOUSE Proliferating cell nuclear antigen OS=Mus musculus GN=Pcna PE=1 SV=2	-0.806735	0.779944	0.659892	1.00455	-0.105098	0.314468	-0.709376	-0.915792	2	-0.0133955	0.832222	0.104685	-0.812584
>sp|Q9D0T1|NH2L1_MOUSE NHP2-like protein 1 OS=Mus musculus GN=Snu13 PE=1 SV=4	0.0774211	-0.0532429	0.421181	0.560157	0.299338	-0.761233	-0.510383	-0.803374	5	0.0120891	0.490669	-0.230948	-0.656879
>tr|E9Q7N9|E9Q7N9_MOUSE Protein Dnah11 OS=Mus musculus GN=Dnah11 PE=1 SV=2	0.500593	-0.482353	1.15873	0.614114	0.175965	-0.553869	-0.917746	-0.6933	2	0.00911979	0.886423	-0.188952	-0.805523
>sp|Q505D7|OPA3_MOUSE Optic atrophy 3 protein homolog OS=Mus musculus GN=Opa3 PE=1 SV=1	0.728138	-0.660546	1.33743	0.988504	0.807734	0.83021	0.0834695	-0.25185	4	0.033796	1.16297	0.818972	-0.0841902
>tr|G5E895|G5E895_MOUSE MCG142264, isoform CRA_b OS=Mus musculus GN=Akr1b10 PE=1 SV=1	0.623929	-0.708921	0.791748	1.04706	0.617116	-0.543069	-0.804773	-0.483902	3	-0.0424959	0.919402	0.0370236	-0.644337
>sp|Q62083|PICK1_MOUSE PRKCA-binding protein OS=Mus musculus GN=Pick1 PE=1 SV=2	0.362785	-0.291625	1.56397	1.55537	0.695016	0.997869	0.413369	-0.564145	3	0.0355797	1.55967	0.846442	-0.0753878
>sp|Q924N4|S12A6_MOUSE Solute carrier family 12 member 6 OS=Mus musculus GN=Slc12a6 PE=1 SV=2	0.465626	-0.392793	0.775455	0.00867899	-0.274081	-0.583674	-0.215043	-1.12588	7	0.0364163	0.392067	-0.428877	-0.670462
>sp|P56389|CDD_MOUSE Cytidine deaminase OS=Mus musculus GN=Cda PE=1 SV=2	-1.00117	1.01996	1.98411	0.898658	0.26354	0.653285	0.841149	-0.806891	2	0.00939294	1.44138	0.458412	0.0171289
>sp|Q8VDN4|CCD92_MOUSE Coiled-coil domain-containing protein 92 OS=Mus musculus GN=Ccdc92 PE=1 SV=1	0.363027	-0.346052	1.25086	2.07673	1.22866	-0.298051	0.7396	-1.31954	2	0.00848741	1.66379	0.465306	-0.289969
>sp|Q8VD66|ABHD4_MOUSE Protein ABHD4 OS=Mus musculus GN=Abhd4 PE=1 SV=1	-0.48766	0.533507	1.02314	0.692924	0.330285	0.383252	0.2051	-0.818342	3	0.0229234	0.85803	0.356769	-0.306621
>sp|P23506|PIMT_MOUSE Protein-L-isoaspartate(D-aspartate) O-methyltransferase OS=Mus musculus GN=Pcmt1 PE=1 SV=3	0.488714	-0.465755	0.67485	1.20805	0.635002	0.598851	-1.44281	0.265375	6	0.0114797	0.941449	0.616927	-0.588715
>tr|Q9Z1A1|Q9Z1A1_MOUSE Protein Tfg OS=Mus musculus GN=Tfg PE=1 SV=1	-0.853054	0.883371	0.535452	0.809717	-0.5796	-0.44739	-0.230237	-0.788501	3	0.0151584	0.672585	-0.513495	-0.509369
>tr|B1B0C7|B1B0C7_MOUSE Basement membrane-specific heparan sulfate proteoglycan core protein OS=Mus musculus GN=Hspg2 PE=1 SV=1	-0.0626811	0.143592	0.965089	0.931621	0.0218107	0.0705005	0.0880417	-0.37024	3	0.0404557	0.948355	0.0461556	-0.141099
>tr|Q6ZQ56|Q6ZQ56_MOUSE MKIAA0743 protein (Fragment) OS=Mus musculus GN=mKIAA0743 PE=4 SV=1	0.853809	-0.814731	1.34123	0.934382	0.690177	0.802397	0.151053	0.0784929	2	0.0195391	1.1378	0.746287	0.114773
>sp|Q9WVA2|TIM8A_MOUSE Mitochondrial import inner membrane translocase subunit Tim8 A OS=Mus musculus GN=Timm8a1 PE=1 SV=1	-0.446922	0.488125	0.768471	0.491174	-0.43932	0.864522	-0.677956	-0.647427	2	0.0206011	0.629822	0.212601	-0.662691
>sp|Q9CPU0|LGUL_MOUSE Lactoylglutathione lyase OS=Mus musculus GN=Glo1 PE=1 SV=3	0.715907	-0.601528	0.834977	0.47893	1.60711	0.409334	-0.301968	-1.30548	12	0.0571896	0.656954	1.00822	-0.803724
>sp|Q6PIC6|AT1A3_MOUSE Sodium/potassium-transporting ATPase subunit alpha-3 OS=Mus musculus GN=Atp1a3 PE=1 SV=1	0.23967	-0.14256	0.544539	0.691225	1.52766	0.493245	0.292411	-0.211841	65	0.0485546	0.617882	1.01045	0.0402849
>sp|Q05816|FABP5_MOUSE Fatty acid-binding protein, epidermal OS=Mus musculus GN=Fabp5 PE=1 SV=3	0.70801	-0.734189	-0.313679	0.894974	2.24601	1.08754	-1.14571	-0.689476	7	-0.0130896	0.290648	1.66677	-0.917591
>sp|P38647|GRP75_MOUSE Stress-70 protein, mitochondrial OS=Mus musculus GN=Hspa9 PE=1 SV=3	0.755909	-0.75074	-0.380821	0.343656	1.17613	0.908701	-0.530576	0.505778	41	0.00258435	-0.0185825	1.04242	-0.0123988
>sp|P06151|LDHA_MOUSE L-lactate dehydrogenase A chain OS=Mus musculus GN=Ldha PE=1 SV=3	1.74833	-1.81014	-1.20991	1.23039	0.638367	0.837726	-1.99316	-0.978874	22.5	-0.0309019	0.0102397	0.738047	-1.48602
>sp|P46097|SYT2_MOUSE Synaptotagmin-2 OS=Mus musculus GN=Syt2 PE=1 SV=1	1.08691	-1.21027	2.1304	-0.349079	2.97941	1.12161	-0.26401	0.221054	19.5	-0.0616806	0.890662	2.05051	-0.0214781
>sp|P63038|CH60_MOUSE 60 kDa heat shock protein, mitochondrial OS=Mus musculus GN=Hspd1 PE=1 SV=1	0.733177	-0.570085	-0.333464	0.122886	1.0871	0.393338	-0.495002	-0.108637	40	0.081546	-0.105289	0.740219	-0.301819
>sp|Q60597|ODO1_MOUSE 2-oxoglutarate dehydrogenase, mitochondrial OS=Mus musculus GN=Ogdh PE=1 SV=3	0.92426	-0.992486	0.294094	0.236114	1.05216	1.18674	-0.0720415	0.046803	42	-0.0341131	0.265104	1.11945	-0.0126193
>tr|Q53ZU7|Q53ZU7_MOUSE Peroxiredoxin 6 OS=Mus musculus GN=Prdx6 PE=2 SV=1	1.21534	-1.42681	1.48664	1.05085	1.75327	1.31574	-0.412789	0.28312	13	-0.105732	1.26875	1.5345	-0.0648346
>sp|Q6P9K8|CSKI1_MOUSE Caskin-1 OS=Mus musculus GN=Caskin1 PE=1 SV=2	0.396151	-0.341568	0.245422	0.633281	0.868992	0.404003	-0.236931	-0.0829452	34	0.0272917	0.439351	0.636498	-0.159938
>sp|P27773|PDIA3_MOUSE Protein disulfide-isomerase A3 OS=Mus musculus GN=Pdia3 PE=1 SV=2	1.33545	-1.29348	-1.08717	0.333294	1.52047	0.724424	-1.48159	-0.384275	34	0.020987	-0.376938	1.12245	-0.932933
>tr|Q3USD5|Q3USD5_MOUSE Ethanolamine-phosphate cytidylyltransferase OS=Mus musculus GN=Pcyt2 PE=1 SV=1	0.634222	-0.58555	-0.124713	-0.0788742	0.536713	0.98166	-1.05083	-1.1724	8	0.0243357	-0.101793	0.759186	-1.11162
>sp|Q80SW1|SAHH2_MOUSE Putative adenosylhomocysteinase 2 OS=Mus musculus GN=Ahcyl1 PE=1 SV=1	0.888204	-0.867917	0.305941	0.201403	1.24725	0.186865	-1.21329	-0.0978668	12	0.0101435	0.253672	0.717059	-0.655576
>sp|Q9CQW2|ARL8B_MOUSE ADP-ribosylation factor-like protein 8B OS=Mus musculus GN=Arl8b PE=1 SV=1	0.392062	-0.29665	0.170286	-0.124397	0.304165	0.514961	-0.681124	-1.0726	3	0.0477061	0.0229444	0.409563	-0.876864
>sp|P62748|HPCL1_MOUSE Hippocalcin-like protein 1 OS=Mus musculus GN=Hpcal1 PE=1 SV=2	0.379668	-0.276456	0.411226	0.688317	1.73772	0.0495737	0.0327894	-0.582269	8	0.0516059	0.549771	0.893644	-0.27474
>tr|E9PV14|E9PV14_MOUSE Band 4.1-like protein 1 (Fragment) OS=Mus musculus GN=Epb41l1 PE=1 SV=1	0.00795217	0.0285735	-1.05742	0.642047	0.462928	1.18588	-0.960931	0.56462	12	0.0182628	-0.207685	0.824406	-0.198155
>sp|Q9DCW4|ETFB_MOUSE Electron transfer flavoprotein subunit beta OS=Mus musculus GN=Etfb PE=1 SV=3	0.203241	-0.143154	0.400036	0.801829	1.03926	0.289737	-0.893133	0.213424	13	0.0300434	0.600933	0.664497	-0.339854
>sp|Q9CQX5|CLDN1_MOUSE Claudin domain-containing protein 1 OS=Mus musculus GN=Cldnd1 PE=1 SV=1	0.283045	-0.213193	-0.0715223	-0.309411	1.32655	0.606517	-1.17592	-0.17171	3	0.034926	-0.190467	0.966534	-0.673817
>tr|Q3SYP5|Q3SYP5_MOUSE Keratin 16 OS=Mus musculus GN=Krt16 PE=1 SV=1	-2.83861	2.5009	-1.92193	-0.437127	0.62599	0.946165	-2.9315	-2.55541	5	-0.168857	-1.17953	0.786078	-2.74346
>sp|P58044|IDI1_MOUSE Isopentenyl-diphosphate Delta-isomerase 1 OS=Mus musculus GN=Idi1 PE=1 SV=1	-0.0412022	0.110348	-1.35951	-0.276998	1.16204	0.824764	-0.510989	-1.1549	3	0.034573	-0.818255	0.993402	-0.832942
>sp|Q80TE4|SI1L2_MOUSE Signal-induced proliferation-associated 1-like protein 2 OS=Mus musculus GN=Sipa1l2 PE=1 SV=3	1.87634	-2.00439	-0.00814941	0.799263	0.847295	1.9579	-0.602613	-0.788578	2	-0.0640212	0.395557	1.4026	-0.695596
>sp|Q3UGR5|HDHD2_MOUSE Haloacid dehalogenase-like hydrolase domain-containing protein 2 OS=Mus musculus GN=Hdhd2 PE=1 SV=2	0.838027	-0.792293	0.521911	0.942266	1.62714	0.653272	-0.0676052	-0.594117	7	0.022867	0.732088	1.14021	-0.330861
>tr|Q9CWE1|Q9CWE1_MOUSE Putative uncharacterized protein OS=Mus musculus GN=Fam49a PE=2 SV=2	1.02047	-1.08322	-0.0670825	0.846886	0.794684	0.630158	-0.266861	-0.911337	2	-0.0313789	0.389902	0.712421	-0.589099
>tr|Q3TWM2|Q3TWM2_MOUSE Glutathione synthetase OS=Mus musculus GN=Gss PE=2 SV=1	1.41698	-1.42693	0.324299	1.01171	0.901287	1.30235	-0.697934	-0.421384	2	-0.00497421	0.668004	1.10182	-0.559659
>sp|Q9CQU1|MFAP1_MOUSE Microfibrillar-associated protein 1 OS=Mus musculus GN=Mfap1 PE=1 SV=1	1.43251	-1.57206	-1.21749	-0.0619533	0.529405	0.631123	-1.25524	-0.78211	2	-0.0697731	-0.639722	0.580264	-1.01868
>sp|Q9CQH7|BT3L4_MOUSE Transcription factor BTF3 homolog 4 OS=Mus musculus GN=Btf3l4 PE=1 SV=1	1.0026	-0.99522	-0.384007	0.854922	0.662548	0.432561	-0.988574	-0.332873	3	0.00368864	0.235457	0.547554	-0.660724
>tr|Q9D7S5|Q9D7S5_MOUSE MCG20149, isoform CRA_d OS=Mus musculus GN=Mettl7a1 PE=2 SV=1	0.0649723	-0.574781	0.0745979	0.289564	0.378349	0.707908	-0.908937	0.183461	2	-0.254905	0.182081	0.543129	-0.362738
>sp|D3YXK2|SAFB1_MOUSE Scaffold attachment factor B1 OS=Mus musculus GN=Safb PE=1 SV=2	1.5217	-1.56665	0.0659902	0.992301	0.78467	0.122175	0.269379	1.64453	13	-0.0224752	0.529146	0.453422	0.956954
>sp|B9EKR1|PRPTZ_MOUSE Receptor-type tyrosine-protein phosphatase zeta OS=Mus musculus GN=Ptprz1 PE=1 SV=1	1.0871	-1.14615	-0.0761017	0.202931	1.07892	1.05842	0.459159	1.22019	24	-0.029528	0.0634145	1.06867	0.839677
>sp|D3Z7P3|GLSK_MOUSE Glutaminase kidney isoform, mitochondrial OS=Mus musculus GN=Gls PE=1 SV=1	0.0650918	-0.0591059	-0.00274794	0.362001	1.26232	0.832431	0.845997	0.924083	23.5	0.00299297	0.179627	1.04738	0.88504
>sp|G5E829|AT2B1_MOUSE Plasma membrane calcium-transporting ATPase 1 OS=Mus musculus GN=Atp2b1 PE=1 SV=1	1.32262	-1.32087	-0.518369	-0.0124862	0.324893	1.67928	0.0253586	1.33695	57.5	0.000872578	-0.265428	1.00209	0.681152
>sp|O08529|CAN2_MOUSE Calpain-2 catalytic subunit OS=Mus musculus GN=Capn2 PE=1 SV=4	0.326515	-0.366113	0.577438	0.397223	0.939673	-0.64013	-0.48819	-0.806395	25	-0.0197987	0.487331	0.149771	-0.647293
>sp|O08599|STXB1_MOUSE Syntaxin-binding protein 1 OS=Mus musculus GN=Stxbp1 PE=1 SV=2	1.28549	-1.33119	0.00861553	1.06066	0.685659	2.32971	0.417404	0.237294	53	-0.0228518	0.534638	1.50768	0.327349
>sp|O08788|DCTN1_MOUSE Dynactin subunit 1 OS=Mus musculus GN=Dctn1 PE=1 SV=3	0.162386	-0.111633	0.955664	0.976265	0.506414	0.727367	0.395319	0.879703	43	0.0253761	0.965964	0.616891	0.637511
>sp|O35344|IMA4_MOUSE Importin subunit alpha-4 OS=Mus musculus GN=Kpna3 PE=1 SV=1	-0.606457	0.576418	0.331306	-0.32732	-0.714705	-1.15822	-1.04972	-1.0752	10	-0.0150196	0.0019932	-0.936463	-1.06246
>sp|O35382|EXOC4_MOUSE Exocyst complex component 4 OS=Mus musculus GN=Exoc4 PE=1 SV=2	-0.395096	0.433338	-0.398921	0.3572	0.1747	0.19331	1.28615	-0.050177	13	0.0191208	-0.0208608	0.184005	0.617986
>sp|O54829|RGS7_MOUSE Regulator of G-protein signaling 7 OS=Mus musculus GN=Rgs7 PE=1 SV=2	0.885854	-0.833793	-0.710655	0.0266764	-0.618948	0.43092	-0.473796	0.15527	12.5	0.0260307	-0.341989	-0.0940139	-0.159263
>sp|O54991|CNTP1_MOUSE Contactin-associated protein 1 OS=Mus musculus GN=Cntnap1 PE=1 SV=2	-1.27745	1.33034	2.44442	0.899255	0.0979536	-0.684889	0.622212	-0.785709	29	0.026443	1.67184	-0.293468	-0.0817485
>sp|O55023|IMPA1_MOUSE Inositol monophosphatase 1 OS=Mus musculus GN=Impa1 PE=1 SV=1	0.585264	-0.51523	1.34018	1.41095	0.980424	0.215466	0.540505	0.277383	13	0.0350168	1.37557	0.597945	0.408944
>sp|O55106|STRN_MOUSE Striatin OS=Mus musculus GN=Strn PE=1 SV=2	-1.08963	1.05684	0.766482	0.362085	-1.61152	0.409875	-0.852274	-0.305696	11	-0.0163943	0.564284	-0.600823	-0.578985
>sp|O55131|SEPT7_MOUSE Septin-7 OS=Mus musculus GN=Sept7 PE=1 SV=1	0.517294	-0.513869	0.708743	0.757344	0.539931	1.16795	0.606316	0.439804	27.5	0.00171282	0.733044	0.853941	0.52306
>sp|O70589|CSKP_MOUSE Peripheral plasma membrane protein CASK OS=Mus musculus GN=Cask PE=1 SV=2	0.63165	-0.605473	0.120709	0.85115	0.735538	1.33759	0.623817	0.791117	26	0.0130884	0.48593	1.03657	0.707467
>sp|O88569|ROA2_MOUSE Heterogeneous nuclear ribonucleoproteins A2/B1 OS=Mus musculus GN=Hnrnpa2b1 PE=1 SV=2	1.82318	-1.94133	0.0539917	0.958219	1.90821	1.97198	-0.227532	1.91186	20	-0.0590726	0.506105	1.94009	0.842163
>sp|O88935|SYN1_MOUSE Synapsin-1 OS=Mus musculus GN=Syn1 PE=1 SV=2	1.67705	-1.80262	-0.52054	0.613731	-0.137298	0.519146	-0.383553	-0.429892	35	-0.0627851	0.0465956	0.190924	-0.406723
>sp|P02089|HBB2_MOUSE Hemoglobin subunit beta-2 OS=Mus musculus GN=Hbb-b2 PE=1 SV=2	0.751678	-0.721428	-2.86703	-4.20625	-0.918695	-0.643679	1.0309	-5.73198	6	0.0151251	-3.53664	-0.781187	-2.35054
>sp|P05202|AATM_MOUSE Aspartate aminotransferase, mitochondrial OS=Mus musculus GN=Got2 PE=1 SV=1	1.16926	-1.1936	0.768758	0.886785	1.3675	0.619417	-0.177352	0.627375	31.5	-0.0121703	0.827772	0.993458	0.225012
>sp|P05214|TBA3_MOUSE Tubulin alpha-3 chain OS=Mus musculus GN=Tuba3a PE=1 SV=1	0.39362	-0.0795037	0.898172	1.06852	0.229219	2.05824	1.12592	0.741339	27	0.157058	0.983346	1.14373	0.933632
>sp|P06745|G6PI_MOUSE Glucose-6-phosphate isomerase OS=Mus musculus GN=Gpi PE=1 SV=4	0.506153	-0.502195	0.45285	0.970975	1.76285	0.662536	1.3335	-0.558737	33.5	0.00197894	0.711912	1.21269	0.387379
>sp|P06837|NEUM_MOUSE Neuromodulin OS=Mus musculus GN=Gap43 PE=1 SV=1	3.86589	-4.42614	-2.19236	1.18309	3.47099	2.53531	-0.928425	2.51971	17	-0.280121	-0.504638	3.00315	0.795642
>sp|P08414|KCC4_MOUSE Calcium/calmodulin-dependent protein kinase type IV OS=Mus musculus GN=Camk4 PE=1 SV=2	1.63653	-1.65795	0.471914	1.13675	0.577979	-0.132191	0.0890542	1.51437	11	-0.0107117	0.80433	0.222894	0.801712
>sp|P08551|NFL_MOUSE Neurofilament light polypeptide OS=Mus musculus GN=Nefl PE=1 SV=5	-2.08753	1.80425	2.34695	0.501101	2.17594	0.44927	-1.0247	-1.91624	53.5	-0.14164	1.42402	1.31261	-1.47047
>sp|P09411|PGK1_MOUSE Phosphoglycerate kinase 1 OS=Mus musculus GN=Pgk1 PE=1 SV=4	1.63998	-1.78705	-0.634357	0.884748	1.53773	1.67145	-0.731267	0.236806	29	-0.0735346	0.125196	1.60459	-0.247231
>sp|P10518|HEM2_MOUSE Delta-aminolevulinic acid dehydratase OS=Mus musculus GN=Alad PE=1 SV=1	-0.120374	0.748576	0.697422	-0.0708517	0.662334	-0.506019	-0.348201	-2.21096	9	0.314101	0.313285	0.0781576	-1.27958
>sp|P10639|THIO_MOUSE Thioredoxin OS=Mus musculus GN=Txn PE=1 SV=3	0.631611	-0.603605	-1.22505	-0.323779	-0.299989	1.06271	-0.250515	-0.48208	6	0.0140032	-0.774413	0.381363	-0.366297
>sp|P11798|KCC2A_MOUSE Calcium/calmodulin-dependent protein kinase type II subunit alpha OS=Mus musculus GN=Camk2a PE=1 SV=2	2.0823	-2.22031	-0.477107	0.962163	1.08648	3.55265	1.58759	2.21052	25	-0.0690057	0.242528	2.31957	1.89906
>sp|P12658|CALB1_MOUSE Calbindin OS=Mus musculus GN=Calb1 PE=1 SV=2	1.48331	-1.5353	-0.325414	-0.920675	0.775056	-1.41254	-0.803911	-0.0927015	16	-0.0259963	-0.623045	-0.318742	-0.448306
>sp|P13595|NCAM1_MOUSE Neural cell adhesion molecule 1 OS=Mus musculus GN=Ncam1 PE=1 SV=3	1.33164	-1.33878	-1.09251	0.574644	0.053772	-0.311752	0.00884445	0.794995	40	-0.00356759	-0.258931	-0.12899	0.40192
>sp|P13707|GPDA_MOUSE Glycerol-3-phosphate dehydrogenase [NAD(+)], cytoplasmic OS=Mus musculus GN=Gpd1 PE=1 SV=3	1.24832	-1.30609	1.30355	1.05537	1.72176	0.498593	1.23845	1.1925	22	-0.0288813	1.17946	1.11018	1.21547
>sp|P14152|MDHC_MOUSE Malate dehydrogenase, cytoplasmic OS=Mus musculus GN=Mdh1 PE=1 SV=3	1.63654	-1.69922	-0.0639796	1.29149	1.07878	0.565825	-0.438074	1.31052	22.5	-0.0313414	0.613754	0.8223	0.436224
>sp|P14211|CALR_MOUSE Calreticulin OS=Mus musculus GN=Calr PE=1 SV=1	2.79467	-3.03377	1.98857	1.30138	2.03525	0.985747	-3.44921	-0.580431	22	-0.119552	1.64498	1.5105	-2.01482
>sp|P14685|PSMD3_MOUSE 26S proteasome non-ATPase regulatory subunit 3 OS=Mus musculus GN=Psmd3 PE=1 SV=3	0.355253	-0.322444	-0.230576	0.561943	0.0046665	0.309654	-0.0053648	1.47894	15	0.0164049	0.165684	0.15716	0.736786
>sp|P14873|MAP1B_MOUSE Microtubule-associated protein 1B OS=Mus musculus GN=Map1b PE=1 SV=2	1.50868	-1.62057	-0.516162	1.08093	0.72245	0.846267	-1.2481	1.3021	87	-0.0559412	0.282386	0.784359	0.0269996
>sp|P16054|KPCE_MOUSE Protein kinase C epsilon type OS=Mus musculus GN=Prkce PE=1 SV=1	2.12523	-2.26998	-1.16271	0.304564	0.882413	1.36073	0.265908	2.09435	30	-0.0723725	-0.429072	1.12157	1.18013
>sp|P16546|SPTN1_MOUSE Spectrin alpha chain, non-erythrocytic 1 OS=Mus musculus GN=Sptan1 PE=1 SV=4	1.36027	-1.32617	0.0201541	1.13785	1.67267	1.75885	0.034222	1.01785	215.5	0.0170463	0.579002	1.71576	0.526037
>sp|P17156|HSP72_MOUSE Heat shock-related 70 kDa protein 2 OS=Mus musculus GN=Hspa2 PE=1 SV=2	0.197084	-0.130019	0.303307	0.282506	-0.615102	0.274985	0.523889	0.471131	17.5	0.0335325	0.292906	-0.170058	0.49751
>sp|P17427|AP2A2_MOUSE AP-2 complex subunit alpha-2 OS=Mus musculus GN=Ap2a2 PE=1 SV=2	1.46185	-1.61588	-0.190197	0.492127	0.185725	0.652433	0.90379	1.00273	45	-0.0770181	0.150965	0.419079	0.953259
>sp|P17665|COX7C_MOUSE Cytochrome c oxidase subunit 7C, mitochondrial OS=Mus musculus GN=Cox7c PE=1 SV=1	1.322	-1.32336	0.778395	1.49551	0.953393	1.0241	-0.954657	0.203866	2.5	-0.000678721	1.13695	0.988744	-0.375396
>sp|P17751|TPIS_MOUSE Triosephosphate isomerase OS=Mus musculus GN=Tpi1 PE=1 SV=4	1.3593	-1.39594	0.504616	2.11327	2.17946	0.764601	0.340167	-0.173478	19	-0.0183202	1.30894	1.47203	0.0833446
>sp|P18572|BASI_MOUSE Basigin OS=Mus musculus GN=Bsg PE=1 SV=2	1.08309	-1.07105	-1.29833	-0.826382	-0.11038	1.00087	-0.949878	1.56189	7	0.00602065	-1.06236	0.445244	0.306005
>sp|P18760|COF1_MOUSE Cofilin-1 OS=Mus musculus GN=Cfl1 PE=1 SV=3	2.81139	-2.95825	-0.294756	2.63399	2.87369	2.01205	-1.06959	1.09064	19	-0.0734305	1.16962	2.44287	0.0105228
>sp|P20357|MTAP2_MOUSE Microtubule-associated protein 2 OS=Mus musculus GN=Map2 PE=1 SV=2	1.38676	-1.31537	-2.64565	0.342316	0.404526	1.35392	-1.30806	1.24008	87	0.0356957	-1.15167	0.879224	-0.0339908
>sp|P20917|MAG_MOUSE Myelin-associated glycoprotein OS=Mus musculus GN=Mag PE=1 SV=2	-0.968478	0.883638	0.0681023	-0.4121	0.994362	-1.30242	0.244416	-1.66375	12	-0.0424196	-0.171999	-0.154029	-0.709668
>sp|P23818|GRIA1_MOUSE Glutamate receptor 1 OS=Mus musculus GN=Gria1 PE=1 SV=1	0.363101	-0.335597	-0.186831	-0.201478	0.0135275	1.45302	0.77348	0.0271976	16	0.0137524	-0.194155	0.733275	0.400339
>sp|P26443|DHE3_MOUSE Glutamate dehydrogenase 1, mitochondrial OS=Mus musculus GN=Glud1 PE=1 SV=1	0.0264105	0.208357	1.68865	0.887916	0.792975	0.61474	0.705798	1.20385	32	0.117384	1.28828	0.703857	0.954824
>sp|P26645|MARCS_MOUSE Myristoylated alanine-rich C-kinase substrate OS=Mus musculus GN=Marcks PE=1 SV=2	3.559	-4.1523	-4.64422	-3.45835	-0.437052	-1.2252	-2.53023	0.595167	9	-0.296652	-4.05129	-0.831126	-0.967532
>sp|P28474|ADHX_MOUSE Alcohol dehydrogenase class-3 OS=Mus musculus GN=Adh5 PE=1 SV=3	1.56048	-1.61629	1.27648	2.69349	1.63399	0.658036	0.425564	2.00241	9	-0.027906	1.98499	1.14601	1.21399
>sp|P28660|NCKP1_MOUSE Nck-associated protein 1 OS=Mus musculus GN=Nckap1 PE=1 SV=2	1.77118	-1.84827	-1.39643	-1.03761	0.302069	0.972132	-0.313162	0.823689	36	-0.0385414	-1.21702	0.6371	0.255264
>sp|P28740|KIF2A_MOUSE Kinesin-like protein KIF2A OS=Mus musculus GN=Kif2a PE=1 SV=2	0.219445	-0.16542	-0.272076	0.0643994	-0.21185	0.0554117	-0.992075	0.0271142	19.5	0.0270123	-0.103838	-0.0782193	-0.482481
>sp|P62880|GBB2_MOUSE Guanine nucleotide-binding protein G(I)/G(S)/G(T) subunit beta-2 OS=Mus musculus GN=Gnb2 PE=1 SV=3	0.519244	-0.519779	0.831435	-0.200346	0.245149	0.0113313	0.284987	0.364839	10	-0.000267272	0.315545	0.12824	0.324913
>sp|P31650|S6A11_MOUSE Sodium- and chloride-dependent GABA transporter 3 OS=Mus musculus GN=Slc6a11 PE=1 SV=2	-1.43037	1.35738	-1.31986	-0.0863287	2.03562	-0.343922	-0.181535	-0.359169	12	-0.0364973	-0.703094	0.845848	-0.270352
>sp|P31786|ACBP_MOUSE Acyl-CoA-binding protein OS=Mus musculus GN=Dbi PE=1 SV=2	0.883966	-0.85054	0.429659	1.46361	4.39536	0.254986	1.65898	-1.13092	6	0.016713	0.946633	2.32517	0.264026
>sp|P31938|MP2K1_MOUSE Dual specificity mitogen-activated protein kinase kinase 1 OS=Mus musculus GN=Map2k1 PE=1 SV=2	1.48065	-1.57715	-0.280346	0.533934	0.753846	1.80752	-0.29855	1.61648	18	-0.0482527	0.126794	1.28068	0.658964
>sp|P34022|RANG_MOUSE Ran-specific GTPase-activating protein OS=Mus musculus GN=Ranbp1 PE=1 SV=2	1.39798	-1.55756	-1.26919	-0.485714	0.831554	0.0568933	0.00750517	-0.571788	7	-0.0797889	-0.877452	0.444224	-0.282142
>sp|P34914|HYES_MOUSE Bifunctional epoxide hydrolase 2 OS=Mus musculus GN=Ephx2 PE=1 SV=2	-0.75931	0.787608	-0.120943	1.33304	-0.306353	0.52452	0.703418	0.0631165	9	0.014149	0.606048	0.109083	0.383267
>sp|P35486|ODPA_MOUSE Pyruvate dehydrogenase E1 component subunit alpha, somatic form, mitochondrial OS=Mus musculus GN=Pdha1 PE=1 SV=1	0.214032	-0.0696736	1.60157	1.05394	0.524514	0.97391	0.779945	1.12476	22	0.072179	1.32776	0.749212	0.952354
>sp|P35922|FMR1_MOUSE Synaptic functional regulator FMR1 OS=Mus musculus GN=Fmr1 PE=1 SV=1	1.03131	0.215019	-1.10561	-0.917749	-0.916695	-0.279218	-1.1512	1.26669	5	0.623165	-1.01168	-0.597956	0.0577471
>sp|P39053|DYN1_MOUSE Dynamin-1 OS=Mus musculus GN=Dnm1 PE=1 SV=2	1.16055	-1.08791	1.57576	1.27898	0.898993	1.76937	0.475147	0.745861	64.5	0.0363212	1.42737	1.33418	0.610504
>sp|P39054|DYN2_MOUSE Dynamin-2 OS=Mus musculus GN=Dnm2 PE=1 SV=2	-0.980664	0.966501	2.10052	-0.0158997	-0.619568	-1.5166	0.160722	-0.740007	15	-0.00708122	1.04231	-1.06808	-0.289642
>sp|P42669|PURA_MOUSE Transcriptional activator protein Pur-alpha OS=Mus musculus GN=Pura PE=1 SV=1	0.558921	-0.596568	0.901448	2.13393	1.15401	1.56008	0.298919	1.03128	11.5	-0.0188235	1.51769	1.35705	0.6651
>sp|P43006|EAA2_MOUSE Excitatory amino acid transporter 2 OS=Mus musculus GN=Slc1a2 PE=1 SV=1	0.965429	-0.720166	-0.648761	0.315347	0.830072	2.28222	0.311544	1.54642	17	0.122631	-0.166707	1.55615	0.92898
>sp|P46096|SYT1_MOUSE Synaptotagmin-1 OS=Mus musculus GN=Syt1 PE=1 SV=1	2.44387	-2.73797	1.07159	2.27872	2.01702	2.64893	1.42483	1.42927	15	-0.14705	1.67516	2.33297	1.42705
>sp|P46735|MYO1B_MOUSE Unconventional myosin-Ib OS=Mus musculus GN=Myo1b PE=1 SV=3	-1.38664	1.27807	0.742341	-0.609318	-1.3118	-0.330472	0.228921	1.03235	10	-0.0542893	0.0665111	-0.821136	0.630635
>sp|P47757|CAPZB_MOUSE F-actin-capping protein subunit beta OS=Mus musculus GN=Capzb PE=1 SV=3	0.94257	-0.526987	-0.157337	0.515813	0.118131	0.924472	-0.882209	0.85248	11	0.207791	0.179238	0.521301	-0.0148647
>sp|P47911|RL6_MOUSE 60S ribosomal protein L6 OS=Mus musculus GN=Rpl6 PE=1 SV=3	0.839534	-0.801961	0.0732835	0.184749	1.08197	1.17329	0.0287742	0.630631	18	0.0187861	0.129016	1.12763	0.329703
>sp|P50396|GDIA_MOUSE Rab GDP dissociation inhibitor alpha OS=Mus musculus GN=Gdi1 PE=1 SV=3	0.283702	-0.209289	-0.559144	0.337828	0.501654	0.308935	0.826235	0.0652247	25	0.0372068	-0.110658	0.405294	0.44573
>sp|P51150|RAB7A_MOUSE Ras-related protein Rab-7a OS=Mus musculus GN=Rab7a PE=1 SV=2	1.08876	-1.11101	1.08879	0.976543	-0.428083	0.115956	-0.428543	-0.121131	19	-0.011125	1.03267	-0.156063	-0.274837
>sp|P52503|NDUS6_MOUSE NADH dehydrogenase [ubiquinone] iron-sulfur protein 6, mitochondrial OS=Mus musculus GN=Ndufs6 PE=1 SV=2	1.32177	-1.36706	0.383128	0.642444	0.519236	0.475882	-0.492524	-1.27323	7	-0.0226431	0.512786	0.497559	-0.882875
>sp|P56391|CX6B1_MOUSE Cytochrome c oxidase subunit 6B1 OS=Mus musculus GN=Cox6b1 PE=1 SV=2	0.840327	-0.853616	2.0813	0.420539	0.992715	1.25361	-0.409441	0.233679	7	-0.0066445	1.25092	1.12316	-0.087881
>sp|P56480|ATPB_MOUSE ATP synthase subunit beta, mitochondrial OS=Mus musculus GN=Atp5b PE=1 SV=2	-1.18396	1.10485	0.0894503	-0.402817	1.10933	1.47095	2.11481	0.456004	35.5	-0.0395546	-0.156683	1.29014	1.28541
>sp|P58252|EF2_MOUSE Elongation factor 2 OS=Mus musculus GN=Eef2 PE=1 SV=2	1.16023	-1.19521	-0.711541	0.0157328	0.803205	0.660156	-0.449071	1.12076	30.5	-0.0174901	-0.347904	0.73168	0.335846
>sp|P58281|OPA1_MOUSE Dynamin-like 120 kDa protein, mitochondrial OS=Mus musculus GN=Opa1 PE=1 SV=1	1.29743	-1.3749	-0.713806	-0.0621405	0.882534	1.23991	0.0399975	1.14346	44	-0.0387352	-0.387973	1.06122	0.591728
>sp|P58389|PTPA_MOUSE Serine/threonine-protein phosphatase 2A activator OS=Mus musculus GN=Ppp2r4 PE=1 SV=1	0.456885	-0.641423	0.414864	1.00817	1.25211	0.730625	0.800521	1.22625	11.5	-0.0922688	0.711518	0.991366	1.01339
>sp|P60766|CDC42_MOUSE Cell division control protein 42 homolog OS=Mus musculus GN=Cdc42 PE=1 SV=2	1.59309	-1.7382	-0.542702	0.540325	1.98734	0.968209	-0.499469	0.10636	10	-0.0725534	-0.00118858	1.47778	-0.196554
>sp|P60879|SNP25_MOUSE Synaptosomal-associated protein 25 OS=Mus musculus GN=Snap25 PE=1 SV=1	-0.112237	0.118155	-0.030692	0.167843	-0.278574	1.14114	-0.777213	0.463948	19.5	0.00295864	0.0685755	0.431284	-0.156632
>sp|P61264|STX1B_MOUSE Syntaxin-1B OS=Mus musculus GN=Stx1b PE=1 SV=1	1.4012	-1.51968	-0.191101	0.518624	0.595585	0.366373	-1.06817	0.377943	25	-0.059241	0.163761	0.480979	-0.345113
>sp|P61922|GABT_MOUSE 4-aminobutyrate aminotransferase, mitochondrial OS=Mus musculus GN=Abat PE=1 SV=1	-1.2464	1.30467	-1.73018	-0.9782	-0.0390498	-1.0124	-0.0226349	-0.349384	21	0.0291375	-1.35419	-0.525725	-0.18601
>sp|P62137|PP1A_MOUSE Serine/threonine-protein phosphatase PP1-alpha catalytic subunit OS=Mus musculus GN=Ppp1ca PE=1 SV=1	0.843967	-0.42196	-0.67613	0.199712	0.42466	0.652175	0.175657	0.131721	16.5	0.211004	-0.238209	0.538418	0.153689
>sp|P62281|RS11_MOUSE 40S ribosomal protein S11 OS=Mus musculus GN=Rps11 PE=1 SV=3	1.10826	-1.0657	-0.2498	0.822155	0.459497	-0.478967	-0.0463155	0.481741	9	0.0212799	0.286177	-0.00973479	0.217713
>sp|P62482|KCAB2_MOUSE Voltage-gated potassium channel subunit beta-2 OS=Mus musculus GN=Kcnab2 PE=1 SV=1	0.366103	-0.44705	0.71886	1.30904	1.40121	1.11155	-0.0434935	0.644504	14	-0.0404738	1.01395	1.25638	0.300505
>sp|P62774|MTPN_MOUSE Myotrophin OS=Mus musculus GN=Mtpn PE=1 SV=2	1.50422	-1.39773	-1.45485	-0.278636	0.00689809	-0.287729	-0.690469	0.288135	4	0.0532481	-0.866741	-0.140416	-0.201167
>sp|P62962|PROF1_MOUSE Profilin-1 OS=Mus musculus GN=Pfn1 PE=1 SV=2	1.26439	-1.33503	1.34064	0.234449	1.04927	0.557876	-0.253212	-0.692192	11	-0.0353185	0.787545	0.803571	-0.472702
>sp|P62984|RL40_MOUSE Ubiquitin-60S ribosomal protein L40 OS=Mus musculus GN=Uba52 PE=1 SV=2	1.2851	-1.51061	0.151496	1.95125	0.151631	-0.134744	-1.13055	0.734949	11	-0.112755	1.05137	0.00844373	-0.197802
>sp|P63024|VAMP3_MOUSE Vesicle-associated membrane protein 3 OS=Mus musculus GN=Vamp3 PE=1 SV=1	-0.220982	0.305615	-1.95555	-1.38404	0.0699975	-0.891979	0.0128974	-0.922306	3	0.0423165	-1.66979	-0.410991	-0.454705
>sp|P63085|MK01_MOUSE Mitogen-activated protein kinase 1 OS=Mus musculus GN=Mapk1 PE=1 SV=3	0.942437	-0.910624	-0.275056	1.28871	0.929833	0.530935	-0.0828879	0.863281	22	0.0159063	0.506827	0.730384	0.390196
>sp|P63101|1433Z_MOUSE 14-3-3 protein zeta/delta OS=Mus musculus GN=Ywhaz PE=1 SV=1	1.38539	-1.55875	-2.25665	0.0920332	-0.296609	1.63497	-0.0486699	0.746969	17.5	-0.0866778	-1.08231	0.669183	0.34915
>sp|P63330|PP2AA_MOUSE Serine/threonine-protein phosphatase 2A catalytic subunit alpha isoform OS=Mus musculus GN=Ppp2ca PE=1 SV=1	0.0326661	-0.0459192	1.54511	0.804294	0.747325	1.20549	1.0955	0.332391	15	-0.00662657	1.1747	0.976406	0.713948
>sp|P67778|PHB_MOUSE Prohibitin OS=Mus musculus GN=Phb PE=1 SV=1	-0.321033	0.358195	0.318156	0.213495	0.259986	-0.200564	0.172582	0.191674	17.5	0.018581	0.265826	0.029711	0.182128
>sp|P68040|RACK1_MOUSE Receptor of activated protein C kinase 1 OS=Mus musculus GN=Rack1 PE=1 SV=3	0.905189	-0.853055	1.22846	1.12916	1.00237	0.215545	0.670111	0.0698483	16	0.0260672	1.17881	0.608957	0.36998
>sp|P68404|KPCB_MOUSE Protein kinase C beta type OS=Mus musculus GN=Prkcb PE=1 SV=4	1.33005	-1.41871	-0.591399	1.37835	0.395547	1.8808	-0.699045	0.567246	21	-0.0443303	0.393475	1.13817	-0.0658996
>sp|P70168|IMB1_MOUSE Importin subunit beta-1 OS=Mus musculus GN=Kpnb1 PE=1 SV=2	0.141389	-0.0490878	-0.0927548	0.828123	0.596847	0.344534	0.763165	0.276153	23	0.0461505	0.367684	0.47069	0.519659
>sp|P70404|IDHG1_MOUSE Isocitrate dehydrogenase [NAD] subunit gamma 1, mitochondrial OS=Mus musculus GN=Idh3g PE=1 SV=1	1.05286	-0.903674	1.2481	0.750906	0.243958	-0.330764	0.30044	-1.18423	7.5	0.0745938	0.999505	-0.043403	-0.441896
>sp|P78385|KRT83_HUMAN Keratin, type II cuticular Hb3 OS=Homo sapiens GN=KRT83 PE=1 SV=2	7.21722	-8.17944	-7.31351	-6.94099	-3.68256	-4.46758	-8.47632	-1.10725	4.5	-0.481114	-7.12725	-4.07507	-4.79179
>sp|Q9ERE2|KRT81_MOUSE Keratin, type II cuticular Hb1 OS=Mus musculus GN=Krt81 PE=2 SV=2	8.59413	-12.9624	-3.61504	-8.52023	-15.8269	-7.24852	-21.3679	-0.848205	8	-2.18415	-6.06763	-11.5377	-11.1081
>sp|Q9Z2T6|KRT85_MOUSE Keratin, type II cuticular Hb5 OS=Mus musculus GN=Krt85 PE=1 SV=2	6.21369	-5.67981	-8.2095	-5.48062	-7.21023	-6.83436	-9.53097	0.346258	2	0.266938	-6.84506	-7.02229	-4.59236
>sp|P80316|TCPE_MOUSE T-complex protein 1 subunit epsilon OS=Mus musculus GN=Cct5 PE=1 SV=1	0.5994	-0.625754	0.80647	1.08198	1.50765	0.415388	0.155237	-0.25688	21.5	-0.0131771	0.944222	0.961517	-0.0508215
>sp|P84086|CPLX2_MOUSE Complexin-2 OS=Mus musculus GN=Cplx2 PE=1 SV=1	3.44058	-4.11834	0.760789	2.41567	2.02945	1.9255	-0.778881	1.20051	4	-0.33888	1.58823	1.97747	0.210816
>sp|P97300|NPTN_MOUSE Neuroplastin OS=Mus musculus GN=Nptn PE=1 SV=3	1.42255	-1.45747	-0.00955433	0.755805	-0.228929	1.788	-0.662245	0.977205	12.5	-0.0174578	0.373125	0.779534	0.15748
>sp|P97807|FUMH_MOUSE Fumarate hydratase, mitochondrial OS=Mus musculus GN=Fh PE=1 SV=3	0.402748	-0.489611	1.32308	0.619441	0.883457	0.399779	0.209405	-0.456395	28	-0.0434313	0.971261	0.641618	-0.123495
>sp|P97823|LYPA1_MOUSE Acyl-protein thioesterase 1 OS=Mus musculus GN=Lypla1 PE=1 SV=1	0.0995662	-0.0688431	-0.17203	0.309922	0.202239	0.60356	-1.95089	0.0145956	5	0.0153616	0.0689459	0.4029	-0.968145
>sp|Q01853|TERA_MOUSE Transitional endoplasmic reticulum ATPase OS=Mus musculus GN=Vcp PE=1 SV=4	1.1495	-1.01087	0.385813	0.098598	0.394887	0.575176	0.246042	0.228446	44	0.0693134	0.242206	0.485032	0.237244
>sp|Q04447|KCRB_MOUSE Creatine kinase B-type OS=Mus musculus GN=Ckb PE=1 SV=1	0.185471	0.229204	0.813546	1.06168	1.43558	0.869197	0.920594	0.89176	28	0.207338	0.937615	1.15239	0.906177
>sp|Q06185|ATP5I_MOUSE ATP synthase subunit e, mitochondrial OS=Mus musculus GN=Atp5i PE=1 SV=2	1.2269	-0.791186	0.446268	0.570882	2.33698	0.92797	1.26123	0.629083	8	0.217859	0.508575	1.63248	0.945157
>sp|Q08331|CALB2_MOUSE Calretinin OS=Mus musculus GN=Calb2 PE=1 SV=3	-0.0855469	0.124493	1.36982	1.38426	2.17554	-0.146965	0.648064	0.270819	19	0.019473	1.37704	1.01429	0.459442
>sp|Q0KL02|TRIO_MOUSE Triple functional domain protein OS=Mus musculus GN=Trio PE=1 SV=3	-0.82771	0.812434	0.0488991	-1.58434	-0.907768	0.509941	-0.604975	-0.337699	17	-0.00763759	-0.76772	-0.198913	-0.471337
>sp|Q14525|KT33B_HUMAN Keratin, type I cuticular Ha3-II OS=Homo sapiens GN=KRT33B PE=1 SV=3	5.25251	-6.67128	-8.66402	-5.23336	-9.63606	-3.03196	-7.64944	-0.796111	3	-0.709382	-6.94869	-6.33401	-4.22278
>sp|Q14C51|PTCD3_MOUSE Pentatricopeptide repeat domain-containing protein 3, mitochondrial OS=Mus musculus GN=Ptcd3 PE=1 SV=2	-0.0799422	0.126086	-0.0719816	0.0459997	0.367069	1.55798	0.878031	0.821098	5.5	0.023072	-0.0129909	0.962523	0.849564
>sp|Q2PFD7|PSD3_MOUSE PH and SEC7 domain-containing protein 3 OS=Mus musculus GN=Psd3 PE=1 SV=2	2.01509	-2.22261	-0.372292	0.649209	0.478512	0.664158	-0.00288826	0.907231	23	-0.103763	0.138458	0.571335	0.452171
>sp|Q3TXS7|PSMD1_MOUSE 26S proteasome non-ATPase regulatory subunit 1 OS=Mus musculus GN=Psmd1 PE=1 SV=1	1.24437	-1.23851	0.149615	0.868031	0.865635	0.0455252	0.286444	0.781266	20	0.00293268	0.508823	0.45558	0.533855
>sp|Q3U0V1|FUBP2_MOUSE Far upstream element-binding protein 2 OS=Mus musculus GN=Khsrp PE=1 SV=2	0.727877	-0.64889	-0.141057	0.568049	1.03333	0.487112	0.124599	0.797018	16	0.0394936	0.213496	0.76022	0.460809
>sp|Q3UH68|LIMC1_MOUSE LIM and calponin homology domains-containing protein 1 OS=Mus musculus GN=Limch1 PE=1 SV=2	-1.73913	1.58713	-0.300555	-0.728914	-0.828331	-0.478391	0.150503	0.0783657	6	-0.0759968	-0.514734	-0.653361	0.114434
>sp|Q3UHL1|CAMKV_MOUSE CaM kinase-like vesicle-associated protein OS=Mus musculus GN=Camkv PE=1 SV=2	1.48009	-1.46797	-2.46029	-0.207821	-0.694286	1.26314	0.227608	1.16738	25	0.00606184	-1.33406	0.284425	0.697492
>sp|Q4KMM3|OXR1_MOUSE Oxidation resistance protein 1 OS=Mus musculus GN=Oxr1 PE=1 SV=3	1.40524	-1.4565	-0.217905	0.554002	0.0398397	1.18549	-1.41069	0.702629	31	-0.0256277	0.168049	0.612667	-0.354032
>sp|Q60675|LAMA2_MOUSE Laminin subunit alpha-2 OS=Mus musculus GN=Lama2 PE=1 SV=2	-1.45675	1.3495	-0.612366	-1.85763	-0.603829	0.362518	-0.795246	-1.44126	4	-0.053625	-1.235	-0.120655	-1.11825
>sp|Q60932|VDAC1_MOUSE Voltage-dependent anion-selective channel protein 1 OS=Mus musculus GN=Vdac1 PE=1 SV=3	0.799272	-0.694507	0.656301	1.07801	0.704325	0.721977	0.555899	1.35248	18	0.0523825	0.867157	0.713151	0.95419
>sp|Q61147|CERU_MOUSE Ceruloplasmin OS=Mus musculus GN=Cp PE=1 SV=2	0.925829	0.865382	0.853224	-0.285498	1.21055	-0.396001	0.597771	-0.101847	3	0.895606	0.283863	0.407273	0.247962
>sp|Q61207|SAP_MOUSE Prosaposin OS=Mus musculus GN=Psap PE=1 SV=2	-0.113398	0.411213	1.69776	0.939829	0.879946	1.98758	1.62255	2.89298	6	0.148907	1.31879	1.43376	2.25776
>sp|Q61543|GSLG1_MOUSE Golgi apparatus protein 1 OS=Mus musculus GN=Glg1 PE=1 SV=1	-0.316526	0.275987	0.210016	0.31508	0.182865	0.202397	-0.80925	0.233813	6	-0.0202699	0.262548	0.192631	-0.287718
>sp|Q61548|AP180_MOUSE Clathrin coat assembly protein AP180 OS=Mus musculus GN=Snap91 PE=1 SV=1	2.2106	-2.61989	-2.10188	-0.625024	0.643129	1.47214	-0.192691	1.69132	22	-0.204642	-1.36345	1.05763	0.749317
>sp|Q61598|GDIB_MOUSE Rab GDP dissociation inhibitor beta OS=Mus musculus GN=Gdi2 PE=1 SV=1	0.494612	-0.431456	1.39993	0.83961	1.37966	0.965177	0.233414	-0.0621545	28.5	0.0315778	1.11977	1.17242	0.0856298
>sp|Q61765|K1H1_MOUSE Keratin, type I cuticular Ha1 OS=Mus musculus GN=Krt31 PE=1 SV=2	8.10197	-12.9845	-18.8023	-13.1467	-15.1926	-8.05243	-17.4861	0.407461	5	-2.44129	-15.9745	-11.6225	-8.53933
>sp|Q61879|MYH10_MOUSE Myosin-10 OS=Mus musculus GN=Myh10 PE=1 SV=2	1.16337	-1.12779	-1.13171	0.0392257	0.116405	0.305131	-0.794764	0.0933108	103	0.0177918	-0.546241	0.210768	-0.350727
>sp|Q61990|PCBP2_MOUSE Poly(rC)-binding protein 2 OS=Mus musculus GN=Pcbp2 PE=1 SV=1	0.499504	-0.403887	1.92968	1.05352	1.05682	0.913336	0.524309	1.18405	14	0.0478085	1.4916	0.985077	0.854179
>sp|Q62261|SPTB2_MOUSE Spectrin beta chain, non-erythrocytic 1 OS=Mus musculus GN=Sptbn1 PE=1 SV=2	0.72124	-0.697886	-0.0566467	0.957085	0.789587	0.808975	-0.113025	0.392475	145	0.0116773	0.450219	0.799281	0.139725
>sp|Q62277|SYPH_MOUSE Synaptophysin OS=Mus musculus GN=Syp PE=1 SV=2	1.90602	-2.17751	0.308411	0.798174	0.016706	2.97293	-0.561253	0.67436	9	-0.135748	0.553293	1.49482	0.0565531
>sp|Q62384|ZPR1_MOUSE Zinc finger protein ZPR1 OS=Mus musculus GN=Zpr1 PE=1 SV=1	-1.46782	1.381	1.37366	-0.527597	-1.03673	-0.696893	1.00617	-1.03589	3	-0.0434123	0.423033	-0.866811	-0.014861
>sp|Q62420|SH3G2_MOUSE Endophilin-A1 OS=Mus musculus GN=Sh3gl2 PE=1 SV=2	2.04007	-2.17007	0.511204	-1.56485	-0.0492291	0.675759	-1.29673	0.0133116	21	-0.0650039	-0.526821	0.313265	-0.641708
>tr|Q3TRJ7|Q3TRJ7_MOUSE Endophilin-A2 OS=Mus musculus GN=Sh3gl1 PE=1 SV=1	1.65717	-1.67984	-1.62557	-0.618312	-1.40244	-0.0304719	-1.28604	0.0863628	12	-0.0113354	-1.12194	-0.716457	-0.599838
>sp|Q62421|SH3G3_MOUSE Endophilin-A3 OS=Mus musculus GN=Sh3gl3 PE=1 SV=1	0.828424	-0.784393	-0.978546	0.0672798	-0.386486	0.560621	0.830109	0.767171	7	0.0220155	-0.455633	0.0870673	0.79864
>sp|Q62442|VAMP1_MOUSE Vesicle-associated membrane protein 1 OS=Mus musculus GN=Vamp1 PE=1 SV=1	-1.78353	1.60249	0.0178163	-0.68655	-0.16451	-1.37964	-0.365186	-1.77143	6	-0.0905173	-0.334367	-0.772075	-1.06831
>sp|Q62465|VAT1_MOUSE Synaptic vesicle membrane protein VAT-1 homolog OS=Mus musculus GN=Vat1 PE=1 SV=3	-1.24249	1.24772	2.69009	1.10568	0.547906	-0.996556	1.6577	-1.19085	10	0.00261427	1.89789	-0.224325	0.233423
>sp|Q641K1|CBPC1_MOUSE Cytosolic carboxypeptidase 1 OS=Mus musculus GN=Agtpbp1 PE=1 SV=2	-1.06994	1.06246	0.652488	-0.139377	1.93779	1.52832	3.23194	0.670662	5	-0.00374082	0.256556	1.73306	1.9513
>sp|Q64332|SYN2_MOUSE Synapsin-2 OS=Mus musculus GN=Syn2 PE=1 SV=2	1.03599	-1.16519	0.612493	1.13737	0.477609	0.938419	0.291815	-0.519607	23	-0.0645985	0.874933	0.708014	-0.113896
>sp|Q64436|ATP4A_MOUSE Potassium-transporting ATPase alpha chain 1 OS=Mus musculus GN=Atp4a PE=1 SV=3	0.114013	-0.136121	0.0114079	0.75626	0.562997	0.00453916	-0.477588	-0.734179	5	-0.011054	0.383834	0.283768	-0.605883
>sp|Q64511|TOP2B_MOUSE DNA topoisomerase 2-beta OS=Mus musculus GN=Top2b PE=1 SV=2	-1.20549	1.04848	-1.89132	-1.32466	-0.0312651	-0.237187	-0.492066	-0.310372	10	-0.0785061	-1.60799	-0.134226	-0.401219
>sp|Q64521|GPDM_MOUSE Glycerol-3-phosphate dehydrogenase, mitochondrial OS=Mus musculus GN=Gpd2 PE=1 SV=2	0.130867	-0.224036	0.550768	0.39037	0.446181	0.49929	0.492539	-0.140633	41	-0.0465841	0.470569	0.472736	0.175953
>sp|Q68EF4|GRM4_MOUSE Metabotropic glutamate receptor 4 OS=Mus musculus GN=Grm4 PE=1 SV=2	-2.55037	2.31718	0.379246	-2.08322	0.455123	0.327156	-0.374411	-0.355077	5	-0.116593	-0.851989	0.391139	-0.364744
>sp|Q6A065|CE170_MOUSE Centrosomal protein of 170 kDa OS=Mus musculus GN=Cep170 PE=1 SV=2	0.183347	-0.204503	-0.722065	0.534354	-0.0658	-0.388868	-0.226986	0.086507	12	-0.0105781	-0.0938556	-0.227334	-0.0702395
>sp|Q6IRU2|TPM4_MOUSE Tropomyosin alpha-4 chain OS=Mus musculus GN=Tpm4 PE=1 SV=3	0.927443	-1.09649	0.0758287	0.112469	1.21861	1.22601	-0.129883	0.724447	14	-0.0845226	0.0941486	1.22231	0.297282
>sp|Q6NXK7|DPP10_MOUSE Inactive dipeptidyl peptidase 10 OS=Mus musculus GN=Dpp10 PE=1 SV=1	1.28022	-1.29571	-1.5257	-0.274546	-0.801513	-0.140627	-1.2023	0.184497	23	-0.00774259	-0.90012	-0.47107	-0.5089
>sp|Q6NZJ6|IF4G1_MOUSE Eukaryotic translation initiation factor 4 gamma 1 OS=Mus musculus GN=Eif4g1 PE=1 SV=1	0.756919	-0.708082	-1.18559	0.0357452	0.415192	0.523605	-0.434278	0.465312	19	0.0244182	-0.574923	0.469398	0.0155171
>sp|Q6P5F9|XPO1_MOUSE Exportin-1 OS=Mus musculus GN=Xpo1 PE=1 SV=1	0.597683	-0.252911	0.21852	-0.288562	0.392764	-0.0786519	0.0674321	-0.73538	17	0.172386	-0.0350211	0.157056	-0.333974
>sp|Q6PER3|MARE3_MOUSE Microtubule-associated protein RP/EB family member 3 OS=Mus musculus GN=Mapre3 PE=1 SV=1	1.19533	-1.18694	-0.0983088	1.0289	1.0527	0.437237	-0.541345	-0.315004	14	0.00419513	0.465293	0.74497	-0.428175
>sp|Q6ZQ08|CNOT1_MOUSE CCR4-NOT transcription complex subunit 1 OS=Mus musculus GN=Cnot1 PE=1 SV=2	-1.21738	0.97383	-0.156918	-0.378032	-0.222123	1.2518	1.76678	1.51596	6	-0.121777	-0.267475	0.514839	1.64137
>sp|Q6ZQ38|CAND1_MOUSE Cullin-associated NEDD8-dissociated protein 1 OS=Mus musculus GN=Cand1 PE=1 SV=2	0.635259	-0.558994	0.167271	0.559702	1.04597	0.340265	0.62426	0.55653	44	0.0381325	0.363487	0.693117	0.590395
>sp|Q76MZ3|2AAA_MOUSE Serine/threonine-protein phosphatase 2A 65 kDa regulatory subunit A alpha isoform OS=Mus musculus GN=Ppp2r1a PE=1 SV=3	0.757164	-0.743577	0.722185	0.0768361	0.40255	0.443604	-0.208692	0.823517	31.5	0.00679349	0.399511	0.423077	0.307412
>sp|Q78PY7|SND1_MOUSE Staphylococcal nuclease domain-containing protein 1 OS=Mus musculus GN=Snd1 PE=1 SV=1	-0.631458	0.667716	0.35374	0.460199	0.12217	0.182428	1.14012	0.802561	27	0.0181291	0.406969	0.152299	0.971341
>sp|Q7TMF3|NDUAC_MOUSE NADH dehydrogenase [ubiquinone] 1 alpha subcomplex subunit 12 OS=Mus musculus GN=Ndufa12 PE=1 SV=2	1.15278	-1.11948	1.1489	1.62104	1.85568	0.590157	0.428739	-0.632235	10	0.0166452	1.38497	1.22292	-0.101748
>sp|Q7TMM9|TBB2A_MOUSE Tubulin beta-2A chain OS=Mus musculus GN=Tubb2a PE=1 SV=1	-0.284366	0.490693	1.00359	0.982002	0.30418	1.03992	1.12103	0.522872	28	0.103163	0.992798	0.672048	0.821949
>sp|Q7TPR4|ACTN1_MOUSE Alpha-actinin-1 OS=Mus musculus GN=Actn1 PE=1 SV=1	1.69149	-1.57901	-1.40971	-0.147613	-0.70457	1.1741	-0.0754999	1.76514	37	0.0562427	-0.778662	0.234765	0.844822
>sp|Q7TSJ2|MAP6_MOUSE Microtubule-associated protein 6 OS=Mus musculus GN=Map6 PE=1 SV=2	1.41137	-1.29129	-0.676637	1.0862	1.15538	0.453477	0.221816	1.1243	57	0.0600388	0.204782	0.804428	0.67306
>sp|Q80TJ1|CAPS1_MOUSE Calcium-dependent secretion activator 1 OS=Mus musculus GN=Cadps PE=1 SV=3	0.965772	-0.947248	0.424379	1.07357	0.470574	0.650872	-0.63347	0.470171	43	0.00926205	0.748975	0.560723	-0.0816495
>sp|Q80TS3|AGRL3_MOUSE Adhesion G protein-coupled receptor L3 OS=Mus musculus GN=Adgrl3 PE=1 SV=3	-0.725271	0.735661	0.866205	-0.954717	-1.09408	-0.231691	-0.292829	-0.35204	9	0.0051954	-0.0442563	-0.662883	-0.322434
>sp|Q80TZ3|AUXI_MOUSE Putative tyrosine-protein phosphatase auxilin OS=Mus musculus GN=Dnajc6 PE=1 SV=2	0.486151	-0.412814	-0.51938	-0.0865855	0.12302	-0.0205696	-0.450858	-0.491365	25.5	0.0366683	-0.302983	0.0512253	-0.471112
>sp|Q80UJ7|RB3GP_MOUSE Rab3 GTPase-activating protein catalytic subunit OS=Mus musculus GN=Rab3gap1 PE=1 SV=4	-0.147837	0.115809	-0.776829	-0.133363	0.0691847	-0.33963	0.355869	-0.135228	20	-0.0160139	-0.455096	-0.135223	0.11032
>sp|Q80Z24|NEGR1_MOUSE Neuronal growth regulator 1 OS=Mus musculus GN=Negr1 PE=1 SV=1	2.2138	-2.35077	-2.96474	-1.03729	0.843182	0.996956	0.579405	1.28357	9	-0.0684855	-2.00101	0.920069	0.931487
>sp|Q8BFR5|EFTU_MOUSE Elongation factor Tu, mitochondrial OS=Mus musculus GN=Tufm PE=1 SV=1	1.20958	-1.23756	0.195747	1.32415	0.443657	0.198557	-1.43977	0.343242	20	-0.013992	0.759947	0.321107	-0.548266
>tr|Q3U939|Q3U939_MOUSE Putative uncharacterized protein OS=Mus musculus GN=Actb PE=2 SV=1	0.0661045	-0.165332	-0.353463	0.211236	-0.631233	2.15826	-0.723737	0.864229	6	-0.0496137	-0.0711138	0.763513	0.0702457
>tr|Q3UZG3|Q3UZG3_MOUSE Putative uncharacterized protein OS=Mus musculus GN=Hnrnpa3 PE=2 SV=1	1.99491	-2.35927	-1.47305	0.648335	0.80776	1.67256	-1.13788	1.9117	5	-0.18218	-0.41236	1.24016	0.386911
>sp|Q8BG81|PDIP3_MOUSE Polymerase delta-interacting protein 3 OS=Mus musculus GN=Poldip3 PE=1 SV=1	-2.0311	1.77927	-0.696051	-0.790811	-1.27458	-2.25832	-1.20305	-1.99135	6	-0.125917	-0.743431	-1.76645	-1.5972
>sp|Q8BKC5|IPO5_MOUSE Importin-5 OS=Mus musculus GN=Ipo5 PE=1 SV=3	0.276908	-0.203388	-0.0657578	0.261581	-0.376507	0.4883	-0.605723	0.075372	20	0.0367597	0.0979117	0.0558968	-0.265176
>sp|Q8BLK3|LSAMP_MOUSE Limbic system-associated membrane protein OS=Mus musculus GN=Lsamp PE=1 SV=1	0.543997	-0.554653	-1.5671	-0.178036	-0.105938	0.440553	0.918366	-0.446145	14	-0.00532796	-0.872568	0.167308	0.23611
>sp|Q8BLQ9|CADM2_MOUSE Cell adhesion molecule 2 OS=Mus musculus GN=Cadm2 PE=1 SV=2	2.2127	-2.41872	-0.284023	0.457425	-0.466554	0.85935	-0.938305	0.608609	13	-0.10301	0.0867008	0.196398	-0.164848
>sp|Q8BMF4|ODP2_MOUSE Dihydrolipoyllysine-residue acetyltransferase component of pyruvate dehydrogenase complex, mitochondrial OS=Mus musculus GN=Dlat PE=1 SV=2	0.144367	-0.232726	0.207948	0.472511	1.26138	1.51583	0.843034	1.16752	23.5	-0.0441795	0.34023	1.38861	1.00528
>sp|Q8BMK4|CKAP4_MOUSE Cytoskeleton-associated protein 4 OS=Mus musculus GN=Ckap4 PE=1 SV=2	-0.212124	0.2835	-0.25806	-0.132192	-0.326163	0.187483	-0.828771	-0.642828	10	0.0356879	-0.195126	-0.0693396	-0.735799
>sp|Q8BVQ5|PPME1_MOUSE Protein phosphatase methylesterase 1 OS=Mus musculus GN=Ppme1 PE=1 SV=5	0.390234	-0.332506	-0.240974	0.45201	0.400425	1.58047	0.947694	1.08657	12	0.0288642	0.105518	0.99045	1.01713
>sp|Q8BWF0|SSDH_MOUSE Succinate-semialdehyde dehydrogenase, mitochondrial OS=Mus musculus GN=Aldh5a1 PE=1 SV=1	-0.682486	0.649788	0.409397	0.130884	1.06754	0.392245	0.132834	0.195991	25	-0.0163488	0.27014	0.729893	0.164412
>sp|Q8C8R3|ANK2_MOUSE Ankyrin-2 OS=Mus musculus GN=Ank2 PE=1 SV=2	0.715326	-0.766344	-1.12222	0.200603	-0.00873276	0.0668297	-0.539682	0.369194	113	-0.025509	-0.460807	0.0290485	-0.0852441
>sp|Q8CGY8|OGT1_MOUSE UDP-N-acetylglucosamine--peptide N-acetylglucosaminyltransferase 110 kDa subunit OS=Mus musculus GN=Ogt PE=1 SV=2	1.042	-0.979516	-0.992106	-0.102686	-0.256146	0.579725	-0.242193	0.998431	24	0.0312401	-0.547396	0.161789	0.378119
>sp|Q8CHC4|SYNJ1_MOUSE Synaptojanin-1 OS=Mus musculus GN=Synj1 PE=1 SV=3	1.4059	-1.38614	-0.0553321	0.889963	0.560203	0.437141	-0.374454	0.115291	53	0.00987586	0.417315	0.498672	-0.129581
>sp|Q9ET01|PYGL_MOUSE Glycogen phosphorylase, liver form OS=Mus musculus GN=Pygl PE=1 SV=4	-0.112122	0.550016	0.613812	1.15706	0.821818	0.880115	0.0910543	0.346346	11	0.218947	0.885436	0.850967	0.2187
>sp|Q8K183|PDXK_MOUSE Pyridoxal kinase OS=Mus musculus GN=Pdxk PE=1 SV=1	-0.517289	0.530922	0.277914	0.54989	0.176032	0.502162	0.982543	0.558663	12	0.00681642	0.413902	0.339097	0.770603
>sp|Q8K411|PREP_MOUSE Presequence protease, mitochondrial OS=Mus musculus GN=Pitrm1 PE=1 SV=1	-0.82984	0.787337	1.74973	0.146115	1.26619	0.945457	0.618152	0.679114	9	-0.0212514	0.947924	1.10582	0.648633
>sp|Q8QZT1|THIL_MOUSE Acetyl-CoA acetyltransferase, mitochondrial OS=Mus musculus GN=Acat1 PE=1 SV=1	1.89281	-1.66908	0.219605	0.542189	2.13227	1.75024	0.801322	2.14458	21	0.111866	0.380897	1.94126	1.47295
>sp|Q8R001|MARE2_MOUSE Microtubule-associated protein RP/EB family member 2 OS=Mus musculus GN=Mapre2 PE=1 SV=1	1.54899	-1.6075	-0.682757	1.54667	1.56471	1.31964	-0.206784	2.20599	16	-0.0292532	0.431956	1.44217	0.999605
>sp|Q8R0S2|IQEC1_MOUSE IQ motif and SEC7 domain-containing protein 1 OS=Mus musculus GN=Iqsec1 PE=1 SV=2	0.278702	-0.204721	-0.117901	0.39214	0.219929	0.659156	0.0802056	0.18569	27	0.0369908	0.13712	0.439543	0.132948
>sp|Q8R366|IGSF8_MOUSE Immunoglobulin superfamily member 8 OS=Mus musculus GN=Igsf8 PE=1 SV=2	0.147561	-0.191931	0.382609	0.265072	0.284513	-0.629733	0.00566379	-0.584556	13	-0.0221848	0.32384	-0.17261	-0.289446
>sp|Q8R5M8|CADM1_MOUSE Cell adhesion molecule 1 OS=Mus musculus GN=Cadm1 PE=1 SV=2	0.66544	-0.670518	-0.436018	-0.807797	-0.159495	0.970046	0.54387	0.941704	7	-0.00253913	-0.621908	0.405275	0.742787
>sp|Q8VDK1|NIT1_MOUSE Nitrilase homolog 1 OS=Mus musculus GN=Nit1 PE=1 SV=2	-2.44476	2.02537	-0.638672	0.523758	-1.60158	-1.15965	-1.76875	-2.3121	4.5	-0.209692	-0.057457	-1.38061	-2.04043
>sp|Q8VEK3|HNRPU_MOUSE Heterogeneous nuclear ribonucleoprotein U OS=Mus musculus GN=Hnrnpu PE=1 SV=1	1.85748	-2.04233	0.29097	1.34232	2.30442	-0.430078	1.09213	2.46615	23	-0.0924248	0.816645	0.937173	1.77914
>sp|Q8VEM8|MPCP_MOUSE Phosphate carrier protein, mitochondrial OS=Mus musculus GN=Slc25a3 PE=1 SV=1	0.73812	-0.519465	-0.391738	-0.373098	1.02823	0.670577	-0.690039	0.239757	23	0.109328	-0.382418	0.849402	-0.225141
>sp|Q91VD9|NDUS1_MOUSE NADH-ubiquinone oxidoreductase 75 kDa subunit, mitochondrial OS=Mus musculus GN=Ndufs1 PE=1 SV=2	-0.60718	0.676874	1.05668	0.816078	0.379539	0.327502	0.693907	-0.612206	36	0.0348471	0.936377	0.353521	0.0408502
>sp|Q91VM9|IPYR2_MOUSE Inorganic pyrophosphatase 2, mitochondrial OS=Mus musculus GN=Ppa2 PE=1 SV=1	0.40335	-0.345732	1.75014	1.23156	0.850798	-0.110503	0.138605	1.70681	9	0.0288092	1.49085	0.370147	0.922708
>sp|Q91X97|NCALD_MOUSE Neurocalcin-delta OS=Mus musculus GN=Ncald PE=1 SV=4	0.04951	0.0356415	-0.607533	-0.280456	-0.762092	0.980552	-0.145173	-0.143747	7	0.0425758	-0.443994	0.10923	-0.14446
>sp|Q91Z61|DIRA1_MOUSE GTP-binding protein Di-Ras1 OS=Mus musculus GN=Diras1 PE=1 SV=1	-0.545747	0.441636	-0.0805387	-1.00089	0.492738	0.125205	0.0718232	0.896199	8	-0.0520555	-0.540713	0.308971	0.484011
>sp|Q921G7|ETFD_MOUSE Electron transfer flavoprotein-ubiquinone oxidoreductase, mitochondrial OS=Mus musculus GN=Etfdh PE=1 SV=1	0.312563	-0.270341	0.513393	0.608563	0.869971	0.311606	0.709838	0.570685	17	0.0211109	0.560978	0.590789	0.640261
>sp|Q922F4|TBB6_MOUSE Tubulin beta-6 chain OS=Mus musculus GN=Tubb6 PE=1 SV=1	0.0142045	0.00741413	0.260566	0.310805	0.909268	2.09411	1.5497	0.558776	5	0.0108093	0.285685	1.50169	1.05424
>sp|Q923T9|KCC2G_MOUSE Calcium/calmodulin-dependent protein kinase type II subunit gamma OS=Mus musculus GN=Camk2g PE=1 SV=1	1.07751	-1.01973	0.361376	0.791552	1.16726	1.3706	0.723159	0.910964	16	0.0288912	0.576464	1.26893	0.817061
>sp|Q925I1|ATAD3_MOUSE ATPase family AAA domain-containing protein 3 OS=Mus musculus GN=Atad3 PE=1 SV=1	0.187272	-0.231526	1.09829	0.822416	0.0365564	-0.0462593	-0.00342385	0.538085	16	-0.0221269	0.960351	-0.00485144	0.267331
>sp|Q99104|MYO5A_MOUSE Unconventional myosin-Va OS=Mus musculus GN=Myo5a PE=1 SV=2	1.34981	-1.39567	0.176755	0.934938	0.633142	0.90215	-0.412555	0.712056	84.5	-0.0229279	0.555846	0.767646	0.149751
>sp|Q99KK2|NEUA_MOUSE N-acylneuraminate cytidylyltransferase OS=Mus musculus GN=Cmas PE=1 SV=2	0.600025	-0.569024	-1.24321	0.160239	-0.0891243	-1.0541	-0.0628209	0.377991	13	0.0155007	-0.541485	-0.571611	0.157585
>sp|Q99LC3|NDUAA_MOUSE NADH dehydrogenase [ubiquinone] 1 alpha subcomplex subunit 10, mitochondrial OS=Mus musculus GN=Ndufa10 PE=1 SV=1	0.0439267	-0.125359	1.28355	1.47588	0.971616	0.296092	0.71559	0.0418443	18	-0.0407164	1.37971	0.633854	0.378717
>sp|Q99M74|KRT82_MOUSE Keratin, type II cuticular Hb2 OS=Mus musculus GN=Krt82 PE=1 SV=2	5.87907	-7.58845	-8.10364	-7.26733	-15.7738	-4.27727	-15.3431	-1.14519	2	-0.854693	-7.68548	-10.0255	-8.24416
>sp|Q99MR6|SRRT_MOUSE Serrate RNA effector molecule homolog OS=Mus musculus GN=Srrt PE=1 SV=1	0.183732	-0.151007	-0.676795	-0.618577	-0.125061	-0.299842	-0.0411208	-0.103339	11	0.0163627	-0.647686	-0.212452	-0.07223
>sp|Q99N28|CADM3_MOUSE Cell adhesion molecule 3 OS=Mus musculus GN=Cadm3 PE=1 SV=1	2.09577	-2.17877	1.97647	1.46654	1.8391	1.29692	-0.21774	1.27393	12	-0.0415028	1.7215	1.56801	0.528094
>sp|Q99PJ0|NTRI_MOUSE Neurotrimin OS=Mus musculus GN=Ntm PE=1 SV=2	1.56302	-1.50592	-2.31477	-0.804189	-0.685702	0.3739	-0.116289	0.094744	11	0.0285499	-1.55948	-0.155901	-0.0107726
>sp|Q99PU5|ACBG1_MOUSE Long-chain-fatty-acid--CoA ligase ACSBG1 OS=Mus musculus GN=Acsbg1 PE=1 SV=1	-1.12977	1.09319	0.432105	-0.236301	0.250108	-0.699743	-0.393528	-0.639528	21	-0.0182877	0.0979021	-0.224817	-0.516528
>sp|Q9CQA1|TPPC5_MOUSE Trafficking protein particle complex subunit 5 OS=Mus musculus GN=Trappc5 PE=1 SV=1	0.374337	-0.30417	0.129796	-0.481608	0.809266	0.318993	-0.231234	-0.360353	7	0.0350835	-0.175906	0.56413	-0.295793
>sp|Q9CQJ8|NDUB9_MOUSE NADH dehydrogenase [ubiquinone] 1 beta subcomplex subunit 9 OS=Mus musculus GN=Ndufb9 PE=1 SV=3	-1.16304	1.05717	2.46601	0.984985	0.479716	0.013625	0.534536	-0.392766	8	-0.0529394	1.7255	0.24667	0.0708849
>sp|Q9CQX2|CYB5B_MOUSE Cytochrome b5 type B OS=Mus musculus GN=Cyb5b PE=1 SV=1	-0.388286	0.376259	-2.26092	-1.04791	-2.1945	-0.410239	-0.309965	0.465147	5	-0.00601348	-1.65441	-1.30237	0.0775911
>sp|Q9CVB6|ARPC2_MOUSE Actin-related protein 2/3 complex subunit 2 OS=Mus musculus GN=Arpc2 PE=1 SV=3	2.06436	-2.16259	0.349627	-0.474292	0.277236	0.821687	-0.949084	0.757067	17	-0.0491152	-0.0623324	0.549461	-0.0960083
>sp|Q9CZW5|TOM70_MOUSE Mitochondrial import receptor subunit TOM70 OS=Mus musculus GN=Tomm70 PE=1 SV=2	1.95173	-2.13295	-1.49986	0.276162	1.3114	0.480156	-0.569237	1.21186	26	-0.0906082	-0.611848	0.895779	0.321311
>sp|Q9D172|ES1_MOUSE ES1 protein homolog, mitochondrial OS=Mus musculus GN=D10Jhu81e PE=1 SV=1	1.60155	-1.79609	0.726389	1.4414	1.18175	0.0306326	-0.11351	0.684347	10	-0.0972721	1.08389	0.60619	0.285418
>sp|Q9D6F9|TBB4A_MOUSE Tubulin beta-4A chain OS=Mus musculus GN=Tubb4a PE=1 SV=3	-0.45988	0.99036	1.39971	0.454483	-0.132982	0.579544	-0.649188	-0.631574	12	0.26524	0.927095	0.223281	-0.640381
>sp|Q9D6J6|NDUV2_MOUSE NADH dehydrogenase [ubiquinone] flavoprotein 2, mitochondrial OS=Mus musculus GN=Ndufv2 PE=1 SV=2	0.72016	-0.638522	0.246902	0.327307	0.597586	0.786545	-0.487887	0.672441	13	0.0408192	0.287105	0.692065	0.0922773
>sp|Q9DB20|ATPO_MOUSE ATP synthase subunit O, mitochondrial OS=Mus musculus GN=Atp5o PE=1 SV=1	-0.0523464	0.447	3.75657	0.807786	1.99499	0.918173	1.90836	0.92947	19	0.197327	2.28218	1.45658	1.41891
>sp|Q9DCJ5|NDUA8_MOUSE NADH dehydrogenase [ubiquinone] 1 alpha subcomplex subunit 8 OS=Mus musculus GN=Ndufa8 PE=1 SV=3	1.38685	-1.40674	-0.00852447	0.573183	1.06008	0.180776	-0.930637	-0.458244	7	-0.0099441	0.282329	0.620429	-0.69444
>sp|Q9DCX2|ATP5H_MOUSE ATP synthase subunit d, mitochondrial OS=Mus musculus GN=Atp5h PE=1 SV=3	1.43725	-1.59175	-0.849594	-0.45965	0.891621	-0.111539	-0.0519292	0.767162	16	-0.0772467	-0.654622	0.390041	0.357617
>sp|Q9EQH2|ERAP1_MOUSE Endoplasmic reticulum aminopeptidase 1 OS=Mus musculus GN=Erap1 PE=1 SV=2	2.48124	-5.21406	-2.02698	-0.401936	3.05463	0.0887479	-1.75655	-1.29459	2	-1.36641	-1.21446	1.57169	-1.52557
>sp|Q9ERD7|TBB3_MOUSE Tubulin beta-3 chain OS=Mus musculus GN=Tubb3 PE=1 SV=1	-1.57942	1.45589	1.84101	0.779145	-0.28848	-0.366358	0.95443	-0.387168	20	-0.0617622	1.31008	-0.327419	0.283631
>sp|Q9ES97|RTN3_MOUSE Reticulon-3 OS=Mus musculus GN=Rtn3 PE=1 SV=2	1.18944	-1.26516	-2.54181	0.143636	0.0949567	0.47424	-0.186195	0.714634	30	-0.0378577	-1.19909	0.284598	0.26422
>sp|Q9ESE1|LRBA_MOUSE Lipopolysaccharide-responsive and beige-like anchor protein OS=Mus musculus GN=Lrba PE=1 SV=1	-1.26071	1.70745	0.335969	-0.0171683	-0.185458	0.362153	-0.199425	-2.27661	6	0.223369	0.1594	0.0883474	-1.23802
>sp|Q9ESX5|DKC1_MOUSE H/ACA ribonucleoprotein complex subunit 4 OS=Mus musculus GN=Dkc1 PE=1 SV=4	-1.31154	1.80843	0.515476	-1.98676	0.127449	-1.5328	0.440071	-3.79964	3	0.248442	-0.735642	-0.702675	-1.67978
>sp|Q9JIA1|LGI1_MOUSE Leucine-rich glioma-inactivated protein 1 OS=Mus musculus GN=Lgi1 PE=1 SV=1	1.28061	-1.26809	-0.457943	-0.145059	-0.126036	0.519177	0.032041	0.208404	17	0.00625813	-0.301501	0.196571	0.120223
>sp|Q9JIG7|CCD22_MOUSE Coiled-coil domain-containing protein 22 OS=Mus musculus GN=Ccdc22 PE=1 SV=1	-1.83281	1.71824	-1.07524	-1.31057	-0.866711	-0.606487	-0.102214	-0.0734466	9	-0.057282	-1.1929	-0.736599	-0.0878301
>sp|Q9JKS5|HABP4_MOUSE Intracellular hyaluronan-binding protein 4 OS=Mus musculus GN=Habp4 PE=1 SV=2	0.0826619	-0.132689	-0.524354	-0.10227	0.737697	1.88354	0.130731	0.750223	4	-0.0250138	-0.313312	1.31062	0.440477
>sp|Q9JLN9|MTOR_MOUSE Serine/threonine-protein kinase mTOR OS=Mus musculus GN=Mtor PE=1 SV=2	-0.862962	0.87728	1.28643	-0.192616	-0.604736	0.501194	1.02363	-0.460895	21	0.00715919	0.546908	-0.0517711	0.281366
>sp|Q9JMK2|KC1E_MOUSE Casein kinase I isoform epsilon OS=Mus musculus GN=Csnk1e PE=1 SV=2	-0.090499	0.0406672	0.809459	-0.409808	0.329774	1.16931	-0.152348	-0.0427106	5	-0.0249159	0.199826	0.749544	-0.0975291
>sp|Q9QWI6|SRCN1_MOUSE SRC kinase signaling inhibitor 1 OS=Mus musculus GN=Srcin1 PE=1 SV=2	1.2836	-1.24225	-1.21784	0.171519	0.217942	0.749308	-0.403082	1.0939	48	0.0206739	-0.523163	0.483625	0.345407
>sp|Q9QYC0|ADDA_MOUSE Alpha-adducin OS=Mus musculus GN=Add1 PE=1 SV=2	1.09259	-1.16598	-1.68019	-0.38527	0.392069	1.0078	-0.487532	1.06561	27	-0.0366991	-1.03273	0.699935	0.28904
>sp|Q9QYR6|MAP1A_MOUSE Microtubule-associated protein 1A OS=Mus musculus GN=Map1a PE=1 SV=2	1.4956	-1.44323	-0.133605	0.844119	0.749163	1.30335	-1.08228	1.54145	114	0.0261854	0.355257	1.02626	0.229585
>sp|Q9QYS2|GRM3_MOUSE Metabotropic glutamate receptor 3 OS=Mus musculus GN=Grm3 PE=1 SV=1	0.738706	-0.601695	-0.792851	-0.593762	-1.19324	1.27096	-0.387975	0.507233	18	0.0685054	-0.693306	0.0388596	0.0596291
>sp|Q9R0Q6|ARC1A_MOUSE Actin-related protein 2/3 complex subunit 1A OS=Mus musculus GN=Arpc1a PE=1 SV=1	1.63746	-1.76196	0.200497	1.00239	1.07015	0.968759	0.337148	-0.310009	14	-0.0622484	0.601443	1.01945	0.0135695
>sp|Q9R1Q8|TAGL3_MOUSE Transgelin-3 OS=Mus musculus GN=Tagln3 PE=1 SV=1	-0.86189	0.811035	0.499327	0.481642	1.27451	0.0699841	-0.235616	-0.243191	13	-0.0254274	0.490485	0.672248	-0.239404
>tr|Q6ZPS9|Q6ZPS9_MOUSE MKIAA1375 protein (Fragment) OS=Mus musculus GN=Pdcd6ip PE=2 SV=1	0.573003	-0.293297	0.280358	0.699513	0.190264	-0.521712	-0.585542	-0.454851	5	0.139853	0.489935	-0.165724	-0.520197
>sp|Q9WUA3|PFKAP_MOUSE ATP-dependent 6-phosphofructokinase, platelet type OS=Mus musculus GN=Pfkp PE=1 SV=1	0.803972	-0.778108	0.903273	0.750136	0.777163	1.29438	0.339851	-0.117094	37.5	0.0129321	0.826705	1.03577	0.111378
>sp|Q9WUB3|PYGM_MOUSE Glycogen phosphorylase, muscle form OS=Mus musculus GN=Pygm PE=1 SV=3	-0.998894	1.02092	2.73853	0.763354	1.7685	0.708939	0.971498	0.307762	35	0.0110118	1.75094	1.23872	0.63963
>sp|Q9WUK2|IF4H_MOUSE Eukaryotic translation initiation factor 4H OS=Mus musculus GN=Eif4h PE=1 SV=3	1.23853	-1.3089	-2.34774	0.388897	0.401703	0.0447778	-1.582	-1.23941	13	-0.0351853	-0.979421	0.22324	-1.41071
>sp|Q9Z0P4|PALM_MOUSE Paralemmin-1 OS=Mus musculus GN=Palm PE=1 SV=1	1.36507	-1.38117	0.291556	0.992868	0.75381	0.216621	0.399369	2.05834	18	-0.00805171	0.642212	0.485216	1.22886
>sp|Q9Z0X1|AIFM1_MOUSE Apoptosis-inducing factor 1, mitochondrial OS=Mus musculus GN=Aifm1 PE=1 SV=1	-0.0570629	0.119514	-0.0605182	0.170195	-0.253971	-0.637579	-0.382008	-0.148907	16.5	0.0312254	0.0548384	-0.445775	-0.265458
>sp|Q9Z1B3|PLCB1_MOUSE 1-phosphatidylinositol 4,5-bisphosphate phosphodiesterase beta-1 OS=Mus musculus GN=Plcb1 PE=1 SV=2	1.32138	-1.30059	-1.42549	-0.133342	-1.45888	0.804685	-0.755914	1.16881	51	0.0103909	-0.779417	-0.327097	0.206446
>sp|Q9Z1G3|VATC1_MOUSE V-type proton ATPase subunit C 1 OS=Mus musculus GN=Atp6v1c1 PE=1 SV=4	1.74026	-1.77927	-0.938127	0.0472189	0.430716	1.12027	0.250323	1.2983	27.5	-0.0195075	-0.445454	0.775496	0.774314
>sp|Q9Z1S5|SEPT3_MOUSE Neuronal-specific septin-3 OS=Mus musculus GN=Sept3 PE=1 SV=2	1.57988	-1.67675	-1.3421	-0.577884	0.473084	0.911064	-1.20931	1.11858	17	-0.0484355	-0.959991	0.692074	-0.0453677
>sp|Q9Z2Q6|SEPT5_MOUSE Septin-5 OS=Mus musculus GN=Sept5 PE=1 SV=2	1.35862	-1.3766	-0.047025	0.502432	0.979993	2.20279	0.520006	1.65992	21	-0.00899228	0.227703	1.59139	1.08996
>sp|Q9Z2U0|PSA7_MOUSE Proteasome subunit alpha type-7 OS=Mus musculus GN=Psma7 PE=1 SV=1	0.358262	-0.447983	-0.0992129	0.987304	0.339773	0.716273	-0.109655	1.38542	12	-0.0448602	0.444046	0.528023	0.637884
>tr|A0A0J9YUE9|A0A0J9YUE9_MOUSE Dynamin-1 OS=Mus musculus GN=Dnm1 PE=1 SV=1	1.46365	-1.50224	-0.482905	1.11741	-0.470944	0.0395869	-0.786244	-0.942169	4	-0.0192957	0.317254	-0.215679	-0.864206
>tr|A2AMW0|A2AMW0_MOUSE Capping protein (Actin filament) muscle Z-line, beta, isoform CRA_a OS=Mus musculus GN=Capzb PE=1 SV=1	1.39129	-1.44969	0.497253	-0.210144	0.608213	1.0642	-0.133236	0.726358	10	-0.0292032	0.143555	0.836206	0.296561
>tr|A3KML3|A3KML3_MOUSE MCG126220 OS=Mus musculus GN=Ywhaq PE=2 SV=1	1.46533	-1.48005	-0.185453	0.313063	0.322599	0.853271	-1.48256	0.232897	26	-0.00736042	0.0638049	0.587935	-0.624834
>tr|A8IP69|A8IP69_MOUSE 14-3-3 protein gamma OS=Mus musculus GN=Ywhag PE=1 SV=1	1.37985	-1.43173	-0.52191	0.829578	0.244395	1.4155	-1.44345	0.140519	11	-0.025943	0.153834	0.829948	-0.651465
>tr|B2RWW2|B2RWW2_MOUSE Golgb1 protein OS=Mus musculus GN=Golgb1 PE=2 SV=1	1.40939	-1.42275	-1.18686	-0.710178	-1.67137	-1.50838	-2.84839	-0.558704	2	-0.00668187	-0.94852	-1.58987	-1.70355
>tr|B2RXT3|B2RXT3_MOUSE Ogdhl protein OS=Mus musculus GN=Ogdhl PE=2 SV=1	0.147749	-0.089375	1.07879	0.783979	0.142001	1.01746	0.124629	0.482668	25	0.0291872	0.931384	0.579729	0.303648
>tr|B2RXY7|B2RXY7_MOUSE Carbonyl reductase 1 OS=Mus musculus GN=Cbr1 PE=1 SV=1	0.526945	-0.472863	1.06957	1.45555	1.33725	0.409953	0.76892	0.714035	19	0.027041	1.26256	0.873599	0.741478
>tr|F6ZIA4|F6ZIA4_MOUSE Myelin basic protein (Fragment) OS=Mus musculus GN=Mbp PE=1 SV=1	0.329246	-0.234499	2.55942	0.494512	2.61424	1.06912	1.97848	1.11188	2	0.0473737	1.52696	1.84168	1.54518
>tr|G3X922|G3X922_MOUSE MCG115602 OS=Mus musculus GN=Dnajc13 PE=1 SV=1	-0.293762	0.236144	-0.479653	-0.0551268	0.0457075	1.03368	0.881351	0.469341	11	-0.0288092	-0.26739	0.539692	0.675346
>tr|O89054|O89054_MOUSE Cytoskeletal beta-actin (Fragment) OS=Mus musculus GN=Actb PE=2 SV=1	-0.0956728	0.164583	0.481624	0.795812	-0.486079	0.604251	-0.135198	0.6722	4	0.034455	0.638718	0.0590862	0.268501
>sp|P43275|H11_MOUSE Histone H1.1 OS=Mus musculus GN=Hist1h1a PE=1 SV=2	2.19161	-2.4344	0.0573509	0.587858	1.57005	0.122394	0.900696	1.81078	3.5	-0.121392	0.322605	0.846223	1.35574
>tr|Q149Z9|Q149Z9_MOUSE Histone H1.3 OS=Mus musculus GN=Hist1h1d PE=1 SV=1	2.56008	-2.69072	2.30074	1.63897	1.86719	-0.203596	0.0833798	1.36272	7.5	-0.0653226	1.96986	0.831795	0.723051
>tr|Q3TI05|Q3TI05_MOUSE Chaperonin containing Tcp1, subunit 6a (Zeta) OS=Mus musculus GN=Cct6a PE=2 SV=1	1.06211	-0.954433	1.06477	1.76966	1.02919	0.514073	-0.189636	0.385092	19	0.0538412	1.41721	0.771631	0.0977279
>tr|Q3TPZ5|Q3TPZ5_MOUSE Dynactin 2 OS=Mus musculus GN=Dctn2 PE=1 SV=1	0.592822	-0.233873	0.1705	0.53306	0.630016	1.0074	-0.151398	1.09476	22.5	0.179475	0.35178	0.81871	0.471682
>tr|Q3TQ70|Q3TQ70_MOUSE Beta1 subnuit of GTP-binding protein OS=Mus musculus GN=Gnb1 PE=1 SV=1	-0.00773023	-0.0103408	1.36941	0.653788	0.0534714	1.15664	0.721917	0.257917	14	-0.00903552	1.0116	0.605055	0.489917
>tr|Q3TT94|Q3TT94_MOUSE Serine/threonine-protein phosphatase 2A 55 kDa regulatory subunit B OS=Mus musculus GN=Ppp2r2a PE=1 SV=1	1.4111	-1.44957	0.331311	0.709596	0.237768	1.14372	0.221931	0.992697	17	-0.0192355	0.520453	0.690746	0.607314
>tr|Q3TX38|Q3TX38_MOUSE Voltage-dependent anion-selective channel protein 3 OS=Mus musculus GN=Vdac3 PE=1 SV=1	0.199975	-0.180895	0.681363	0.92067	1.24522	0.115439	-0.131824	1.12484	16	0.00954042	0.801017	0.680327	0.496509
>tr|Q3U1N0|Q3U1N0_MOUSE Coronin OS=Mus musculus GN=Coro1a PE=1 SV=1	2.00836	-2.12692	0.482352	1.10477	0.0622224	1.33849	-0.507371	1.7405	18	-0.0592802	0.793563	0.700355	0.616565
>tr|Q3U4U6|Q3U4U6_MOUSE T-complex protein 1 subunit gamma OS=Mus musculus GN=Cct3 PE=1 SV=1	0.615838	-0.583456	-0.55313	-0.10946	0.215186	-0.0445054	-0.501824	-0.285276	28	0.0161909	-0.331295	0.0853405	-0.39355
>tr|Q61852|Q61852_MOUSE Smooth muscle gamma-actin OS=Mus musculus PE=3 SV=1	1.20688	-1.20854	0.823414	1.29483	0.873025	2.76814	-0.552398	1.48482	4.5	-0.000831938	1.05912	1.82058	0.466211
>tr|Q3UD06|Q3UD06_MOUSE ATP synthase subunit gamma OS=Mus musculus GN=Atp5c1 PE=1 SV=1	0.113827	0.301486	1.627	1.57303	2.49035	0.577555	0.728717	0.420821	15.5	0.207656	1.60001	1.53395	0.574769
>tr|Q3UHJ3|Q3UHJ3_MOUSE Calcium-transporting ATPase OS=Mus musculus GN=Atp2b2 PE=1 SV=1	0.563181	-0.518024	0.293451	-0.325152	0.380665	1.13116	-0.999516	0.402314	29	0.0225784	-0.015851	0.755911	-0.298601
>tr|Q3UR55|Q3UR55_MOUSE Sodium/potassium-transporting ATPase subunit beta OS=Mus musculus GN=Atp1b2 PE=1 SV=1	-0.904869	0.864352	1.90833	-0.175026	0.998082	-0.393664	-0.829374	-1.26818	16	-0.0202586	0.866653	0.302209	-1.04878
>tr|Q3USR5|Q3USR5_MOUSE F-box only protein 2 OS=Mus musculus GN=Fbxo2 PE=1 SV=1	-0.939573	0.936378	0.103772	-0.638351	-0.0917579	0.436005	0.00962329	0.716337	13.5	-0.00159751	-0.267289	0.172124	0.36298
>tr|Q3UY68|Q3UY68_MOUSE Calcium/calmodulin-dependent protein kinase I OS=Mus musculus GN=Camk1 PE=1 SV=1	0.706062	-0.616797	0.0270159	0.853312	-0.0737665	0.7584	-0.777853	-0.194527	5.5	0.0446323	0.440164	0.342317	-0.48619
>tr|Q3V235|Q3V235_MOUSE Prohibitin 2 OS=Mus musculus GN=Phb2 PE=1 SV=1	0.237818	-0.158127	0.493897	0.846183	0.985617	0.882589	0.0608667	1.03847	15	0.0398457	0.67004	0.934103	0.549669
>tr|Q497P1|Q497P1_MOUSE Syntaxin 1A (Brain) OS=Mus musculus GN=Stx1a PE=1 SV=1	1.9441	-1.72255	-1.23768	0.331771	-0.173332	1.91839	0.0187319	0.841805	19	0.110773	-0.452956	0.872529	0.430268
>tr|Q49S98|Q49S98_MOUSE Vasicular inhibitory amino acid transporter 10D OS=Mus musculus GN=Slc32a1 PE=2 SV=1	-0.338668	0.34364	-1.73419	-0.0892947	-0.236891	0.0477912	-0.762352	0.136915	16	0.00248575	-0.911744	-0.0945499	-0.312719
>tr|Q4FJL0|Q4FJL0_MOUSE RAB10, member RAS oncogene family OS=Mus musculus GN=Rab10 PE=1 SV=1	1.29553	-1.34479	0.661163	0.0193921	1.01098	-0.01446	-1.22492	0.366585	13	-0.0246269	0.340278	0.498261	-0.42917
>tr|Q4FJM5|Q4FJM5_MOUSE Ras homolog gene family, member B OS=Mus musculus GN=Rhob PE=1 SV=1	2.07962	-2.18589	-0.735275	0.508923	1.54902	0.915708	-0.108148	1.11515	7	-0.0531343	-0.113176	1.23237	0.503501
>tr|Q4FK11|Q4FK11_MOUSE Nono protein OS=Mus musculus GN=Nono PE=2 SV=1	-0.00301364	-0.0674082	0.961316	0.803746	0.37534	-0.318262	0.17225	0.731957	10	-0.0352109	0.882531	0.0285391	0.452103
>tr|Q4FK49|Q4FK49_MOUSE Inorganic pyrophosphatase OS=Mus musculus GN=Ppa1 PE=1 SV=1	1.36271	-1.50439	-2.00126	0.0559842	0.838013	0.419013	-1.01067	1.27162	15	-0.0708399	-0.972638	0.628513	0.130472
>tr|Q4VAE6|Q4VAE6_MOUSE Ras family member A OS=Mus musculus GN=Rhoa PE=1 SV=1	2.04518	-2.20112	-0.717032	0.117199	2.77155	0.934327	0.775104	-0.815168	7	-0.0779714	-0.299917	1.85294	-0.0200317
>tr|Q50HX4|Q50HX4_MOUSE RAB14 protein OS=Mus musculus GN=Rab14 PE=1 SV=1	-0.0769252	0.0829079	-0.748143	-0.241806	0.237007	-0.271201	0.275916	-0.0687542	11	0.00299138	-0.494974	-0.0170971	0.103581
>tr|Q52KC1|Q52KC1_MOUSE Eukaryotic translation initiation factor 4A2 OS=Mus musculus GN=Eif4a2 PE=2 SV=1	1.22457	-1.22913	-0.907456	-0.711431	0.530932	1.30817	-0.400077	1.60404	16	-0.00228057	-0.809444	0.919553	0.601979
>tr|Q542P2|Q542P2_MOUSE Glycoprotein m6a, isoform CRA_b OS=Mus musculus GN=Gpm6a PE=1 SV=1	2.14093	-2.28054	2.33837	3.35656	1.30982	2.37996	1.92849	2.34797	7	-0.069804	2.84747	1.84489	2.13823
>tr|Q543Y7|Q543Y7_MOUSE Protein kinase C and casein kinase substrate in neurons protein 1 OS=Mus musculus GN=Pacsin1 PE=1 SV=1	2.02283	-2.2141	0.2563	2.30167	0.745724	1.96548	-0.436839	0.842649	26	-0.0956374	1.27898	1.3556	0.202905
>tr|Q545V3|Q545V3_MOUSE Enolase 2, gamma neuronal, isoform CRA_a OS=Mus musculus GN=Eno2 PE=1 SV=1	0.10052	-0.0381222	0.291203	0.265175	0.209872	0.358707	-0.0724771	-0.208888	25	0.0311991	0.278189	0.28429	-0.140683
>tr|Q564D0|Q564D0_MOUSE Fusion, derived from t(12;16) malignant liposarcoma (Human), isoform CRA_a OS=Mus musculus GN=Fus PE=1 SV=1	2.10748	-1.85764	-0.956182	0.867933	2.1098	0.555	1.01483	2.07963	8	0.124921	-0.0441249	1.3324	1.54723
>tr|Q56A15|Q56A15_MOUSE Cytochrome c OS=Mus musculus GN=Cycs PE=1 SV=1	1.81918	-1.91115	-0.909291	0.775014	1.20584	-0.319063	-0.459977	0.0646864	8	-0.0459855	-0.0671384	0.443388	-0.197645
>tr|Q5BL18|Q5BL18_MOUSE Matrin 3 OS=Mus musculus GN=Matr3 PE=1 SV=1	1.32928	-0.960804	0.544002	1.48906	0.636172	0.648444	0.508942	1.92917	23	0.184237	1.01653	0.642308	1.21906
>tr|Q5DQJ3|Q5DQJ3_MOUSE Capping protein (Actin filament) muscle Z-line, alpha 2, isoform CRA_c OS=Mus musculus GN=Capza2 PE=1 SV=1	0.868414	-0.814713	-0.184043	0.318372	0.795585	0.807338	0.267181	0.952703	16	0.0268506	0.0671643	0.801461	0.609942
>tr|Q6DFY2|Q6DFY2_MOUSE Opioid binding protein/cell adhesion molecule-like OS=Mus musculus GN=Opcml PE=1 SV=1	1.58853	-1.66091	-1.09737	-0.483729	-0.216796	1.47925	1.20256	0.804368	13	-0.0361931	-0.790552	0.631227	1.00346
>tr|Q6P6I8|Q6P6I8_MOUSE Signal-regulatory protein alpha OS=Mus musculus GN=Sirpa PE=1 SV=1	0.846707	-0.798128	-1.00344	0.264281	-0.41371	1.49136	-0.34894	0.219485	5	0.0242894	-0.369578	0.538827	-0.0647275
>tr|Q6ZQG1|Q6ZQG1_MOUSE MCG21756, isoform CRA_a (Fragment) OS=Mus musculus GN=Nup205 PE=2 SV=1	-1.13022	0.97614	1.41471	0.367699	0.234054	1.16319	2.76403	0.289836	5.5	-0.077042	0.891203	0.698624	1.52693
>tr|Q78ZJ8|Q78ZJ8_MOUSE MCG22989, isoform CRA_b OS=Mus musculus GN=Rab11b PE=1 SV=1	0.42166	-0.363428	0.355684	0.106147	0.0122893	0.318203	-0.718775	0.0676851	13	0.0291158	0.230916	0.165246	-0.325545
>tr|Q8K303|Q8K303_MOUSE 2010300C02Rik protein OS=Mus musculus GN=2010300C02Rik PE=2 SV=1	0.991315	-0.0873594	-1.46994	1.06871	-0.557571	-0.117488	-0.498174	1.97269	7	0.451978	-0.200614	-0.337529	0.73726
>tr|Q91UZ1|Q91UZ1_MOUSE Phosphoinositide phospholipase C OS=Mus musculus GN=Plcb4 PE=1 SV=1	-0.902645	1.04385	2.14638	-0.0468874	1.03631	-1.80889	-0.368678	-0.320861	16	0.0706051	1.04974	-0.386291	-0.34477
>tr|Q91VA7|Q91VA7_MOUSE Isocitrate dehydrogenase [NAD] subunit, mitochondrial OS=Mus musculus GN=Idh3b PE=1 SV=1	0.786458	-0.534747	-1.09215	-0.668875	-0.184776	0.880789	-0.138439	0.429334	20	0.125856	-0.880511	0.348006	0.145448
>tr|Q5SX53|Q5SX53_MOUSE Mitochondrial 2-oxoglutarate/malate carrier protein OS=Mus musculus GN=Slc25a11 PE=1 SV=1	-0.734732	0.977411	1.11117	-0.799428	-0.403957	-2.01918	1.50298	-0.769701	14	0.121339	0.155874	-1.21157	0.366639
>sp|Q8R0A5|TCAL3_MOUSE Transcription elongation factor A protein-like 3 OS=Mus musculus GN=Tceal3 PE=1 SV=2	2.83086	-1.27008	-0.521066	2.02693	1.04058	0.490017	-2.26202	0.0726513	5	0.78039	0.752932	0.765299	-1.09468
>tr|Q3UPI8|Q3UPI8_MOUSE Transporter OS=Mus musculus GN=Slc6a6 PE=1 SV=1	0.108026	1.85686	0.168362	0.42807	1.07046	0.139338	-0.402461	-0.652039	2	0.982441	0.298216	0.6049	-0.52725
>sp|Q6ZWV3|RL10_MOUSE 60S ribosomal protein L10 OS=Mus musculus GN=Rpl10 PE=1 SV=3	0.174566	0.549566	0.290519	0.877273	0.028991	-1.45362	0.903021	0.573675	5	0.362066	0.583896	-0.712316	0.738348
>sp|Q3UJB9|EDC4_MOUSE Enhancer of mRNA-decapping protein 4 OS=Mus musculus GN=Edc4 PE=1 SV=2	-2.6547	2.29372	-1.59138	-2.52846	-2.11209	-0.635439	0.853834	0.340039	7	-0.180489	-2.05992	-1.37376	0.596936
>sp|Q8BUV3|GEPH_MOUSE Gephyrin OS=Mus musculus GN=Gphn PE=1 SV=2	-0.564285	0.235621	-1.01516	-0.591663	-0.561619	-0.677979	-1.17368	0.655098	15.5	-0.164332	-0.80341	-0.619799	-0.25929
>tr|I1VGT4|I1VGT4_MOUSE Anion exchange protein OS=Mus musculus GN=Slc4a7 PE=2 SV=1	-1.8383	1.26178	1.15074	-3.30919	-2.79603	-2.91022	-0.359722	-0.469427	2	-0.288259	-1.07922	-2.85312	-0.414575
>sp|Q9ERR1|NDEL1_MOUSE Nuclear distribution protein nudE-like 1 OS=Mus musculus GN=Ndel1 PE=1 SV=2	-1.18129	1.05891	-1.18982	-1.67427	-0.933863	-0.71767	-0.249823	-0.373113	8	-0.0611913	-1.43205	-0.825767	-0.311468
>sp|Q7TNC4|LC7L2_MOUSE Putative RNA-binding protein Luc7-like 2 OS=Mus musculus GN=Luc7l2 PE=1 SV=1	-0.348362	0.135038	0.410923	-0.188289	0.142459	-0.392464	-0.425008	0.760623	7	-0.106662	0.111317	-0.125002	0.167807
>sp|O08914|FAAH1_MOUSE Fatty-acid amide hydrolase 1 OS=Mus musculus GN=Faah PE=1 SV=1	-0.342916	0.305674	-0.649028	-0.522936	0.152018	0.166879	0.885241	-0.836267	7	-0.018621	-0.585982	0.159448	0.0244867
>sp|Q80XI3|IF4G3_MOUSE Eukaryotic translation initiation factor 4 gamma 3 OS=Mus musculus GN=Eif4g3 PE=1 SV=2	-0.45463	0.495728	0.21868	0.0949985	-0.0539231	0.205307	-0.000692953	0.106962	20	0.020549	0.156839	0.0756921	0.0531344
>sp|Q6PGF7|EXOC8_MOUSE Exocyst complex component 8 OS=Mus musculus GN=Exoc8 PE=1 SV=1	-0.603037	0.516471	0.208434	0.616676	-0.208224	0.180975	-0.147614	-0.463153	17	-0.0432828	0.412555	-0.0136244	-0.305383
>sp|Q02357|ANK1_MOUSE Ankyrin-1 OS=Mus musculus GN=Ank1 PE=1 SV=2	-0.582647	0.526919	0.875554	-0.0896677	0.773972	-1.26542	-0.299678	-1.84181	35	-0.0278644	0.392943	-0.245722	-1.07074
>tr|Q564E8|Q564E8_MOUSE 60S ribosomal protein L4 OS=Mus musculus GN=Rpl4 PE=1 SV=1	0.42352	-0.379649	0.494781	0.553926	0.867348	0.168548	0.189812	0.33131	17	0.0219353	0.524354	0.517948	0.260561
>tr|Q6GQT3|Q6GQT3_MOUSE 2010300C02Rik protein OS=Mus musculus GN=2010300C02Rik PE=2 SV=1	-0.505624	0.375788	-0.680899	-0.715039	-1.09822	0.891276	0.360053	1.52108	5.5	-0.0649184	-0.697969	-0.103472	0.940567
>sp|Q3U1J4|DDB1_MOUSE DNA damage-binding protein 1 OS=Mus musculus GN=Ddb1 PE=1 SV=2	0.693712	-0.299421	0.451207	0.737718	0.0783956	0.214214	0.690477	-0.179778	33	0.197145	0.594463	0.146305	0.25535
>sp|Q920R0|ALS2_MOUSE Alsin OS=Mus musculus GN=Als2 PE=1 SV=3	-1.71903	1.39794	1.23907	0.341662	-0.606275	0.551356	1.43152	-0.433649	9	-0.160549	0.790364	-0.0274598	0.498934
>sp|Q9JHK4|PGTA_MOUSE Geranylgeranyl transferase type-2 subunit alpha OS=Mus musculus GN=Rabggta PE=1 SV=1	-0.646661	0.62405	-0.252673	-1.05279	-0.809605	-0.51865	-0.152431	-0.770897	24	-0.0113053	-0.652732	-0.664127	-0.461664
>sp|Q62108|DLG4_MOUSE Disks large homolog 4 OS=Mus musculus GN=Dlg4 PE=1 SV=1	1.0548	-0.896252	-0.153526	0.909018	0.56876	1.5719	0.0961181	1.34186	30.5	0.0792761	0.377746	1.07033	0.718989
>sp|P61161|ARP2_MOUSE Actin-related protein 2 OS=Mus musculus GN=Actr2 PE=1 SV=1	0.0171849	0.0248656	-0.512767	-0.100035	0.138666	0.527667	-0.361535	0.174531	16	0.0210253	-0.306401	0.333166	-0.0935019
>tr|Q4FJX1|Q4FJX1_MOUSE Importin subunit alpha OS=Mus musculus GN=Kpna4 PE=1 SV=1	-1.01633	1.22196	-0.483654	-0.611596	0.00941498	0.262499	-0.26019	-0.509023	6	0.102816	-0.547625	0.135957	-0.384606
>sp|E9PUL5|PRRT2_MOUSE Proline-rich transmembrane protein 2 OS=Mus musculus GN=Prrt2 PE=1 SV=1	0.58609	-0.495324	0.484382	0.585538	0.784025	0.763599	-1.33959	-0.402674	6.5	0.0453827	0.53496	0.773812	-0.87113
>tr|Q4KML7|Q4KML7_MOUSE Ezrin OS=Mus musculus GN=Ezr PE=1 SV=1	1.74926	-1.93781	1.56858	1.75726	1.03239	2.26682	1.68921	2.34003	26	-0.0942754	1.66292	1.64961	2.01462
>sp|O88448|KLC2_MOUSE Kinesin light chain 2 OS=Mus musculus GN=Klc2 PE=1 SV=1	-0.561748	0.29311	-0.702195	-0.391705	0.0686046	0.275976	-0.647487	-0.0446143	16	-0.134319	-0.54695	0.17229	-0.346051
>sp|Q8CFI0|NED4L_MOUSE E3 ubiquitin-protein ligase NEDD4-like OS=Mus musculus GN=Nedd4l PE=1 SV=2	-0.245653	0.770361	-0.266298	-0.342623	-0.426385	0.563422	0.154255	-1.00875	9	0.262354	-0.30446	0.0685187	-0.42725
>sp|Q6PFD5|DLGP3_MOUSE Disks large-associated protein 3 OS=Mus musculus GN=Dlgap3 PE=1 SV=1	1.95569	-1.33524	0.108963	0.384232	0.15483	0.94619	0.50525	1.24416	10	0.310225	0.246597	0.55051	0.874706
>sp|O88712|CTBP1_MOUSE C-terminal-binding protein 1 OS=Mus musculus GN=Ctbp1 PE=1 SV=2	0.887931	-0.963209	0.435197	0.703237	-0.0565519	0.2879	-0.557645	0.356572	13	-0.0376387	0.569217	0.115674	-0.100536
>sp|Q3TW96|UAP1L_MOUSE UDP-N-acetylhexosamine pyrophosphorylase-like protein 1 OS=Mus musculus GN=Uap1l1 PE=1 SV=1	-0.641263	0.419135	1.78363	-0.395074	0.555226	0.283502	0.641951	-0.1221	7	-0.111064	0.694276	0.419364	0.259926
>sp|Q8VCX5|MICU1_MOUSE Calcium uptake protein 1, mitochondrial OS=Mus musculus GN=Micu1 PE=1 SV=1	1.35277	-0.332944	0.131267	-1.12217	-1.22359	0.166748	0.398758	0.939895	5	0.509913	-0.495451	-0.528419	0.669327
>sp|P98084|APBA2_MOUSE Amyloid beta A4 precursor protein-binding family A member 2 OS=Mus musculus GN=Apba2 PE=1 SV=2	-1.7388	1.50727	0.58728	-2.70685	-1.49305	-1.52857	-1.26832	-0.21806	6	-0.115769	-1.05979	-1.51081	-0.743193
>sp|P97351|RS3A_MOUSE 40S ribosomal protein S3a OS=Mus musculus GN=Rps3a PE=1 SV=3	1.74473	-1.29714	-0.608048	0.660447	1.39073	1.38587	0.110818	1.92882	13	0.223795	0.0261995	1.3883	1.01982
>sp|Q9WUM4|COR1C_MOUSE Coronin-1C OS=Mus musculus GN=Coro1c PE=1 SV=2	1.49229	-1.57833	0.132902	1.34635	1.9446	1.7314	0.333847	0.438751	16	-0.0430221	0.739627	1.838	0.386299
>sp|O08919|NUMBL_MOUSE Numb-like protein OS=Mus musculus GN=Numbl PE=1 SV=3	0.444346	0.239221	-0.0384442	-0.727935	-0.395599	-0.0396757	0.128424	0.344752	9	0.341784	-0.38319	-0.217637	0.236588
>sp|P35279|RAB6A_MOUSE Ras-related protein Rab-6A OS=Mus musculus GN=Rab6a PE=1 SV=4	1.20594	-0.599906	1.61114	1.1351	0.760959	0.770669	0.460595	0.458333	9	0.303019	1.37312	0.765814	0.459464
>sp|Q05920|PYC_MOUSE Pyruvate carboxylase, mitochondrial OS=Mus musculus GN=Pc PE=1 SV=1	-0.952411	0.93447	1.67258	1.0686	0.150828	0.60127	0.656509	0.715174	37	-0.0089701	1.37059	0.376049	0.685842
>tr|Q6GQV6|Q6GQV6_MOUSE Nbas protein (Fragment) OS=Mus musculus GN=Nbas PE=2 SV=1	-1.86081	1.68655	0.654315	-1.17826	0.517655	0.638312	1.08937	-2.13167	4.5	-0.0871295	-0.261972	0.577983	-0.521152
>sp|Q6P5F7|TTYH3_MOUSE Protein tweety homolog 3 OS=Mus musculus GN=Ttyh3 PE=1 SV=1	2.12279	-0.221544	0.877529	1.61248	0.0744063	-1.23245	-0.825937	1.02795	2	0.950622	1.245	-0.579022	0.101005
>sp|P58774|TPM2_MOUSE Tropomyosin beta chain OS=Mus musculus GN=Tpm2 PE=1 SV=1	0.887608	-1.01497	-1.63778	-1.12695	-0.124586	0.846982	-0.709855	0.218818	12	-0.0636816	-1.38236	0.361198	-0.245519
>sp|Q9Z1N5|DX39B_MOUSE Spliceosome RNA helicase Ddx39b OS=Mus musculus GN=Ddx39b PE=1 SV=1	1.38059	-1.35457	0.789788	0.858746	1.18122	1.11596	1.6105	0.560318	13	0.0130078	0.824267	1.14859	1.08541
>sp|Q7TMY8|HUWE1_MOUSE E3 ubiquitin-protein ligase HUWE1 OS=Mus musculus GN=Huwe1 PE=1 SV=5	-1.18038	1.15454	-0.0331537	-1.03215	-0.564858	0.224359	1.32526	0.243469	24	-0.0129185	-0.53265	-0.170249	0.784363
>sp|Q923Z3|MTO1_MOUSE Protein MTO1 homolog, mitochondrial OS=Mus musculus GN=Mto1 PE=2 SV=1	0.402562	-0.697301	-0.145824	-0.624609	0.71202	0.214948	-0.378099	-0.875353	4	-0.14737	-0.385216	0.463484	-0.626726
>sp|O88343|S4A4_MOUSE Electrogenic sodium bicarbonate cotransporter 1 OS=Mus musculus GN=Slc4a4 PE=1 SV=2	-0.0427432	0.0585276	-0.730735	-0.644031	1.71528	-1.58093	-0.0758214	0.0816182	13	0.00789219	-0.687383	0.0671749	0.0028984
>sp|Q811D0|DLG1_MOUSE Disks large homolog 1 OS=Mus musculus GN=Dlg1 PE=1 SV=1	0.63625	-0.503954	0.012827	0.369651	-0.502259	-0.0822598	-0.893323	-0.00212756	23.5	0.0661482	0.191239	-0.292259	-0.447725
>sp|P97390|VPS45_MOUSE Vacuolar protein sorting-associated protein 45 OS=Mus musculus GN=Vps45 PE=1 SV=1	-0.918077	0.90843	0.180783	-0.784345	-0.39972	-0.317925	1.25648	-0.738961	11	-0.0048237	-0.301781	-0.358823	0.258758
>sp|Q2NL51|GSK3A_MOUSE Glycogen synthase kinase-3 alpha OS=Mus musculus GN=Gsk3a PE=1 SV=2	0.490681	-0.549576	-1.57227	-0.279549	-0.528665	0.0471484	-0.605046	0.444076	14	-0.0294474	-0.925907	-0.240759	-0.0804847
>sp|O35864|CSN5_MOUSE COP9 signalosome complex subunit 5 OS=Mus musculus GN=Cops5 PE=1 SV=3	0.594952	-0.573756	-0.63589	-0.0332419	0.132917	0.144552	-0.111222	-0.12321	12.5	0.0105983	-0.334566	0.138734	-0.117216
>sp|Q99020|ROAA_MOUSE Heterogeneous nuclear ribonucleoprotein A/B OS=Mus musculus GN=Hnrnpab PE=1 SV=1	3.15417	-1.17575	-0.186983	0.658767	1.74424	1.53595	1.15686	1.58528	6	0.989209	0.235892	1.64009	1.37107
>tr|Q545X8|Q545X8_MOUSE 40S ribosomal protein S4 OS=Mus musculus GN=Rps4x PE=1 SV=1	1.18783	-1.2471	0.874909	1.13861	1.71457	0.643807	-0.0767573	1.30782	17.5	-0.0296363	1.00676	1.17919	0.61553
>sp|Q99NE5|RIMS1_MOUSE Regulating synaptic membrane exocytosis protein 1 OS=Mus musculus GN=Rims1 PE=1 SV=2	-1.10557	1.06935	-1.43864	-1.11164	-1.64526	-1.18528	-0.689539	-0.0271572	22	-0.018112	-1.27514	-1.41527	-0.358348
>sp|Q99JF8|PSIP1_MOUSE PC4 and SFRS1-interacting protein OS=Mus musculus GN=Psip1 PE=1 SV=1	2.37569	-2.11866	-0.250209	1.28277	0.156413	-0.175696	-1.15578	3.06271	16	0.128516	0.516279	-0.00964136	0.953462
>sp|Q9CZR8|EFTS_MOUSE Elongation factor Ts, mitochondrial OS=Mus musculus GN=Tsfm PE=1 SV=1	-1.84811	1.64442	-1.23622	-2.33706	-1.74487	-1.00423	-0.969834	-0.624333	6	-0.101843	-1.78664	-1.37455	-0.797084
>sp|E9Q735|UBE4A_MOUSE Ubiquitin conjugation factor E4 A OS=Mus musculus GN=Ube4a PE=1 SV=1	0.510306	-0.662261	0.611295	0.761621	1.01517	0.0465199	2.21905	0.855947	6	-0.0759775	0.686458	0.530846	1.5375
>sp|Q8VCE6|NT5M_MOUSE 5'(3')-deoxyribonucleotidase, mitochondrial OS=Mus musculus GN=Nt5m PE=1 SV=1	-0.772594	0.702324	-1.55505	0.0847134	0.252378	0.75035	-0.264879	1.42204	7	-0.0351348	-0.735169	0.501364	0.578581
>sp|Q7TQF7|AMPH_MOUSE Amphiphysin OS=Mus musculus GN=Amph PE=1 SV=1	1.8405	-1.96877	0.160617	1.6393	1.26315	1.86937	-0.0359981	1.48178	26	-0.0641362	0.89996	1.56626	0.722892
>tr|Q543N3|Q543N3_MOUSE LIM and SH3 domain protein 1 OS=Mus musculus GN=Lasp1 PE=1 SV=1	1.7558	-1.98107	0.0409079	1.60309	0.931635	1.81795	-0.72358	-0.17463	14	-0.112635	0.821998	1.37479	-0.449105
>sp|Q9D7G0|PRPS1_MOUSE Ribose-phosphate pyrophosphokinase 1 OS=Mus musculus GN=Prps1 PE=1 SV=4	-0.0871675	0.192924	0.112721	0.339145	0.280503	-0.270216	0.802192	-0.328892	11	0.0528784	0.225933	0.00514373	0.23665
>sp|P80560|PTPR2_MOUSE Receptor-type tyrosine-protein phosphatase N2 OS=Mus musculus GN=Ptprn2 PE=1 SV=2	-0.0513656	0.0682262	-0.413891	-0.0992437	0.648511	0.462198	-0.0273128	0.743657	12	0.00843028	-0.256568	0.555354	0.358172
>sp|Q6R0H7|GNAS1_MOUSE Guanine nucleotide-binding protein G(s) subunit alpha isoforms XLas OS=Mus musculus GN=Gnas PE=1 SV=1	-0.35198	0.367911	-0.527909	-0.312788	0.0340364	-0.0874994	0.316496	0.554588	12	0.0079653	-0.420348	-0.0267315	0.435542
>sp|Q6RHR9|MAGI1_MOUSE Membrane-associated guanylate kinase, WW and PDZ domain-containing protein 1 OS=Mus musculus GN=Magi1 PE=1 SV=1	0.56837	-0.793331	-1.05082	-0.505814	-0.459889	-0.545444	-0.195102	0.351066	7	-0.11248	-0.778315	-0.502666	0.0779821
>sp|Q62172|RBP1_MOUSE RalA-binding protein 1 OS=Mus musculus GN=Ralbp1 PE=1 SV=4	-0.292046	0.123609	1.362	-0.0528363	-0.397195	1.02694	-0.369848	-0.332628	6	-0.0842184	0.654583	0.31487	-0.351238
>sp|O55022|PGRC1_MOUSE Membrane-associated progesterone receptor component 1 OS=Mus musculus GN=Pgrmc1 PE=1 SV=4	0.953087	-0.988183	0.545503	-0.0902313	0.281121	-0.748342	0.612436	-0.0852717	11	-0.0175481	0.227636	-0.23361	0.263582
>sp|Q9CPT3|NANP_MOUSE N-acylneuraminate-9-phosphatase OS=Mus musculus GN=Nanp PE=1 SV=1	-2.24827	2.02632	-1.43256	0.132065	0.611447	0.739859	-0.556662	-1.4173	2	-0.110974	-0.650245	0.675653	-0.986979
>tr|Q3TH57|Q3TH57_MOUSE MCG127945, isoform CRA_a OS=Mus musculus GN=Tcerg1 PE=2 SV=1	1.71917	-2.05095	0.733638	0.256131	-0.256662	0.228561	0.0931115	0.375375	5	-0.16589	0.494885	-0.0140508	0.234243
>sp|Q8VEK0|CC50A_MOUSE Cell cycle control protein 50A OS=Mus musculus GN=Tmem30a PE=1 SV=1	1.02325	-0.698444	-1.05749	0.168236	0.990358	0.0164505	0.316919	-0.218414	11	0.162404	-0.444627	0.503404	0.0492521
>sp|Q9D880|TIM50_MOUSE Mitochondrial import inner membrane translocase subunit TIM50 OS=Mus musculus GN=Timm50 PE=1 SV=1	-0.658593	0.655892	0.69854	-0.0555168	-0.908535	-0.475635	0.419108	0.37919	8.5	-0.00135068	0.321512	-0.692085	0.399149
>sp|P17809|GTR1_MOUSE Solute carrier family 2, facilitated glucose transporter member 1 OS=Mus musculus GN=Slc2a1 PE=1 SV=4	0.231048	-0.30349	0.726305	-0.0489997	1.93179	-0.376028	4.40937	0.583681	6	-0.0362213	0.338653	0.77788	2.49653
>sp|Q9Z1G4|VPP1_MOUSE V-type proton ATPase 116 kDa subunit a isoform 1 OS=Mus musculus GN=Atp6v0a1 PE=1 SV=3	0.945383	-0.918237	-0.0059578	-0.0612446	0.0554084	0.626789	0.148862	0.839863	29	0.0135729	-0.0336012	0.341099	0.494362
>sp|Q6PGL7|FAM21_MOUSE WASH complex subunit FAM21 OS=Mus musculus GN=Fam21 PE=1 SV=1	-1.34613	1.21947	-0.670093	-1.0149	-0.785365	-2.38464	0.648161	-1.55108	3	-0.0633302	-0.842497	-1.585	-0.451462
>sp|Q91XM9|DLG2_MOUSE Disks large homolog 2 OS=Mus musculus GN=Dlg2 PE=1 SV=2	1.05318	-0.867265	0.100892	0.776377	-0.112563	0.943309	0.794478	1.50818	23	0.0929578	0.438635	0.415373	1.15133
>sp|P60840|ENSA_MOUSE Alpha-endosulfine OS=Mus musculus GN=Ensa PE=1 SV=1	1.79233	-2.1288	-1.81285	-0.329813	-0.973453	-0.62006	-2.77069	-0.54624	6	-0.168233	-1.07133	-0.796757	-1.65847
>sp|Q8CJG0|AGO2_MOUSE Protein argonaute-2 OS=Mus musculus GN=Ago2 PE=1 SV=3	-1.10701	0.965164	-0.787602	-0.183671	-1.07658	-1.68639	-0.0777238	-0.814093	3	-0.0709212	-0.485637	-1.38148	-0.445908
>sp|Q6R891|NEB2_MOUSE Neurabin-2 OS=Mus musculus GN=Ppp1r9b PE=1 SV=1	0.368885	-0.0565785	0.140467	0.979809	0.201341	0.754734	-0.574973	0.0748488	19	0.156153	0.560138	0.478038	-0.250062
>sp|A2AGT5|CKAP5_MOUSE Cytoskeleton-associated protein 5 OS=Mus musculus GN=Ckap5 PE=1 SV=1	-0.267073	0.393118	-0.636159	-0.359717	0.105222	-0.489846	-0.0656632	-0.915729	37	0.0630223	-0.497938	-0.192312	-0.490696
>sp|P60122|RUVB1_MOUSE RuvB-like 1 OS=Mus musculus GN=Ruvbl1 PE=1 SV=1	-0.22029	0.0705225	-0.0909359	-0.824698	-0.672805	0.307756	0.566149	-0.240686	10	-0.0748836	-0.457817	-0.182524	0.162732
>sp|Q60737|CSK21_MOUSE Casein kinase II subunit alpha OS=Mus musculus GN=Csnk2a1 PE=1 SV=2	-0.300573	0.226345	1.35392	0.433872	0.543473	0.509452	1.37465	0.693	13.5	-0.0371142	0.893897	0.526462	1.03382
>tr|Q3U1S6|Q3U1S6_MOUSE Cold shock domain-containing protein E1 OS=Mus musculus GN=Csde1 PE=1 SV=1	0.595316	-0.33046	-0.0506591	0.159795	0.623713	1.06884	0.133333	0.683584	20	0.132428	0.0545677	0.846274	0.408458
>sp|Q64520|KGUA_MOUSE Guanylate kinase OS=Mus musculus GN=Guk1 PE=1 SV=2	0.208947	-0.276716	-0.752208	0.147971	0.676978	1.29165	0.156506	0.326726	7	-0.0338841	-0.302119	0.984312	0.241616
>sp|Q08093|CNN2_MOUSE Calponin-2 OS=Mus musculus GN=Cnn2 PE=1 SV=1	1.47433	-2.612	-0.364432	-0.275879	-0.11627	0.0628427	-2.08817	-0.0543935	2	-0.568834	-0.320156	-0.0267139	-1.07128
>tr|Q8VBU5|Q8VBU5_MOUSE Phosphodiesterase OS=Mus musculus GN=Pde4b PE=1 SV=1	-0.337926	0.360151	-0.773687	-0.660599	-0.555085	-0.804959	-0.589821	-0.558326	9	0.0111123	-0.717143	-0.680022	-0.574074
>sp|Q9QUG9|GRP2_MOUSE RAS guanyl-releasing protein 2 OS=Mus musculus GN=Rasgrp2 PE=1 SV=2	0.175748	-0.419536	-0.438475	0.423912	-0.920955	0.13368	-1.8531	0.0882271	4	-0.121894	-0.00728145	-0.393638	-0.882438
>sp|A2AN08|UBR4_MOUSE E3 ubiquitin-protein ligase UBR4 OS=Mus musculus GN=Ubr4 PE=1 SV=1	-1.64111	1.67223	-0.649996	-1.89345	-1.09017	-1.05646	0.210876	-0.378526	35	0.0155567	-1.27172	-1.07332	-0.0838249
>sp|Q62393|TPD52_MOUSE Tumor protein D52 OS=Mus musculus GN=Tpd52 PE=1 SV=2	1.34828	-1.46606	0.141308	0.923924	0.358641	0.0765052	-1.61616	0.112604	6	-0.0588942	0.532616	0.217573	-0.75178
>tr|Q3T9S3|Q3T9S3_MOUSE SET translocation OS=Mus musculus GN=Set PE=2 SV=1	1.01692	-1.08783	-1.62641	-0.323763	-0.206758	-0.66481	-0.720798	1.1716	8	-0.0354563	-0.975088	-0.435784	0.225403
>sp|Q9CXW2|RT22_MOUSE 28S ribosomal protein S22, mitochondrial OS=Mus musculus GN=Mrps22 PE=1 SV=1	-1.21878	1.04674	-0.167333	-0.197553	-0.825782	-0.0719029	-0.682778	0.307163	3	-0.086017	-0.182443	-0.448842	-0.187808
>sp|Q8K0Y2|KT33A_MOUSE Keratin, type I cuticular Ha3-I OS=Mus musculus GN=Krt33a PE=1 SV=1	7.60842	-12.5154	-12.3928	-6.81708	-16.3428	-5.29283	-11.792	-0.676257	3.5	-2.45349	-9.60495	-10.8178	-6.23411
>sp|Q9Z2H5|E41L1_MOUSE Band 4.1-like protein 1 OS=Mus musculus GN=Epb41l1 PE=1 SV=2	1.3986	-1.40782	-1.30433	0.323261	0.560555	0.818627	0.121691	1.20748	27	-0.00460904	-0.490535	0.689591	0.664585
>sp|Q8CH18|CCAR1_MOUSE Cell division cycle and apoptosis regulator protein 1 OS=Mus musculus GN=Ccar1 PE=1 SV=1	0.95916	-1.25341	0.522702	0.432182	-1.06797	-0.528305	-1.55755	0.432284	2	-0.147124	0.477442	-0.798139	-0.562632
>sp|P60521|GBRL2_MOUSE Gamma-aminobutyric acid receptor-associated protein-like 2 OS=Mus musculus GN=Gabarapl2 PE=1 SV=1	1.39069	-1.58301	-2.12804	-0.935584	0.936149	1.1352	-0.744259	-0.176538	7.5	-0.0961604	-1.53181	1.03567	-0.460399
>sp|Q9CR21|ACPM_MOUSE Acyl carrier protein, mitochondrial OS=Mus musculus GN=Ndufab1 PE=1 SV=1	-0.388631	0.303956	1.02608	2.22008	2.32414	2.14892	1.49563	1.58176	6	-0.0423374	1.62308	2.23653	1.53869
>sp|Q8VD62|CK068_MOUSE UPF0696 protein C11orf68 homolog OS=Mus musculus GN=Bles03 PE=1 SV=1	-0.00159301	-0.221784	0.203928	0.0793634	-1.43667	-0.0719579	0.195359	-0.265819	7	-0.111688	0.141646	-0.754312	-0.0352297
>sp|Q9Z1E4|GYS1_MOUSE Glycogen [starch] synthase, muscle OS=Mus musculus GN=Gys1 PE=1 SV=2	-1.63538	1.40888	-0.216335	0.000263881	-0.246237	-0.897602	-1.75134	-1.53762	5	-0.113251	-0.108035	-0.57192	-1.64448
>sp|Q9CXT8|MPPB_MOUSE Mitochondrial-processing peptidase subunit beta OS=Mus musculus GN=Pmpcb PE=1 SV=1	0.837366	-0.944506	-0.433601	0.108342	0.134984	-0.742591	1.13784	-0.346427	7	-0.0535701	-0.162629	-0.303804	0.395704
>sp|O70133|DHX9_MOUSE ATP-dependent RNA helicase A OS=Mus musculus GN=Dhx9 PE=1 SV=2	0.0861325	0.166706	0.118202	-0.0446666	-0.304526	-0.393454	0.00727893	0.0970049	25	0.126419	0.0367676	-0.34899	0.0521419
>tr|Q5SUR3|Q5SUR3_MOUSE MCG3634, isoform CRA_b OS=Mus musculus GN=Skp1a PE=1 SV=1	1.59672	-1.77383	0.398224	1.49044	2.42571	1.63102	-0.136859	1.00084	14	-0.0885584	0.94433	2.02837	0.431992
>sp|Q99L43|CDS2_MOUSE Phosphatidate cytidylyltransferase 2 OS=Mus musculus GN=Cds2 PE=1 SV=1	0.438884	-0.450082	-0.336999	0.410867	0.334131	0.351534	0.134575	1.00143	8	-0.0055991	0.0369343	0.342832	0.568
>sp|P62996|TRA2B_MOUSE Transformer-2 protein homolog beta OS=Mus musculus GN=Tra2b PE=1 SV=1	-0.262038	0.181435	1.93852	1.62416	-0.00119874	1.05076	0.0355769	1.03668	6	-0.0403012	1.78134	0.524779	0.536129
>sp|Q62417|SRBS1_MOUSE Sorbin and SH3 domain-containing protein 1 OS=Mus musculus GN=Sorbs1 PE=1 SV=2	-1.20806	1.15486	-0.304931	0.15365	-1.16934	-0.944838	-0.325298	-0.686132	21	-0.0266009	-0.0756402	-1.05709	-0.505715
>sp|Q6PDS3|SARM1_MOUSE Sterile alpha and TIR motif-containing protein 1 OS=Mus musculus GN=Sarm1 PE=1 SV=1	-1.455	1.76743	0.244441	-2.16165	-0.845497	-0.887978	0.0852097	-0.471946	11	0.156214	-0.958606	-0.866738	-0.193368
>sp|Q6PD03|2A5A_MOUSE Serine/threonine-protein phosphatase 2A 56 kDa regulatory subunit alpha isoform OS=Mus musculus GN=Ppp2r5a PE=1 SV=1	0.256861	-0.16103	-0.153525	0.540358	0.311485	0.390315	0.180809	1.47853	7	0.0479154	0.193416	0.3509	0.829671
>sp|Q61151|2A5E_MOUSE Serine/threonine-protein phosphatase 2A 56 kDa regulatory subunit epsilon isoform OS=Mus musculus GN=Ppp2r5e PE=1 SV=3	1.1764	-1.20416	0.145311	0.484718	0.812203	0.734074	0.485681	1.51788	11	-0.0138797	0.315014	0.773138	1.00178
>sp|P97445|CAC1A_MOUSE Voltage-dependent P/Q-type calcium channel subunit alpha-1A OS=Mus musculus GN=Cacna1a PE=1 SV=2	0.777315	-0.289392	2.3743	2.08503	0.625077	0.800237	2.10755	0.505179	7.5	0.243962	2.22966	0.712657	1.30636
>sp|Q8BG32|PSD11_MOUSE 26S proteasome non-ATPase regulatory subunit 11 OS=Mus musculus GN=Psmd11 PE=1 SV=3	-0.251719	0.406559	0.428064	0.245026	0.468574	0.33233	1.31676	0.363431	19	0.0774198	0.336545	0.400452	0.840098
>sp|O88441|MTX2_MOUSE Metaxin-2 OS=Mus musculus GN=Mtx2 PE=1 SV=1	-0.94099	0.746037	0.396393	-0.0840976	1.12207	-0.687417	1.55499	-1.2955	7	-0.0974765	0.156148	0.217327	0.129743
>sp|Q791T5|MTCH1_MOUSE Mitochondrial carrier homolog 1 OS=Mus musculus GN=Mtch1 PE=1 SV=1	-1.34885	1.33337	-0.234376	0.0587923	0.245994	0.829504	1.37905	0.946619	11	-0.00773888	-0.0877918	0.537749	1.16283
>sp|Q9EPR4|S23A2_MOUSE Solute carrier family 23 member 2 OS=Mus musculus GN=Slc23a2 PE=1 SV=2	0.367116	-0.576629	-1.81051	-0.771044	-0.700982	-0.649228	-1.06118	0.664408	6	-0.104757	-1.29078	-0.675105	-0.198385
>tr|Q3ULT2|Q3ULT2_MOUSE Actinin alpha 4 OS=Mus musculus GN=Actn4 PE=1 SV=1	1.30368	-1.3392	-0.622709	0.415924	-0.16479	1.24141	0.0522161	1.24252	45	-0.0177587	-0.103393	0.53831	0.647368
>sp|Q8BK63|KC1A_MOUSE Casein kinase I isoform alpha OS=Mus musculus GN=Csnk1a1 PE=1 SV=2	0.85429	-1.07995	-0.670138	0.356246	-0.189117	-0.789418	0.0204066	-0.555582	3	-0.112832	-0.156946	-0.489268	-0.267588
>sp|Q8C3F2|F120C_MOUSE Constitutive coactivator of PPAR-gamma-like protein 2 OS=Mus musculus GN=Fam120c PE=1 SV=3	-1.81251	1.67232	0.163321	-0.346287	-0.444439	-0.889688	0.0646721	-0.24454	9	-0.0700952	-0.0914832	-0.667064	-0.0899338
>sp|P80313|TCPH_MOUSE T-complex protein 1 subunit eta OS=Mus musculus GN=Cct7 PE=1 SV=1	0.450391	-0.441852	1.28899	0.26017	0.799548	-0.0304628	-0.256655	0.0802834	25	0.00426964	0.774582	0.384542	-0.0881856
>sp|Q8K406|LGI3_MOUSE Leucine-rich repeat LGI family member 3 OS=Mus musculus GN=Lgi3 PE=1 SV=1	-1.57751	1.61612	1.27701	0.804433	0.170833	-0.168756	0.205119	0.260966	11	0.019308	1.04072	0.00103838	0.233043
>sp|Q68FL6|SYMC_MOUSE Methionine--tRNA ligase, cytoplasmic OS=Mus musculus GN=Mars PE=1 SV=1	0.143092	-0.166736	-0.848195	-0.539063	0.0589394	0.0106248	0.00745982	-0.265537	19	-0.011822	-0.693629	0.0347821	-0.129039
>sp|P55821|STMN2_MOUSE Stathmin-2 OS=Mus musculus GN=Stmn2 PE=1 SV=1	1.44512	-1.59317	1.4034	0.364068	0.588363	0.909519	-0.866116	0.303128	4	-0.074026	0.883733	0.748941	-0.281494
>sp|Q9DB72|BTBDH_MOUSE BTB/POZ domain-containing protein 17 OS=Mus musculus GN=Btbd17 PE=1 SV=1	-1.23656	1.16423	1.402	0.0343466	0.580885	0.554041	0.677547	0.385445	7	-0.036167	0.718174	0.567463	0.531496
>sp|Q9D0L4|ADCK1_MOUSE Uncharacterized aarF domain-containing protein kinase 1 OS=Mus musculus GN=Adck1 PE=1 SV=1	-0.358167	0.220466	0.539321	-0.682419	0.376747	1.92088	2.4454	0.457168	5	-0.0688505	-0.0715489	1.14881	1.45129
>tr|Q5SUC3|Q5SUC3_MOUSE Calnexin OS=Mus musculus GN=Canx PE=1 SV=1	2.28744	-2.49769	-1.36835	-0.792131	1.01593	0.719291	-2.88564	0.966664	25.5	-0.105124	-1.08024	0.86761	-0.959489
>sp|Q60676|PPP5_MOUSE Serine/threonine-protein phosphatase 5 OS=Mus musculus GN=Ppp5c PE=1 SV=3	0.584485	-0.558128	0.419908	0.921204	0.838107	0.71589	0.25485	0.56043	17	0.0131788	0.670556	0.776998	0.40764
>sp|Q9D338|RM19_MOUSE 39S ribosomal protein L19, mitochondrial OS=Mus musculus GN=Mrpl19 PE=1 SV=1	-3.09868	2.53963	1.09838	-0.503684	-1.88991	-0.522138	-1.81132	-1.35261	4	-0.279528	0.297349	-1.20603	-1.58196
>sp|P62827|RAN_MOUSE GTP-binding nuclear protein Ran OS=Mus musculus GN=Ran PE=1 SV=3	0.913469	-0.877978	0.432941	1.61562	1.88731	0.0849553	0.851974	0.420564	9	0.0177454	1.02428	0.986132	0.636269
>sp|Q80X90|FLNB_MOUSE Filamin-B OS=Mus musculus GN=Flnb PE=1 SV=3	-1.90528	1.71873	-0.207686	-1.6503	-1.91575	-1.0947	-0.406239	-1.02004	16	-0.0932732	-0.928993	-1.50522	-0.713141
>sp|Q99K10|NLGN1_MOUSE Neuroligin-1 OS=Mus musculus GN=Nlgn1 PE=1 SV=2	-0.13395	0.153017	0.806382	0.658966	0.979515	0.598147	0.260186	0.429276	8	0.00953325	0.732674	0.788831	0.344731
>sp|Q8BFZ9|ERLN2_MOUSE Erlin-2 OS=Mus musculus GN=Erlin2 PE=1 SV=1	0.683604	-0.600624	-0.5044	0.760733	0.345682	-0.328609	-0.715587	-0.237805	13	0.0414898	0.128166	0.0085363	-0.476696
>sp|Q9CYN9|RENR_MOUSE Renin receptor OS=Mus musculus GN=Atp6ap2 PE=1 SV=2	-0.166148	0.137253	0.104428	-0.206414	-0.725434	-0.0940463	-0.00894537	0.764584	4	-0.0144473	-0.0509931	-0.40974	0.377819
>sp|Q8VBY2|KKCC1_MOUSE Calcium/calmodulin-dependent protein kinase kinase 1 OS=Mus musculus GN=Camkk1 PE=1 SV=1	-0.724548	0.716444	1.5197	0.336776	-0.721072	0.222446	1.57585	0.332307	10	-0.00405183	0.928237	-0.249313	0.954079
>sp|Q8K0C9|GMDS_MOUSE GDP-mannose 4,6 dehydratase OS=Mus musculus GN=Gmds PE=1 SV=1	0.556578	-0.601522	-0.883082	-0.603106	0.0598808	0.638762	-0.0282747	0.949305	5	-0.022472	-0.743094	0.349321	0.460515
>tr|Q80ZX0|Q80ZX0_MOUSE Protein Sec24b OS=Mus musculus GN=Sec24b PE=1 SV=1	-1.88367	1.67127	1.34444	-2.37901	0.346332	0.362733	2.0328	-0.294287	8	-0.1062	-0.517289	0.354533	0.869257
>sp|P97379|G3BP2_MOUSE Ras GTPase-activating protein-binding protein 2 OS=Mus musculus GN=G3bp2 PE=1 SV=2	0.582264	-0.59374	-0.817441	-0.416652	0.843776	0.164451	-1.11229	0.0500485	8	-0.00573766	-0.617047	0.504114	-0.53112
>sp|Q9DBS2|TPRGL_MOUSE Tumor protein p63-regulated gene 1-like protein OS=Mus musculus GN=Tprg1l PE=1 SV=1	-0.158654	0.147986	-0.141829	-0.296707	-0.0525108	-0.3579	1.00597	-0.381163	10	-0.00533361	-0.219268	-0.205205	0.312405
>sp|Q6ZWV7|RL35_MOUSE 60S ribosomal protein L35 OS=Mus musculus GN=Rpl35 PE=1 SV=1	2.42265	-2.92371	-0.786621	-0.99931	1.99616	-1.16937	0.285035	0.861177	6	-0.25053	-0.892965	0.413393	0.573106
>sp|Q9D7S9|CHMP5_MOUSE Charged multivesicular body protein 5 OS=Mus musculus GN=Chmp5 PE=1 SV=1	-0.777507	0.713042	-1.19221	0.848549	-0.190599	-0.957658	-0.319001	-0.102787	4	-0.0322322	-0.171829	-0.574129	-0.210894
>sp|P09405|NUCL_MOUSE Nucleolin OS=Mus musculus GN=Ncl PE=1 SV=2	1.4318	-1.48255	0.331017	1.25669	1.12991	-0.341711	0.193649	0.524321	23	-0.025377	0.793855	0.394101	0.358985
>sp|P12849|KAP1_MOUSE cAMP-dependent protein kinase type I-beta regulatory subunit OS=Mus musculus GN=Prkar1b PE=1 SV=2	-0.425295	0.406945	-1.60524	-0.687696	-1.24347	-0.143514	-1.1957	-0.102667	10	-0.00917522	-1.14647	-0.69349	-0.649184
>sp|P43247|MSH2_MOUSE DNA mismatch repair protein Msh2 OS=Mus musculus GN=Msh2 PE=1 SV=1	2.13823	-1.24834	1.31464	-0.189793	2.44281	1.50904	-0.909643	1.35769	2	0.444945	0.562425	1.97593	0.224023
>sp|P36916|GNL1_MOUSE Guanine nucleotide-binding protein-like 1 OS=Mus musculus GN=Gnl1 PE=1 SV=4	0.25763	-0.170938	-0.274385	-0.262777	-0.391338	0.724159	0.897382	0.804936	17	0.0433459	-0.268581	0.16641	0.851159
>sp|P59764|DOCK4_MOUSE Dedicator of cytokinesis protein 4 OS=Mus musculus GN=Dock4 PE=1 SV=1	-2.45548	2.18226	0.218554	-0.311246	-0.98786	-0.988918	-0.232024	-0.877705	9	-0.136609	-0.0463463	-0.988389	-0.554865
>sp|Q9DAW9|CNN3_MOUSE Calponin-3 OS=Mus musculus GN=Cnn3 PE=1 SV=1	0.92756	-1.36916	0.995026	0.970912	0.262748	0.727326	-1.1261	-0.011289	6	-0.220801	0.982969	0.495037	-0.568695
>sp|Q5DTY9|KCD16_MOUSE BTB/POZ domain-containing protein KCTD16 OS=Mus musculus GN=Kctd16 PE=1 SV=2	0.779771	-0.708412	-0.393106	0.432695	-0.269316	1.2186	-1.09468	0.753284	10	0.0356795	0.019795	0.474642	-0.170698
>sp|P33173|KIF1A_MOUSE Kinesin-like protein KIF1A OS=Mus musculus GN=Kif1a PE=1 SV=2	0.0504027	0.0702664	0.446223	0.279109	-0.298628	0.433371	0.476179	-0.187965	28	0.0603346	0.362666	0.0673716	0.144107
>tr|A2ATZ8|A2ATZ8_MOUSE Calcium channel, voltage-dependent, beta 4 subunit OS=Mus musculus GN=Cacnb4 PE=4 SV=1	-0.0603233	0.0650802	0.239984	-0.0649092	0.0653067	-0.558363	0.166876	-1.0693	10	0.00237849	0.0875376	-0.246528	-0.451213
>sp|P63213|GBG2_MOUSE Guanine nucleotide-binding protein G(I)/G(S)/G(O) subunit gamma-2 OS=Mus musculus GN=Gng2 PE=1 SV=2	2.19355	-2.54887	-2.25843	-1.96214	-0.317918	1.18887	-1.03457	1.9743	4	-0.177662	-2.11029	0.435475	0.469869
>tr|A2BFF7|A2BFF7_MOUSE Cytoplasmic dynein 1 intermediate chain 2 OS=Mus musculus GN=Dync1i2 PE=1 SV=1	0.0378548	-0.134578	0.472354	0.956825	0.0333007	0.571055	0.355092	-0.175864	8	-0.0483615	0.714589	0.302178	0.089614
>sp|O70481|UBR1_MOUSE E3 ubiquitin-protein ligase UBR1 OS=Mus musculus GN=Ubr1 PE=1 SV=2	-0.606618	0.6964	0.143292	-0.450398	0.484602	1.137	1.0448	0.750358	5	0.0448906	-0.153553	0.810801	0.897581
>sp|Q8R3F5|FABD_MOUSE Malonyl-CoA-acyl carrier protein transacylase, mitochondrial OS=Mus musculus GN=Mcat PE=1 SV=3	-1.90537	1.67048	1.18044	-0.359732	-1.73256	-0.904437	2.11046	0.180293	5	-0.117447	0.410352	-1.3185	1.14538
>sp|Q8BLJ3|PLCX3_MOUSE PI-PLC X domain-containing protein 3 OS=Mus musculus GN=Plcxd3 PE=1 SV=1	-0.365897	0.343011	0.192272	0.416084	0.449289	1.11574	0.702897	1.0685	6	-0.0114433	0.304178	0.782513	0.885698
>tr|Q3TRJ1|Q3TRJ1_MOUSE Vacuolar protein sorting 35, isoform CRA_a OS=Mus musculus GN=Vps35 PE=1 SV=1	0.738191	-0.681894	-0.104242	0.363766	-0.200863	0.241257	-0.44297	0.458207	25.5	0.0281486	0.129762	0.020197	0.00761823
>sp|Q9R0P5|DEST_MOUSE Destrin OS=Mus musculus GN=Dstn PE=1 SV=3	2.30023	-2.5481	1.18934	2.42936	2.51049	2.08716	1.3081	2.30693	15	-0.123935	1.80935	2.29882	1.80751
>sp|Q3UMR5|MCU_MOUSE Calcium uniporter protein, mitochondrial OS=Mus musculus GN=Mcu PE=1 SV=2	0.799585	-0.257586	0.811951	0.579305	0.629514	1.1275	1.02606	0.486382	11	0.270999	0.695628	0.878509	0.756221
>sp|Q9EP53|TSC1_MOUSE Hamartin OS=Mus musculus GN=Tsc1 PE=1 SV=1	-0.681071	0.712386	-0.552414	-1.06919	-0.538286	-0.204371	-0.203983	-0.441704	8	0.0156575	-0.810802	-0.371329	-0.322843
>sp|Q8K4G5|ABLM1_MOUSE Actin-binding LIM protein 1 OS=Mus musculus GN=Ablim1 PE=1 SV=1	1.09182	-1.10706	-1.98323	-0.368144	-0.109582	-0.697663	-1.36046	0.216643	12	-0.00761842	-1.17569	-0.403623	-0.571908
>sp|P18052|PTPRA_MOUSE Receptor-type tyrosine-protein phosphatase alpha OS=Mus musculus GN=Ptpra PE=1 SV=3	0.921922	-0.808273	0.263516	0.210105	0.36474	0.152461	0.788049	0.201315	14	0.0568243	0.23681	0.258601	0.494682
>tr|F8VQK3|F8VQK3_MOUSE Protein Gucy1a2 OS=Mus musculus GN=Gucy1a2 PE=1 SV=1	-0.0426515	0.0342317	-0.00666386	-0.144148	-0.028189	-1.01009	-0.957635	-0.628134	10	-0.00420991	-0.075406	-0.519142	-0.792884
>sp|Q64213|SF01_MOUSE Splicing factor 1 OS=Mus musculus GN=Sf1 PE=1 SV=6	-0.556216	0.562223	-0.385651	0.141905	-0.557071	-0.491143	-0.78288	0.0219116	3	0.00300357	-0.121873	-0.524107	-0.380484
>sp|Q6ZPE2|MTMR5_MOUSE Myotubularin-related protein 5 OS=Mus musculus GN=Sbf1 PE=1 SV=2	0.285529	-0.236836	0.395404	0.075806	0.245881	1.33063	0.59443	0.4246	43	0.0243464	0.235605	0.788257	0.509515
>sp|Q3UPL0|SC31A_MOUSE Protein transport protein Sec31A OS=Mus musculus GN=Sec31a PE=1 SV=2	0.560248	-0.532589	0.269964	-0.214027	0.17804	-0.16967	-0.514329	0.132696	26	0.0138295	0.0279686	0.00418465	-0.190817
>sp|Q8C1B7|SEP11_MOUSE Septin-11 OS=Mus musculus GN=Sept11 PE=1 SV=4	0.523758	-0.508663	-1.06935	-0.48076	0.197808	0.532851	-0.541397	0.280065	10	0.00754779	-0.775056	0.36533	-0.130666
>sp|Q9QXS6|DREB_MOUSE Drebrin OS=Mus musculus GN=Dbn1 PE=1 SV=4	1.29564	-0.917812	-1.37003	0.226779	-0.154849	1.73206	-0.273385	0.47323	21	0.188912	-0.571627	0.788605	0.0999229
>sp|Q7TSC1|PRC2A_MOUSE Protein PRRC2A OS=Mus musculus GN=Prrc2a PE=1 SV=1	0.0620941	-0.156824	-0.773612	-0.635276	-1.02705	0.255849	0.229674	0.888052	4	-0.0473652	-0.704444	-0.385601	0.558863
>sp|Q60875|ARHG2_MOUSE Rho guanine nucleotide exchange factor 2 OS=Mus musculus GN=Arhgef2 PE=1 SV=4	0.224695	-0.200318	-1.08055	0.581987	-0.511202	0.571167	-0.492031	0.673124	23	0.0121886	-0.249283	0.0299825	0.0905465
>sp|Q3TDK6|ROGDI_MOUSE Protein rogdi homolog OS=Mus musculus GN=Rogdi PE=1 SV=2	0.172548	-0.063709	-0.234146	0.0244323	-0.998156	-0.497035	0.472113	0.095028	8	0.0544193	-0.104857	-0.747596	0.28357
>sp|Q8VHQ9|ACO11_MOUSE Acyl-coenzyme A thioesterase 11 OS=Mus musculus GN=Acot11 PE=1 SV=1	-0.167072	0.193082	0.149652	0.0536446	0.325531	0.15512	0.0729957	-0.0559037	10	0.013005	0.101648	0.240325	0.00854603
>sp|P39447|ZO1_MOUSE Tight junction protein ZO-1 OS=Mus musculus GN=Tjp1 PE=1 SV=2	-0.794578	0.821121	0.354075	0.11009	-0.0377254	-0.342761	0.155482	-0.0619946	16	0.0132718	0.232082	-0.190243	0.0467439
>sp|Q80TL1|ADCY2_MOUSE Adenylate cyclase type 2 OS=Mus musculus GN=Adcy2 PE=1 SV=2	0.740719	-0.811936	-0.507884	0.352849	0.0626329	0.249331	-0.301996	0.185526	3	-0.0356082	-0.0775172	0.155982	-0.0582348
>sp|Q8CJH3|PLXB1_MOUSE Plexin-B1 OS=Mus musculus GN=Plxnb1 PE=1 SV=2	-0.727661	0.69701	1.61114	0.977964	0.403734	-0.127925	1.06052	-1.25739	12	-0.0153254	1.29455	0.137904	-0.0984356
>sp|Q9D2V7|CORO7_MOUSE Coronin-7 OS=Mus musculus GN=Coro7 PE=1 SV=2	-0.266299	0.314782	0.478439	0.635738	-0.669973	0.674291	-0.0460563	1.03275	16	0.0242419	0.557089	0.00215879	0.493349
>sp|Q9R1P4|PSA1_MOUSE Proteasome subunit alpha type-1 OS=Mus musculus GN=Psma1 PE=1 SV=1	1.05437	-0.952967	0.983847	1.16631	0.843197	0.334843	0.472694	0.211738	14	0.0506993	1.07508	0.58902	0.342216
>sp|Q8R4C2|RUFY2_MOUSE RUN and FYVE domain-containing protein 2 OS=Mus musculus GN=Rufy2 PE=1 SV=2	0.265138	0.518682	0.275736	-0.218696	1.0148	2.01055	0.568741	1.68622	4	0.39191	0.0285199	1.51268	1.12748
>sp|Q9DBC7|KAP0_MOUSE cAMP-dependent protein kinase type I-alpha regulatory subunit OS=Mus musculus GN=Prkar1a PE=1 SV=3	0.801099	-0.780275	0.47761	1.59432	0.123368	-0.392535	-0.801297	0.831197	15	0.0104119	1.03597	-0.134584	0.0149502
>sp|Q8VHJ5|MARK1_MOUSE Serine/threonine-protein kinase MARK1 OS=Mus musculus GN=Mark1 PE=1 SV=2	0.120789	-0.128066	0.397438	0.463051	-1.05429	-0.152325	-1.54493	-0.278419	9	-0.00363837	0.430244	-0.603308	-0.911675
>sp|Q9QXG2|RAE1_MOUSE Rab proteins geranylgeranyltransferase component A 1 OS=Mus musculus GN=Chm PE=1 SV=1	0.26837	-0.23682	-1.18224	-0.810595	-0.674771	-0.127643	0.0740587	0.009403	6.5	0.015775	-0.996417	-0.401207	0.0417308
>sp|P09103|PDIA1_MOUSE Protein disulfide-isomerase OS=Mus musculus GN=P4hb PE=1 SV=2	1.16168	-0.85078	0.856904	1.31902	1.18144	0.48138	-0.0621553	0.728661	22.5	0.155448	1.08796	0.831409	0.333253
>sp|Q3TLS3|GDPP1_MOUSE GDP-D-glucose phosphorylase 1 OS=Mus musculus GN=Gdpgp1 PE=1 SV=2	-0.910188	0.837849	1.34261	0.464645	-0.222151	0.374659	0.0104939	1.18885	3	-0.0361692	0.903625	0.0762538	0.599673
>sp|Q8CC88|VWA8_MOUSE von Willebrand factor A domain-containing protein 8 OS=Mus musculus GN=Vwa8 PE=1 SV=2	-2.21673	2.4014	-0.37375	-1.23178	-1.82373	-1.9785	-0.611069	-0.74124	21	0.0923333	-0.802766	-1.90111	-0.676154
>sp|Q9JLV5|CUL3_MOUSE Cullin-3 OS=Mus musculus GN=Cul3 PE=1 SV=1	0.309122	-0.253233	0.749966	0.310547	0.54712	0.246203	-0.647768	0.0524599	21	0.0279442	0.530257	0.396661	-0.297654
>sp|Q91YP0|L2HDH_MOUSE L-2-hydroxyglutarate dehydrogenase, mitochondrial OS=Mus musculus GN=L2hgdh PE=1 SV=1	-1.77259	2.04334	0.41881	-0.230095	-1.196	-0.690627	0.39324	1.03568	12	0.135373	0.0943573	-0.943312	0.714462
>tr|Q5BL14|Q5BL14_MOUSE High mobility group nucleosomal binding domain 2 OS=Mus musculus GN=Hmgn2 PE=1 SV=1	3.57163	-4.38816	-0.212486	1.18723	3.21409	0.592969	-0.729254	1.8212	5	-0.408265	0.487372	1.90353	0.545972
>sp|G5E8K5|ANK3_MOUSE Ankyrin-3 OS=Mus musculus GN=Ank3 PE=1 SV=1	0.667347	-0.612962	0.594845	0.925617	0.836766	0.715591	0.436464	0.797452	44	0.0271925	0.760231	0.776179	0.616958
>sp|Q9CS84|NRX1A_MOUSE Neurexin-1 OS=Mus musculus GN=Nrxn1 PE=1 SV=3	0.286932	-0.244406	-0.876031	-0.262658	-0.300732	0.667585	-0.154607	-0.0330898	21	0.0212628	-0.569345	0.183427	-0.0938483
>sp|Q3B7Z2|OSBP1_MOUSE Oxysterol-binding protein 1 OS=Mus musculus GN=Osbp PE=1 SV=3	0.185234	-0.186905	0.210018	-0.10018	-0.00379831	-0.0697955	-0.392414	0.499514	11	-0.000835652	0.0549192	-0.0367969	0.0535499
>sp|Q8CHT1|NGEF_MOUSE Ephexin-1 OS=Mus musculus GN=Ngef PE=1 SV=1	0.297529	-0.251617	-0.720757	0.627898	-0.880965	1.64061	-0.538248	2.13264	12	0.0229557	-0.0464293	0.379824	0.797198
>sp|O88485|DC1I1_MOUSE Cytoplasmic dynein 1 intermediate chain 1 OS=Mus musculus GN=Dync1i1 PE=1 SV=2	-0.17652	0.087214	-1.19993	-0.20975	0.59792	0.246071	-0.151831	-0.552807	13	-0.0446528	-0.704838	0.421996	-0.352319
>sp|Q8CH09|SUGP2_MOUSE SURP and G-patch domain-containing protein 2 OS=Mus musculus GN=Sugp2 PE=1 SV=2	0.371673	-0.363149	-0.280476	0.174816	-0.355461	-0.751603	-1.00654	0.677831	7	0.0042622	-0.0528295	-0.553532	-0.164356
>sp|Q3TUH1|TAM41_MOUSE Phosphatidate cytidylyltransferase, mitochondrial OS=Mus musculus GN=Tamm41 PE=1 SV=2	-1.76432	1.58279	0.17853	-0.754046	-0.790461	-0.771831	1.28383	-1.59536	3	-0.0907661	-0.287758	-0.781146	-0.155765
>sp|Q61425|HCDH_MOUSE Hydroxyacyl-coenzyme A dehydrogenase, mitochondrial OS=Mus musculus GN=Hadh PE=1 SV=2	0.227855	-0.140179	0.573794	2.24397	2.19901	-0.573424	-0.498433	1.28622	9	0.0438382	1.40888	0.812792	0.393896
>sp|Q9D0E1|HNRPM_MOUSE Heterogeneous nuclear ribonucleoprotein M OS=Mus musculus GN=Hnrnpm PE=1 SV=3	1.23148	-1.23513	0.225535	0.980109	1.23327	0.162629	1.11913	1.70191	17	-0.00182176	0.602822	0.697948	1.41052
>tr|Q545B6|Q545B6_MOUSE MCG12955, isoform CRA_a OS=Mus musculus GN=Stmn1 PE=1 SV=1	2.95746	-3.30359	0.0882814	1.73307	2.1815	2.69894	-0.770226	-0.0290918	16	-0.173063	0.910678	2.44022	-0.399659
>sp|Q7TMB8|CYFP1_MOUSE Cytoplasmic FMR1-interacting protein 1 OS=Mus musculus GN=Cyfip1 PE=1 SV=1	0.495107	-0.175667	0.260127	0.363484	-0.170847	0.567605	0.229306	0.131609	34.5	0.15972	0.311805	0.198379	0.180458
>sp|P28656|NP1L1_MOUSE Nucleosome assembly protein 1-like 1 OS=Mus musculus GN=Nap1l1 PE=1 SV=2	0.592411	-0.569288	-1.22056	0.768823	-1.21873	0.6779	-1.70735	-0.331977	8.5	0.0115616	-0.225869	-0.270415	-1.01966
>sp|Q9CQ22|LTOR1_MOUSE Ragulator complex protein LAMTOR1 OS=Mus musculus GN=Lamtor1 PE=1 SV=1	-0.850489	0.874739	0.665683	-0.334894	-0.560295	-0.539627	-0.119711	-0.523494	2	0.012125	0.165394	-0.549961	-0.321603
>sp|P51859|HDGF_MOUSE Hepatoma-derived growth factor OS=Mus musculus GN=Hdgf PE=1 SV=2	1.70601	-1.7624	1.04911	-0.0940978	0.963698	0.507018	-0.27523	1.25539	9	-0.0281961	0.477505	0.735358	0.49008
>tr|Q6GQX8|Q6GQX8_MOUSE AU042671 protein (Fragment) OS=Mus musculus GN=Gm15800 PE=1 SV=1	-0.826239	0.823783	1.1876	-0.081429	-0.426912	0.0438296	-0.687627	0.62168	2	-0.00122813	0.553087	-0.191541	-0.0329731
>sp|Q9WVQ1|MAGI2_MOUSE Membrane-associated guanylate kinase, WW and PDZ domain-containing protein 2 OS=Mus musculus GN=Magi2 PE=1 SV=2	-1.22075	1.15872	-0.985574	-0.688983	-1.22335	-0.0239363	-0.723949	-1.26861	6	-0.0310173	-0.837279	-0.623642	-0.996281
>sp|Q3V0I2|PRR7_MOUSE Proline-rich protein 7 OS=Mus musculus GN=Prr7 PE=1 SV=1	-0.198684	0.18438	0.00760168	-0.354648	-1.09315	-0.319639	0.0524135	0.60315	3	-0.00715214	-0.173523	-0.706395	0.327782
>sp|Q9R0H0|ACOX1_MOUSE Peroxisomal acyl-coenzyme A oxidase 1 OS=Mus musculus GN=Acox1 PE=1 SV=5	-1.66624	1.57017	0.402595	-0.870094	0.276161	0.810775	1.07648	-0.0112704	9	-0.0480361	-0.23375	0.543468	0.532605
>sp|Q91Z31|PTBP2_MOUSE Polypyrimidine tract-binding protein 2 OS=Mus musculus GN=Ptbp2 PE=1 SV=2	1.06026	-0.997678	0.933254	1.44957	0.70121	-0.000459486	0.713187	0.741269	11	0.0312915	1.19141	0.350375	0.727228
>sp|O88967|YMEL1_MOUSE ATP-dependent zinc metalloprotease YME1L1 OS=Mus musculus GN=Yme1l1 PE=1 SV=1	-1.61179	1.50435	-0.685955	-2.60675	-2.44725	-0.800793	0.244546	-1.01243	5	-0.0537171	-1.64635	-1.62402	-0.383945
>sp|Q7M6Y3|PICAL_MOUSE Phosphatidylinositol-binding clathrin assembly protein OS=Mus musculus GN=Picalm PE=1 SV=1	-0.760117	1.06448	0.0414943	-0.619732	-0.783756	-0.669836	-0.238775	0.164865	9	0.152181	-0.289119	-0.726796	-0.0369552
>sp|Q9R0X4|ACOT9_MOUSE Acyl-coenzyme A thioesterase 9, mitochondrial OS=Mus musculus GN=Acot9 PE=1 SV=1	0.485069	-0.422148	1.10688	0.519302	0.610561	0.719253	0.744936	0.883326	15	0.0314608	0.81309	0.664907	0.814131
>sp|Q9DAR7|DCPS_MOUSE m7GpppX diphosphatase OS=Mus musculus GN=Dcps PE=1 SV=1	1.20624	-1.25483	0.595909	-0.133312	0.550416	0.242099	0.0382182	1.0356	12	-0.0242924	0.231299	0.396257	0.536907
>sp|Q8BFQ8|PDDC1_MOUSE Parkinson disease 7 domain-containing protein 1 OS=Mus musculus GN=Pddc1 PE=1 SV=1	0.630449	-0.67184	0.178121	0.36533	0.901264	-1.03053	0.934348	-0.961644	4	-0.0206957	0.271726	-0.0646357	-0.0136482
>sp|Q3TFQ1|SPRY7_MOUSE SPRY domain-containing protein 7 OS=Mus musculus GN=Spryd7 PE=1 SV=2	-1.5944	1.28869	-0.405077	-0.139615	-0.744696	-0.190809	-0.534571	0.412256	3	-0.152855	-0.272346	-0.467753	-0.0611575
>tr|Q4VAI2|Q4VAI2_MOUSE Acid phosphatase 1, soluble OS=Mus musculus GN=Acp1 PE=2 SV=1	-0.0353265	0.0651485	0.634765	1.16807	0.877681	1.75236	1.38413	1.0352	7	0.014911	0.901416	1.31502	1.20967
>sp|Q9CPX6|ATG3_MOUSE Ubiquitin-like-conjugating enzyme ATG3 OS=Mus musculus GN=Atg3 PE=1 SV=1	-0.979754	0.947056	1.64055	-0.843037	0.204203	-0.132599	-0.341726	-0.0703921	6	-0.0163491	0.398756	0.0358016	-0.206059
>sp|Q3TEA8|HP1B3_MOUSE Heterochromatin protein 1-binding protein 3 OS=Mus musculus GN=Hp1bp3 PE=1 SV=1	1.67525	-1.74615	1.92764	2.28348	1.4292	-1.60201	2.14718	1.46223	16	-0.0354492	2.10556	-0.0864068	1.80471
>sp|P62301|RS13_MOUSE 40S ribosomal protein S13 OS=Mus musculus GN=Rps13 PE=1 SV=2	-0.0079863	0.0855175	0.548254	0.0124893	0.387794	1.12312	-0.242546	1.73645	9	0.0387656	0.280372	0.755456	0.746951
>sp|P21279|GNAQ_MOUSE Guanine nucleotide-binding protein G(q) subunit alpha OS=Mus musculus GN=Gnaq PE=1 SV=4	0.573317	-0.487775	0.876222	1.45163	0.434757	0.444689	0.0341212	0.233756	16	0.0427712	1.16393	0.439723	0.133939
>sp|Q64516|GLPK_MOUSE Glycerol kinase OS=Mus musculus GN=Gk PE=1 SV=2	0.158808	-0.086725	1.81334	0.0286722	1.26789	0.665648	0.599595	0.205978	17	0.0360416	0.921006	0.966771	0.402786
>tr|U5LK19|U5LK19_MOUSE Marshalin-Ld transcript variant 2 OS=Mus musculus GN=Camsap3 PE=2 SV=1	-0.860924	0.812843	0.497627	-0.600415	-1.67463	0.992911	1.94539	0.360235	8	-0.0240405	-0.0513942	-0.340859	1.15281
>sp|Q80ZW2|THEM6_MOUSE Protein THEM6 OS=Mus musculus GN=Them6 PE=1 SV=1	0.382196	-0.335173	1.18617	-0.533022	0.514836	0.624467	0.454446	0.75916	9	0.0235118	0.326573	0.569651	0.606803
>tr|Q14BV7|Q14BV7_MOUSE Acyl-Coenzyme A binding domain containing 6 OS=Mus musculus GN=Acbd6 PE=2 SV=1	0.0835807	-0.0945923	1.25604	-0.0449775	-0.686105	-0.16281	-0.0109793	0.642441	7	-0.00550581	0.60553	-0.424458	0.315731
>sp|Q6P8M1|TATD1_MOUSE Putative deoxyribonuclease TATDN1 OS=Mus musculus GN=Tatdn1 PE=1 SV=1	-4.69333	3.56038	0.0046063	0.183143	-2.91747	-2.3452	-0.225621	-2.57821	3	-0.566473	0.0938744	-2.63134	-1.40192
>sp|O70161|PI51C_MOUSE Phosphatidylinositol 4-phosphate 5-kinase type-1 gamma OS=Mus musculus GN=Pip5k1c PE=1 SV=2	1.44672	-1.42806	-0.948735	0.670027	-0.190622	0.746528	-1.12204	0.60103	19	0.00933178	-0.139354	0.277953	-0.260505
>sp|Q6NVG1|LPCT4_MOUSE Lysophospholipid acyltransferase LPCAT4 OS=Mus musculus GN=Lpcat4 PE=1 SV=1	-1.49576	1.40103	0.584651	-0.316031	-0.993629	-0.666912	-0.748662	-1.67285	6	-0.0473671	0.13431	-0.83027	-1.21075
>sp|Q62418|DBNL_MOUSE Drebrin-like protein OS=Mus musculus GN=Dbnl PE=1 SV=2	0.298165	-0.238937	0.000526319	0.949768	0.99906	1.62828	0.814388	1.23585	13	0.0296138	0.475147	1.31367	1.02512
>sp|Q8BZM1|GLMN_MOUSE Glomulin OS=Mus musculus GN=Glmn PE=1 SV=1	-2.43938	2.07253	-0.0506062	-0.17522	-0.283477	0.341549	0.866926	0.135689	3	-0.183425	-0.112913	0.029036	0.501307
>sp|Q8CAA7|PGM2L_MOUSE Glucose 1,6-bisphosphate synthase OS=Mus musculus GN=Pgm2l1 PE=1 SV=1	1.91512	-1.9489	-1.36262	0.0460968	0.363098	1.37064	-0.429302	0.631269	24	-0.0168888	-0.658263	0.866869	0.100983
>sp|Q8CJ19|MICA3_MOUSE Protein-methionine sulfoxide oxidase MICAL3 OS=Mus musculus GN=Mical3 PE=1 SV=2	-0.741988	0.745351	0.236509	0.507096	-0.622351	-0.55645	-0.265895	-0.280985	16	0.00168118	0.371802	-0.589401	-0.27344
>sp|Q5SVL6|RPGP2_MOUSE Rap1 GTPase-activating protein 2 OS=Mus musculus GN=Rap1gap2 PE=1 SV=1	0.436231	-0.431236	-0.638286	-0.063439	-0.920683	-0.348121	-0.890558	0.253756	10	0.00249764	-0.350862	-0.634402	-0.318401
>sp|O89116|VTI1A_MOUSE Vesicle transport through interaction with t-SNAREs homolog 1A OS=Mus musculus GN=Vti1a PE=1 SV=1	-0.0441339	0.0168818	-2.33345	-1.6249	-1.60247	0.999534	-0.199979	0.132846	2	-0.013626	-1.97918	-0.30147	-0.0335663
>sp|Q8BQZ4|RLGPB_MOUSE Ral GTPase-activating protein subunit beta OS=Mus musculus GN=Ralgapb PE=1 SV=2	-0.426757	0.468097	0.3682	0.440766	0.441318	1.15855	1.09148	0.947042	7	0.02067	0.404483	0.799932	1.01926
>sp|Q60631|GRB2_MOUSE Growth factor receptor-bound protein 2 OS=Mus musculus GN=Grb2 PE=1 SV=1	1.53965	-1.60443	0.517888	2.02133	1.6929	0.888644	0.475511	1.26522	9	-0.0323917	1.26961	1.29077	0.870363
>sp|Q8BHL3|TB10B_MOUSE TBC1 domain family member 10B OS=Mus musculus GN=Tbc1d10b PE=1 SV=2	-0.359072	0.417925	-0.0654394	0.412915	0.09538	0.468003	-0.318555	0.761332	12	0.0294264	0.173738	0.281692	0.221389
>sp|Q6PDH0|PHLB1_MOUSE Pleckstrin homology-like domain family B member 1 OS=Mus musculus GN=Phldb1 PE=1 SV=1	-0.798165	0.816743	2.26278	-0.559879	-0.903173	1.18171	0.726038	-0.373397	4	0.00928894	0.851452	0.139271	0.176321
>sp|Q9QYG0|NDRG2_MOUSE Protein NDRG2 OS=Mus musculus GN=Ndrg2 PE=1 SV=1	-0.735814	0.755637	0.180717	0.519477	1.49592	-0.0493745	-0.106488	-0.162965	17	0.00991132	0.350097	0.723274	-0.134726
>sp|Q9ES28|ARHG7_MOUSE Rho guanine nucleotide exchange factor 7 OS=Mus musculus GN=Arhgef7 PE=1 SV=2	0.221413	-0.149848	0.826259	0.823236	0.696623	0.658296	0.797708	1.15174	14	0.0357826	0.824748	0.67746	0.974726
>sp|Q9QYR9|ACOT2_MOUSE Acyl-coenzyme A thioesterase 2, mitochondrial OS=Mus musculus GN=Acot2 PE=1 SV=2	0.07585	-0.080503	0.283541	1.22241	0.269651	0.406501	1.98076	1.39903	7	-0.00232649	0.752974	0.338076	1.68989
>sp|P83510|TNIK_MOUSE Traf2 and NCK-interacting protein kinase OS=Mus musculus GN=Tnik PE=1 SV=2	-1.31135	1.30038	1.89142	0.433978	-0.746882	-0.457228	1.68839	0.466571	6	-0.00548655	1.1627	-0.602055	1.07748
>sp|P20108|PRDX3_MOUSE Thioredoxin-dependent peroxide reductase, mitochondrial OS=Mus musculus GN=Prdx3 PE=1 SV=1	-0.5959	0.58426	0.366741	0.520596	1.49906	0.955592	0.575249	0.222342	7	-0.00582027	0.443668	1.22733	0.398795
>sp|Q8K2H2|OTU6B_MOUSE OTU domain-containing protein 6B OS=Mus musculus GN=Otud6b PE=1 SV=1	-2.5703	2.26892	-0.432866	-0.894826	-2.48276	-1.32043	-0.534849	-1.82854	4	-0.15069	-0.663846	-1.90159	-1.18169
>tr|Q540E6|Q540E6_MOUSE GTP-binding protein Rheb OS=Mus musculus GN=Rheb PE=1 SV=1	1.13473	-1.05292	-0.201351	-0.165193	-0.0219793	-0.0892522	-0.452014	0.987694	7	0.0409049	-0.183272	-0.0556157	0.26784
>sp|Q9CYW4|HDHD3_MOUSE Haloacid dehalogenase-like hydrolase domain-containing protein 3 OS=Mus musculus GN=Hdhd3 PE=1 SV=1	-0.452902	0.39322	-0.23696	-0.651208	0.762864	0.33135	-1.20233	-1.03266	5	-0.0298415	-0.444084	0.547107	-1.1175
>sp|Q6P2B1|TNPO3_MOUSE Transportin-3 OS=Mus musculus GN=Tnpo3 PE=1 SV=1	-0.406969	0.446094	-0.196422	-0.778883	-0.354605	-0.451712	-0.0876951	0.0614593	8	0.0195622	-0.487652	-0.403159	-0.0131179
>sp|Q7TQG1|PKHA6_MOUSE Pleckstrin homology domain-containing family A member 6 OS=Mus musculus GN=Plekha6 PE=1 SV=1	-0.0127532	0.872812	1.35342	1.40694	-2.43742	1.69782	-0.158931	1.09939	3	0.430029	1.38018	-0.369802	0.470228
>sp|Q5DTL9|S4A10_MOUSE Sodium-driven chloride bicarbonate exchanger OS=Mus musculus GN=Slc4a10 PE=1 SV=2	1.50887	-1.54658	0.126289	-0.144987	0.252804	0.478762	-0.733047	-0.131995	16	-0.0188544	-0.00934861	0.365783	-0.432521
>sp|P97371|PSME1_MOUSE Proteasome activator complex subunit 1 OS=Mus musculus GN=Psme1 PE=1 SV=2	0.343262	-0.31973	0.326311	0.113088	0.604279	0.312164	0.863106	-0.548785	10	0.0117657	0.219699	0.458221	0.15716
>sp|Q8BMG7|RBGPR_MOUSE Rab3 GTPase-activating protein non-catalytic subunit OS=Mus musculus GN=Rab3gap2 PE=1 SV=2	0.762459	-0.730846	0.934649	0.19731	0.160406	0.656617	-0.159458	0.502665	20	0.0158061	0.565979	0.408511	0.171604
>sp|P52825|CPT2_MOUSE Carnitine O-palmitoyltransferase 2, mitochondrial OS=Mus musculus GN=Cpt2 PE=1 SV=2	-2.68415	2.80032	-0.531481	-0.349222	-0.690086	-1.29839	-0.109365	-0.734046	9	0.0580828	-0.440351	-0.994238	-0.421705
>sp|Q3TPX4|EXOC5_MOUSE Exocyst complex component 5 OS=Mus musculus GN=Exoc5 PE=1 SV=2	0.228748	-0.192655	0.201029	-0.727435	-1.01243	0.258628	-0.660406	-0.00844742	13	0.0180465	-0.263203	-0.376902	-0.334427
>sp|Q8R5C5|ACTY_MOUSE Beta-centractin OS=Mus musculus GN=Actr1b PE=1 SV=1	0.502868	-0.42918	-0.257428	0.361854	0.322535	0.688827	-0.0499554	0.706871	16	0.036844	0.0522126	0.505681	0.328458
>tr|Q58EV4|Q58EV4_MOUSE Proteasome subunit alpha type OS=Mus musculus GN=Psma3 PE=1 SV=1	1.07447	-1.10651	0.737507	1.68848	0.981137	0.603728	0.166893	1.27817	13	-0.0160242	1.21299	0.792433	0.72253
>sp|B9EJ86|OSBL8_MOUSE Oxysterol-binding protein-related protein 8 OS=Mus musculus GN=Osbpl8 PE=1 SV=1	-0.40481	0.434641	-0.0615116	0.495649	-0.848045	-0.336914	-0.194817	-0.181616	9	0.0149157	0.217069	-0.592479	-0.188217
>sp|Q8CHW4|EI2BE_MOUSE Translation initiation factor eIF-2B subunit epsilon OS=Mus musculus GN=Eif2b5 PE=1 SV=1	-0.171184	0.232195	1.18141	-0.682924	-0.8992	-0.722243	-0.136519	-0.465142	6	0.0305057	0.249242	-0.810721	-0.30083
>sp|Q8CGA0|PPM1F_MOUSE Protein phosphatase 1F OS=Mus musculus GN=Ppm1f PE=1 SV=1	0.640652	-0.582029	-1.3417	-0.793637	0.418898	-1.01541	-0.234007	-0.456683	9	0.0293119	-1.06767	-0.298258	-0.345345
>sp|P58404|STRN4_MOUSE Striatin-4 OS=Mus musculus GN=Strn4 PE=1 SV=2	-0.6567	0.673852	0.910221	0.24509	-1.14973	-0.161892	0.285045	-0.159338	10	0.00857631	0.577655	-0.655813	0.0628536
>sp|P31001|DESM_MOUSE Desmin OS=Mus musculus GN=Des PE=1 SV=3	0.64883	-0.62285	0.0173533	-0.681159	0.864415	-1.18927	0.276315	-0.0357918	6	0.0129901	-0.331903	-0.162427	0.120262
>sp|P70441|NHRF1_MOUSE Na(+)/H(+) exchange regulatory cofactor NHE-RF1 OS=Mus musculus GN=Slc9a3r1 PE=1 SV=3	1.13901	-1.15442	-0.0699912	1.14255	0.215259	1.00143	-0.647087	0.283541	18	-0.00770537	0.536279	0.608345	-0.181773
>sp|Q8R574|KPRB_MOUSE Phosphoribosyl pyrophosphate synthase-associated protein 2 OS=Mus musculus GN=Prpsap2 PE=1 SV=1	0.0813898	-0.0354232	-0.178534	-0.348603	0.255379	0.291693	-0.235718	0.36801	11	0.0229833	-0.263569	0.273536	0.066146
>tr|Q3U0D7|Q3U0D7_MOUSE ADP-ribosylation factor 6 OS=Mus musculus GN=Arf6 PE=1 SV=1	0.908358	-0.99349	-0.0723727	-0.148313	0.165764	2.95197	1.84268	-0.484491	4	-0.042566	-0.110343	1.55887	0.679093
>tr|Q6ZWZ4|Q6ZWZ4_MOUSE 60S ribosomal protein L36 OS=Mus musculus GN=Rpl36 PE=1 SV=1	-0.713803	0.793772	-0.266674	0.16753	-0.924684	-0.434346	0.15478	0.65961	3	0.0399848	-0.049572	-0.679515	0.407195
>sp|Q8R081|HNRPL_MOUSE Heterogeneous nuclear ribonucleoprotein L OS=Mus musculus GN=Hnrnpl PE=1 SV=2	0.823625	-0.284338	1.30256	1.52842	0.350433	-0.215255	0.673906	1.4019	14	0.269644	1.41549	0.0675886	1.0379
>sp|Q9CR68|UCRI_MOUSE Cytochrome b-c1 complex subunit Rieske, mitochondrial OS=Mus musculus GN=Uqcrfs1 PE=1 SV=1	0.14145	-0.112868	-1.70893	0.445152	0.453458	0.322902	-0.409118	0.452836	13	0.0142908	-0.63189	0.38818	0.0218591
>tr|S4R1C4|S4R1C4_MOUSE Calcium-transporting ATPase OS=Mus musculus GN=Atp2b2 PE=1 SV=1	-0.518816	0.811397	-0.732109	-1.1744	-1.34603	-0.450379	-1.43308	-0.110025	5	0.14629	-0.953256	-0.898203	-0.771555
>sp|Q3UHJ0|AAK1_MOUSE AP2-associated protein kinase 1 OS=Mus musculus GN=Aak1 PE=1 SV=2	0.668026	-0.642651	0.636807	1.00538	0.597763	0.502278	0.256173	0.969355	36	0.0126876	0.821093	0.55002	0.612764
>sp|Q3UKJ7|SMU1_MOUSE WD40 repeat-containing protein SMU1 OS=Mus musculus GN=Smu1 PE=2 SV=2	-1.45176	1.34481	1.11278	0.416161	-0.0782367	-0.906994	0.594167	-0.509592	5	-0.0534753	0.764471	-0.492615	0.0422878
>sp|P16460|ASSY_MOUSE Argininosuccinate synthase OS=Mus musculus GN=Ass1 PE=1 SV=1	-0.0713303	0.174992	0.846943	1.38604	0.622752	0.3346	1.53664	0.468001	13	0.0518308	1.11649	0.478676	1.00232
>sp|P23492|PNPH_MOUSE Purine nucleoside phosphorylase OS=Mus musculus GN=Pnp PE=1 SV=2	0.00910243	0.0246662	1.17929	0.675963	0.554073	-0.332711	0.0925663	-0.210627	5	0.0168843	0.927626	0.110681	-0.0590305
>sp|Q8R4N0|CLYBL_MOUSE Citrate lyase subunit beta-like protein, mitochondrial OS=Mus musculus GN=Clybl PE=1 SV=2	-0.763115	0.940867	0.537723	0.452571	0.256779	-0.140834	1.11094	0.546747	12	0.0888762	0.495147	0.0579725	0.828842
>tr|D3Z6J0|D3Z6J0_MOUSE HemK methyltransferase family member 2, isoform CRA_b OS=Mus musculus GN=N6amt1 PE=1 SV=1	-4.01013	4.00464	0.261137	-2.21318	-2.28537	-0.403095	4.16483	-1.02046	2	-0.00274519	-0.976023	-1.34423	1.57218
>sp|Q924T2|RT02_MOUSE 28S ribosomal protein S2, mitochondrial OS=Mus musculus GN=Mrps2 PE=1 SV=1	-1.60566	1.49348	-0.416913	1.24478	0.364389	-1.4135	-0.295968	-1.37573	4	-0.0560915	0.413934	-0.524556	-0.835848
>sp|P21107|TPM3_MOUSE Tropomyosin alpha-3 chain OS=Mus musculus GN=Tpm3 PE=1 SV=3	2.93755	-3.26683	0.0864261	0.861651	1.92699	2.54838	-0.0188292	0.737998	8	-0.164641	0.474039	2.23769	0.359584
>sp|Q8R1T1|CHMP7_MOUSE Charged multivesicular body protein 7 OS=Mus musculus GN=Chmp7 PE=1 SV=1	-0.817613	0.774979	-1.05005	-1.24829	-0.876379	-1.04026	-0.293334	-1.31277	5	-0.0213169	-1.14917	-0.95832	-0.80305
>sp|Q3UVL4|VPS51_MOUSE Vacuolar protein sorting-associated protein 51 homolog OS=Mus musculus GN=Vps51 PE=1 SV=2	0.238163	-0.187267	1.33868	0.648523	-0.623004	0.934513	0.989857	-0.480507	17	0.0254479	0.9936	0.155754	0.254675
>sp|Q6PHU5|SORT_MOUSE Sortilin OS=Mus musculus GN=Sort1 PE=1 SV=1	0.997954	-1.06567	1.72474	-1.10348	0.471577	0.832522	-1.03079	0.512106	3	-0.0338593	0.31063	0.65205	-0.259344
>sp|O35668|HAP1_MOUSE Huntingtin-associated protein 1 OS=Mus musculus GN=Hap1 PE=1 SV=1	-0.723826	0.709865	-0.145898	0.697286	2.25542	-0.86977	0.0205776	-0.415702	5	-0.00698044	0.275694	0.692825	-0.197562
>sp|Q3TWN3|CNNM2_MOUSE Metal transporter CNNM2 OS=Mus musculus GN=Cnnm2 PE=1 SV=3	-0.804657	0.761901	0.0876507	-0.118256	0.121372	-0.60565	-1.62981	0.590872	3	-0.0213775	-0.0153025	-0.242139	-0.519466
>tr|Q5M9K7|Q5M9K7_MOUSE 40S ribosomal protein S10 OS=Mus musculus GN=Rps10 PE=1 SV=1	1.45947	-1.47439	0.314642	1.25477	0.85712	1.54646	0.376843	1.78417	7.5	-0.00746039	0.784704	1.20179	1.0805
>sp|Q8R2Y0|ABHD6_MOUSE Monoacylglycerol lipase ABHD6 OS=Mus musculus GN=Abhd6 PE=1 SV=1	1.53376	-1.58798	-0.454027	-0.300528	0.324679	0.719509	-0.217796	0.825685	8	-0.0271053	-0.377277	0.522094	0.303944
>sp|P54731|FAF1_MOUSE FAS-associated factor 1 OS=Mus musculus GN=Faf1 PE=1 SV=2	-0.629538	0.623702	-0.627234	-0.153431	-0.524364	-1.20652	-1.62836	0.240164	5	-0.00291784	-0.390333	-0.865441	-0.694097
>sp|P32067|LA_MOUSE Lupus La protein homolog OS=Mus musculus GN=Ssb PE=1 SV=1	1.82223	-1.86542	-0.171829	0.986965	1.7451	1.6743	0.980968	2.75129	16	-0.0215948	0.407568	1.7097	1.86613
>sp|Q9D0B6|PBDC1_MOUSE Protein PBDC1 OS=Mus musculus GN=Pbdc1 PE=1 SV=1	-0.886497	0.858516	-0.0372453	0.290069	-1.00993	-0.48151	-1.33657	-0.992382	4	-0.0139905	0.126412	-0.745722	-1.16448
>sp|Q9DB60|PGFS_MOUSE Prostamide/prostaglandin F synthase OS=Mus musculus GN=Fam213b PE=1 SV=1	0.964332	-0.858236	-0.595433	0.356793	0.557081	-0.198	0.215563	0.875725	8	0.0530481	-0.11932	0.17954	0.545644
>sp|Q80ZJ6|ZER1_MOUSE Protein zer-1 homolog OS=Mus musculus GN=Zer1 PE=1 SV=1	-0.650353	0.658214	0.113543	-0.453514	0.969114	-0.514467	-1.08548	0.467229	6	0.00393034	-0.169986	0.227324	-0.309127
>sp|P61967|AP1S1_MOUSE AP-1 complex subunit sigma-1A OS=Mus musculus GN=Ap1s1 PE=1 SV=1	1.03895	-1.3681	-2.1814	0.353352	0.238244	0.640225	-0.486867	1.03505	4	-0.164574	-0.914025	0.439235	0.274093
>sp|Q2TPA8|HSDL2_MOUSE Hydroxysteroid dehydrogenase-like protein 2 OS=Mus musculus GN=Hsdl2 PE=1 SV=1	-0.712462	0.70804	1.38313	-0.90015	-0.764079	-1.22196	0.582425	-0.813597	5.5	-0.00221076	0.241488	-0.993022	-0.115586
>sp|Q9D0F9|PGM1_MOUSE Phosphoglucomutase-1 OS=Mus musculus GN=Pgm1 PE=1 SV=4	-0.146675	0.217161	0.144271	0.218055	0.730112	-0.299332	1.02273	0.249617	25	0.0352432	0.181163	0.21539	0.636171
>tr|B2RWI2|B2RWI2_MOUSE Lactamase, beta OS=Mus musculus GN=Lactb PE=1 SV=1	-0.000126808	0.050708	-0.868735	0.0741288	0.344556	0.861276	0.362676	0.943969	9	0.0252906	-0.397303	0.602916	0.653323
>sp|P26350|PTMA_MOUSE Prothymosin alpha OS=Mus musculus GN=Ptma PE=1 SV=2	2.22276	-2.51132	0.309376	1.49214	0.517887	0.0520013	-1.76743	0.0770106	5	-0.144281	0.900757	0.284944	-0.845212
>sp|Q9ERI6|RDH14_MOUSE Retinol dehydrogenase 14 OS=Mus musculus GN=Rdh14 PE=1 SV=1	-1.1511	1.13796	-0.878724	-0.655642	-1.36628	-1.17474	-0.0799911	-1.53097	8	-0.00657121	-0.767183	-1.27051	-0.80548
>sp|Q61161|M4K2_MOUSE Mitogen-activated protein kinase kinase kinase kinase 2 OS=Mus musculus GN=Map4k2 PE=1 SV=1	-0.700397	1.6	0.122383	-0.967217	-1.76038	0.479896	2.75031	0.433977	7	0.449801	-0.422417	-0.64024	1.59214
>sp|P49442|INPP_MOUSE Inositol polyphosphate 1-phosphatase OS=Mus musculus GN=Inpp1 PE=1 SV=2	0.200288	-0.113148	0.217693	0.032826	0.191646	-0.128011	0.256577	0.13274	13	0.0435702	0.12526	0.0318175	0.194659
>sp|P35979|RL12_MOUSE 60S ribosomal protein L12 OS=Mus musculus GN=Rpl12 PE=1 SV=2	1.10345	-1.02608	0.431692	1.40216	1.60644	1.22056	0.711094	1.39183	10	0.0386838	0.916925	1.4135	1.05146
>sp|Q91YJ5|IF2M_MOUSE Translation initiation factor IF-2, mitochondrial OS=Mus musculus GN=Mtif2 PE=1 SV=2	0.234231	-0.205697	-0.0353991	-0.548216	-0.433455	0.227094	-0.231261	0.934157	3	0.0142673	-0.291807	-0.103181	0.351448
>sp|Q7SIG6|ASAP2_MOUSE Arf-GAP with SH3 domain, ANK repeat and PH domain-containing protein 2 OS=Mus musculus GN=Asap2 PE=1 SV=3	-2.31169	2.064	0.405125	-0.716543	-2.4103	-2.45519	-0.50117	-0.757628	6	-0.123846	-0.155709	-2.43275	-0.629399
>sp|Q9Z2V5|HDAC6_MOUSE Histone deacetylase 6 OS=Mus musculus GN=Hdac6 PE=1 SV=3	-0.409818	0.443332	0.0469007	-0.471007	-0.288756	1.25329	-0.15483	-0.392639	4	0.0167572	-0.212053	0.482267	-0.273735
>tr|Q3UPX0|Q3UPX0_MOUSE Crystallin, mu OS=Mus musculus GN=Crym PE=1 SV=1	0.991069	-0.961952	-0.423843	0.350289	0.402528	-0.696613	1.20317	0.322012	14	0.0145584	-0.036777	-0.147043	0.762591
>tr|Q3TIV6|Q3TIV6_MOUSE Lysine--tRNA ligase OS=Mus musculus GN=Kars PE=1 SV=1	-0.0256636	0.109914	-0.172969	0.304185	-0.260868	0.501667	-0.782677	0.899703	10	0.0421252	0.0656083	0.1204	0.0585129
>sp|Q61897|KT33B_MOUSE Keratin, type I cuticular Ha3-II OS=Mus musculus GN=Krt33b PE=1 SV=2	6.99058	-8.25947	-9.55299	-11.1621	-10.9345	-5.60244	-12.3384	0.390745	3	-0.634446	-10.3575	-8.26846	-5.97383
>sp|Q9D6Y9|GLGB_MOUSE 1,4-alpha-glucan-branching enzyme OS=Mus musculus GN=Gbe1 PE=1 SV=1	-1.08707	1.08351	1.79317	0.803831	-0.0504923	1.18159	0.461362	0.476561	4	-0.00177966	1.2985	0.56555	0.468962
>sp|P61202|CSN2_MOUSE COP9 signalosome complex subunit 2 OS=Mus musculus GN=Cops2 PE=1 SV=1	0.543538	-0.430384	-0.747122	0.330835	0.519486	0.368035	-0.680457	0.345817	11	0.0565769	-0.208143	0.44376	-0.16732
>sp|O35544|EAA4_MOUSE Excitatory amino acid transporter 4 OS=Mus musculus GN=Slc1a6 PE=1 SV=1	0.00162609	0.0213417	-0.0734922	-0.946686	0.102513	-0.741579	0.54481	-1.00151	10	0.0114839	-0.510089	-0.319533	-0.22835
>sp|Q9DCU2|PLLP_MOUSE Plasmolipin OS=Mus musculus GN=Pllp PE=1 SV=1	-2.77882	2.26001	2.59902	2.25026	-0.954089	-0.780314	-1.23623	-0.237843	4	-0.259402	2.42464	-0.867201	-0.737035
>sp|P40240|CD9_MOUSE CD9 antigen OS=Mus musculus GN=Cd9 PE=1 SV=2	0.6948	-0.685026	0.096977	0.155731	1.94366	1.79114	1.47315	-0.744511	4	0.0048869	0.126354	1.8674	0.36432
>sp|Q60605|MYL6_MOUSE Myosin light polypeptide 6 OS=Mus musculus GN=Myl6 PE=1 SV=3	0.304578	-0.247706	-0.26597	0.231176	0.158615	0.817968	-0.464703	-0.206121	9	0.0284359	-0.0173971	0.488292	-0.335412
>sp|Q9Z204|HNRPC_MOUSE Heterogeneous nuclear ribonucleoproteins C1/C2 OS=Mus musculus GN=Hnrnpc PE=1 SV=1	2.31877	-2.51818	2.73206	1.79863	3.13833	1.61929	-0.0166185	2.4357	13	-0.0997084	2.26535	2.37881	1.20954
>sp|Q5M8N4|D39U1_MOUSE Epimerase family protein SDR39U1 OS=Mus musculus GN=Sdr39u1 PE=1 SV=1	-0.370248	0.567274	-0.248142	-0.251304	1.03096	-0.416757	1.5189	-0.0566687	7	0.098513	-0.249723	0.307103	0.731113
>tr|Q3UHB6|Q3UHB6_MOUSE Potassium voltage gated channel, Shaw-related subfamily, member 1 OS=Mus musculus GN=Kcnc1 PE=2 SV=1	-0.936179	0.9201	0.474763	-0.60824	0.746742	0.213695	0.0329492	-0.56383	5	-0.00803929	-0.0667388	0.480218	-0.26544
>sp|B2RSH2|GNAI1_MOUSE Guanine nucleotide-binding protein G(i) subunit alpha-1 OS=Mus musculus GN=Gnai1 PE=1 SV=1	0.151266	-0.107342	0.939815	2.0155	-0.00871407	1.18602	0.853179	0.100463	9	0.0219621	1.47766	0.588651	0.476821
>sp|Q6WVG3|KCD12_MOUSE BTB/POZ domain-containing protein KCTD12 OS=Mus musculus GN=Kctd12 PE=1 SV=1	-0.498851	0.628938	0.222888	0.0727084	0.103441	0.367996	-0.138536	0.280188	12	0.0650435	0.147798	0.235718	0.0708257
>sp|Q8C1B1|CAMP2_MOUSE Calmodulin-regulated spectrin-associated protein 2 OS=Mus musculus GN=Camsap2 PE=1 SV=3	0.108229	-0.0475795	0.0291462	0.431234	0.174267	-0.156808	-0.0758089	-0.260345	10	0.0303247	0.23019	0.00872918	-0.168077
>sp|Q9DBL7|COASY_MOUSE Bifunctional coenzyme A synthase OS=Mus musculus GN=Coasy PE=1 SV=2	-0.956357	0.972253	0.588355	-0.419645	0.812275	2.00249	2.26066	0.164397	5	0.00794803	0.0843547	1.40738	1.21253
>sp|P35123|UBP4_MOUSE Ubiquitin carboxyl-terminal hydrolase 4 OS=Mus musculus GN=Usp4 PE=1 SV=3	-0.541768	0.54583	0.446789	0.472785	-0.81358	0.350818	1.13206	0.566884	5	0.00203106	0.459787	-0.231381	0.849474
>sp|O55013|TPPC3_MOUSE Trafficking protein particle complex subunit 3 OS=Mus musculus GN=Trappc3 PE=1 SV=1	-0.225779	0.265674	-0.32678	-0.529943	-0.119479	1.26905	-0.601578	1.38996	5	0.0199475	-0.428362	0.574787	0.394193
>sp|P70195|PSB7_MOUSE Proteasome subunit beta type-7 OS=Mus musculus GN=Psmb7 PE=1 SV=1	0.110829	-0.0620069	-0.938652	0.892937	1.00532	0.810193	0.354246	1.15109	5	0.024411	-0.0228575	0.907759	0.752667
>sp|Q8BU30|SYIC_MOUSE Isoleucine--tRNA ligase, cytoplasmic OS=Mus musculus GN=Iars PE=1 SV=2	-0.280641	0.36125	1.38276	-0.677389	-0.680754	0.395962	-0.0932312	-0.533675	13	0.0403046	0.352685	-0.142396	-0.313453
>sp|Q3UUG6|TBC24_MOUSE TBC1 domain family member 24 OS=Mus musculus GN=Tbc1d24 PE=1 SV=2	0.292077	-0.224786	0.500309	0.300787	1.26837	1.42832	0.717429	0.280698	10	0.0336452	0.400548	1.34835	0.499064
>sp|Q9QYS9|QKI_MOUSE Protein quaking OS=Mus musculus GN=Qki PE=1 SV=1	-1.49898	1.45761	-0.100897	0.299055	-0.688297	-1.43578	-1.85334	-1.07008	6	-0.0206881	0.099079	-1.06204	-1.46171
>sp|Q61166|MARE1_MOUSE Microtubule-associated protein RP/EB family member 1 OS=Mus musculus GN=Mapre1 PE=1 SV=3	1.54445	-1.55592	1.25158	2.43848	1.36114	0.932755	-0.0365672	1.15074	12	-0.00573474	1.84503	1.14695	0.557086
>sp|A2AQ25|SKT_MOUSE Sickle tail protein OS=Mus musculus GN=Skt PE=1 SV=1	0.124719	-0.0440373	-0.0715672	-0.607853	-0.461185	-0.530844	0.20662	0.556339	6.5	0.0403409	-0.33971	-0.496015	0.381479
>sp|Q9D2R0|AACS_MOUSE Acetoacetyl-CoA synthetase OS=Mus musculus GN=Aacs PE=1 SV=1	-1.82538	1.68228	1.91621	0.72629	-0.829956	-0.616009	-0.0669412	-1.2141	4	-0.0715511	1.32125	-0.722983	-0.640519
>sp|P24547|IMDH2_MOUSE Inosine-5'-monophosphate dehydrogenase 2 OS=Mus musculus GN=Impdh2 PE=1 SV=2	-1.05985	1.05582	0.915741	-0.0871844	-0.458893	-0.436557	-0.07563	-1.19256	9	-0.00201642	0.414278	-0.447725	-0.634094
>sp|Q8CGF6|WDR47_MOUSE WD repeat-containing protein 47 OS=Mus musculus GN=Wdr47 PE=1 SV=2	0.159895	0.0983239	0.726456	-0.017667	0.169642	0.268875	1.11862	-0.404528	9.5	0.129109	0.354395	0.219258	0.357048
>sp|P47740|AL3A2_MOUSE Fatty aldehyde dehydrogenase OS=Mus musculus GN=Aldh3a2 PE=1 SV=2	-0.905901	0.925816	-0.241865	-0.494562	0.279463	-0.199457	-0.552673	0.147491	7	0.00995742	-0.368213	0.040003	-0.202591
>sp|Q9JJI8|RL38_MOUSE 60S ribosomal protein L38 OS=Mus musculus GN=Rpl38 PE=1 SV=3	-0.520075	0.558338	-0.749971	-0.371973	0.210845	0.385296	0.358514	-0.238758	4	0.0191316	-0.560972	0.29807	0.0598781
>tr|A2AUK5|A2AUK5_MOUSE Band 4.1-like protein 1 OS=Mus musculus GN=Epb41l1 PE=1 SV=1	0.915207	-0.885911	1.45055	2.17933	0.222476	0.965795	-1.10475	1.17763	7	0.0146483	1.81494	0.594136	0.0364436
>sp|Q9CQF9|PCYOX_MOUSE Prenylcysteine oxidase OS=Mus musculus GN=Pcyox1 PE=1 SV=1	-0.209668	0.295703	-0.849406	0.742389	0.520059	0.281445	1.62942	0.506717	7	0.0430174	-0.0535086	0.400752	1.06807
>sp|Q9JI19|FIBP_MOUSE Acidic fibroblast growth factor intracellular-binding protein OS=Mus musculus GN=Fibp PE=1 SV=1	0.271231	-0.225583	0.15483	0.100099	0.492626	1.74624	1.62254	0.315348	4	0.0228242	0.127464	1.11943	0.968943
>sp|Q60770|STXB3_MOUSE Syntaxin-binding protein 3 OS=Mus musculus GN=Stxbp3 PE=1 SV=1	-0.748998	0.798407	1.11273	0.27088	-0.14507	-0.735062	0.301596	0.313077	8	0.0247046	0.691806	-0.440066	0.307337
>sp|Q6PAV2|HERC4_MOUSE Probable E3 ubiquitin-protein ligase HERC4 OS=Mus musculus GN=Herc4 PE=1 SV=2	-1.28208	1.25871	0.439383	-0.80565	-0.57854	1.68692	1.7065	-0.956008	5	-0.0116872	-0.183133	0.554189	0.375245
>sp|Q7TNM2|TRI46_MOUSE Tripartite motif-containing protein 46 OS=Mus musculus GN=Trim46 PE=1 SV=1	-1.81939	1.67811	-0.0271822	-0.828745	-0.656138	-0.669548	-1.04661	0.870298	7	-0.0706408	-0.427963	-0.662843	-0.088157
>sp|Q569Z6|TR150_MOUSE Thyroid hormone receptor-associated protein 3 OS=Mus musculus GN=Thrap3 PE=1 SV=1	0.551737	-0.507772	-0.161275	0.536519	-0.111808	0.0131126	-1.09934	0.184809	8	0.0219824	0.187622	-0.0493479	-0.457265
>sp|Q9QXV0|PCSK1_MOUSE ProSAAS OS=Mus musculus GN=Pcsk1n PE=1 SV=2	-2.48095	2.27009	-1.2136	-1.24332	0.905698	-2.28622	3.27074	-0.975768	10	-0.105432	-1.22846	-0.690262	1.14749
>sp|Q3TXX4|VGLU1_MOUSE Vesicular glutamate transporter 1 OS=Mus musculus GN=Slc17a7 PE=1 SV=2	2.27884	-2.22289	-1.05263	0.214668	0.991962	1.18183	0.213355	0.70459	8	0.0279715	-0.418983	1.08689	0.458973
>sp|Q9WUD1|CHIP_MOUSE STIP1 homology and U box-containing protein 1 OS=Mus musculus GN=Stub1 PE=1 SV=1	-0.158927	0.218768	0.155811	1.04461	-0.0416063	-0.265733	-0.272936	0.149741	11	0.0299204	0.600211	-0.15367	-0.0615978
>sp|P26516|PSMD7_MOUSE 26S proteasome non-ATPase regulatory subunit 7 OS=Mus musculus GN=Psmd7 PE=1 SV=2	-0.218547	0.270226	1.59254	-0.596967	1.28279	1.2092	1.85436	-1.09859	5	0.0258391	0.497785	1.246	0.377886
>tr|Q14AH9|Q14AH9_MOUSE Gamma-aminobutyric acid (GABA-A) receptor, subunit delta OS=Mus musculus GN=Gabrd PE=1 SV=1	-1.95086	1.65828	-0.272224	-1.91061	-2.03166	-1.06321	-1.8438	-1.14539	2	-0.146288	-1.09142	-1.54744	-1.4946
>sp|P63248|IPKA_MOUSE cAMP-dependent protein kinase inhibitor alpha OS=Mus musculus GN=Pkia PE=1 SV=2	0.782772	-0.802573	-0.588347	0.766768	-0.0119346	0.411756	2.15117	-0.739907	4	-0.00990069	0.0892104	0.199911	0.705631
>sp|B0F2B4|NLGN4_MOUSE Neuroligin 4-like OS=Mus musculus GN=Nlgn4l PE=1 SV=1	-0.43255	0.49295	0.241766	-0.434316	-0.215864	1.30062	1.00931	0.334571	5	0.0302003	-0.096275	0.542378	0.671943
>tr|Q4FJX9|Q4FJX9_MOUSE Superoxide dismutase OS=Mus musculus GN=Sod2 PE=1 SV=1	1.78467	-1.74476	1.32967	2.51182	1.56713	0.812089	-0.691521	0.570595	9	0.0199522	1.92075	1.18961	-0.0604633
>sp|Q03157|APLP1_MOUSE Amyloid-like protein 1 OS=Mus musculus GN=Aplp1 PE=1 SV=1	-1.09067	1.07876	-1.0719	-0.386883	-0.771437	0.177582	-0.417636	-0.957316	6	-0.00595704	-0.729391	-0.296928	-0.687476
>tr|S4R2T7|S4R2T7_MOUSE Ankyrin-2 (Fragment) OS=Mus musculus GN=Ank2 PE=1 SV=2	0.109832	-0.0649921	-0.0953102	0.0871705	0.82478	1.09331	0.0831901	0.158799	5	0.0224199	-0.00406983	0.959043	0.120995
>sp|Q9D379|HYEP_MOUSE Epoxide hydrolase 1 OS=Mus musculus GN=Ephx1 PE=1 SV=2	-0.870444	1.5524	-2.12268	-0.912016	-0.734428	-1.25716	-0.45226	-2.45375	7	0.340978	-1.51735	-0.995793	-1.453
>sp|O35409|FOLH1_MOUSE Glutamate carboxypeptidase 2 OS=Mus musculus GN=Folh1 PE=1 SV=2	-1.33161	1.31773	2.35396	1.77164	0.531893	1.20559	2.22386	1.04665	6	-0.00693695	2.0628	0.86874	1.63526
>sp|P56380|AP4A_MOUSE Bis(5'-nucleosyl)-tetraphosphatase [asymmetrical] OS=Mus musculus GN=Nudt2 PE=1 SV=3	-0.262625	0.300158	-0.667133	-0.33054	-0.622543	0.156055	-0.520439	-0.287869	8	0.0187665	-0.498837	-0.233244	-0.404154
>tr|A0A0G2JFT8|A0A0G2JFT8_MOUSE Protein RUFY3 OS=Mus musculus GN=Rufy3 PE=1 SV=1	0.727146	-0.661137	0.0658857	1.30652	0.846521	0.0914499	-0.742331	-0.264574	5	0.033004	0.686203	0.468985	-0.503452
>sp|Q6VNB8|WDFY3_MOUSE WD repeat and FYVE domain-containing protein 3 OS=Mus musculus GN=Wdfy3 PE=1 SV=1	-0.65925	0.722713	-0.10249	-0.123129	0.587114	1.47883	1.60777	0.233017	12	0.0317317	-0.11281	1.03297	0.920394
>sp|Q9Z2D3|DFNA5_MOUSE Non-syndromic hearing impairment protein 5 homolog OS=Mus musculus GN=Dfna5 PE=1 SV=1	-0.922932	0.923839	1.02028	0.214497	-0.0897437	1.09447	1.05677	-0.430243	4	0.000453896	0.61739	0.502364	0.313264
>sp|Q0P5W1|VPS8_MOUSE Vacuolar protein sorting-associated protein 8 homolog OS=Mus musculus GN=Vps8 PE=1 SV=1	-2.29108	2.10459	0.935183	-0.639892	-1.51064	-0.990247	1.30786	-0.294911	5	-0.0932461	0.147645	-1.25044	0.506475
>tr|Q5NBZ3|Q5NBZ3_MOUSE Developmentally-regulated GTP-binding protein 1 OS=Mus musculus GN=Drg1 PE=1 SV=1	-1.05905	1.03117	-0.774295	-1.04127	-0.916315	-0.335097	0.53576	0.15699	8	-0.0139368	-0.90778	-0.625706	0.346375
>sp|Q9JJ28|FLII_MOUSE Protein flightless-1 homolog OS=Mus musculus GN=Flii PE=1 SV=1	-0.921461	0.94238	-1.19751	-0.705535	-0.223678	-0.0950076	0.645104	-0.793056	8	0.0104595	-0.951523	-0.159343	-0.0739758
>tr|Q3TN07|Q3TN07_MOUSE Vacuolar protein sorting 4b (Yeast) OS=Mus musculus GN=Vps4b PE=1 SV=1	1.00685	-0.989057	1.2309	0.0161133	1.05093	-0.589265	-1.2151	0.462532	4	0.00889832	0.623506	0.23083	-0.376282
>sp|F8VPU2|FARP1_MOUSE FERM, RhoGEF and pleckstrin domain-containing protein 1 OS=Mus musculus GN=Farp1 PE=1 SV=1	0.277712	-0.180007	-0.799756	-0.197359	-0.299864	-0.31196	-0.940955	1.27032	12	0.0488528	-0.498558	-0.305912	0.164681
>tr|Q7TN74|Q7TN74_MOUSE Neurabin I OS=Mus musculus GN=Ppp1r9a PE=1 SV=1	1.85082	-1.71012	-1.87905	-0.568259	0.104217	-0.152329	-1.19484	0.816847	10	0.0703525	-1.22366	-0.0240559	-0.188995
>tr|Q3TXR9|Q3TXR9_MOUSE Beta-hexosaminidase OS=Mus musculus GN=Hexb PE=1 SV=1	0.846891	-0.770666	1.12918	1.39948	-0.14457	0.113722	-1.49782	1.04848	8.5	0.0381125	1.26433	-0.0154242	-0.22467
>sp|Q9CXZ1|NDUS4_MOUSE NADH dehydrogenase [ubiquinone] iron-sulfur protein 4, mitochondrial OS=Mus musculus GN=Ndufs4 PE=1 SV=3	0.973167	-0.922276	-1.17454	0.0230417	0.574233	0.0258156	-1.09583	-0.271758	9	0.0254456	-0.575747	0.300025	-0.683793
>sp|O35295|PURB_MOUSE Transcriptional activator protein Pur-beta OS=Mus musculus GN=Purb PE=1 SV=3	1.73083	-1.73173	0.192787	1.33283	0.892823	1.32282	-0.619155	0.956444	14	-0.000451535	0.762806	1.10782	0.168644
>sp|Q9Z1Q2|ABHGA_MOUSE Protein ABHD16A OS=Mus musculus GN=Abhd16a PE=1 SV=3	-0.31337	0.391491	0.535386	-0.176103	0.31884	-0.190492	0.662946	-1.80091	8	0.0390604	0.179642	0.0641743	-0.568984
>sp|Q9D0J8|PTMS_MOUSE Parathymosin OS=Mus musculus GN=Ptms PE=1 SV=3	3.50817	-4.14191	0.428434	2.38816	0.0277468	1.11229	-0.864485	1.50927	5	-0.31687	1.4083	0.570018	0.322391
>tr|Q3UG55|Q3UG55_MOUSE Uroporphyrinogen III synthase, isoform CRA_a OS=Mus musculus GN=Uros PE=1 SV=1	-0.912808	1.13507	0.370084	0.8299	-0.198548	0.572159	2.49507	0.61049	6	0.111129	0.599992	0.186805	1.55278
>sp|Q8VED9|LEGL_MOUSE Galectin-related protein OS=Mus musculus GN=Lgalsl PE=1 SV=1	0.101647	-0.0227982	-1.05797	0.0433192	-0.618991	0.216712	-0.00306232	-0.122448	7	0.0394246	-0.507323	-0.20114	-0.0627551
>sp|P59016|VP33B_MOUSE Vacuolar protein sorting-associated protein 33B OS=Mus musculus GN=Vps33b PE=1 SV=1	-0.381271	0.44619	1.11312	1.42264	0.854489	0.590053	0.231495	-0.109866	8	0.0324594	1.26788	0.722271	0.0608143
>tr|Q3V4B3|Q3V4B3_MOUSE Putative uncharacterized protein OS=Mus musculus GN=Vta1 PE=2 SV=1	-0.0851256	0.120501	-1.27868	-0.923228	1.06906	0.100318	-0.109023	0.95242	2	0.0176877	-1.10095	0.584689	0.421698
>sp|Q8VCM5|MUL1_MOUSE Mitochondrial ubiquitin ligase activator of NFKB 1 OS=Mus musculus GN=Mul1 PE=1 SV=2	-2.2675	2.00903	-0.672043	-1.29897	-1.22071	-1.65339	-1.81137	-0.459435	3	-0.129236	-0.985506	-1.43705	-1.1354
>sp|Q9Z0N1|IF2G_MOUSE Eukaryotic translation initiation factor 2 subunit 3, X-linked OS=Mus musculus GN=Eif2s3x PE=1 SV=2	0.858871	-0.785596	0.112894	0.295769	1.08647	0.307866	-0.218509	0.500079	10	0.0366377	0.204332	0.697167	0.140785
>sp|Q80WM4|HPLN4_MOUSE Hyaluronan and proteoglycan link protein 4 OS=Mus musculus GN=Hapln4 PE=2 SV=2	-1.14806	1.14533	1.12922	0.0867314	-0.279256	-0.769377	-0.568788	-1.21712	6	-0.00136162	0.607975	-0.524317	-0.892953
>sp|Q3UR70|TGFA1_MOUSE Transforming growth factor-beta receptor-associated protein 1 OS=Mus musculus GN=Tgfbrap1 PE=1 SV=1	-0.497343	0.599432	1.83793	0.783587	0.313703	1.28335	0.209282	0.227603	8	0.0510449	1.31076	0.798524	0.218443
>sp|Q9Z2D1|MTMR2_MOUSE Myotubularin-related protein 2 OS=Mus musculus GN=Mtmr2 PE=1 SV=3	-1.2109	1.23681	0.192998	0.0668807	-0.671439	0.0204218	0.276101	-0.367702	7	0.0129562	0.129939	-0.325508	-0.0458009
>sp|Q99JP7|GGT7_MOUSE Gamma-glutamyltransferase 7 OS=Mus musculus GN=Ggt7 PE=1 SV=2	-0.2126	0.317993	-0.00919831	-0.381555	0.138078	-0.615557	-0.277226	-0.405781	10	0.0526966	-0.195377	-0.23874	-0.341504
>sp|Q8VDM6|HNRL1_MOUSE Heterogeneous nuclear ribonucleoprotein U-like protein 1 OS=Mus musculus GN=Hnrnpul1 PE=1 SV=1	-0.0748843	0.17937	-0.48362	0.603184	0.282803	0.25218	0.771235	0.49675	9	0.0522427	0.0597818	0.267492	0.633992
>sp|Q9WTK7|STK11_MOUSE Serine/threonine-protein kinase STK11 OS=Mus musculus GN=Stk11 PE=1 SV=1	-1.35808	1.32218	0.0544514	-0.748246	-1.02316	-0.327744	-0.371349	-0.391286	4	-0.0179491	-0.346897	-0.675452	-0.381318
>sp|Q924L1|LTMD1_MOUSE LETM1 domain-containing protein 1 OS=Mus musculus GN=Letmd1 PE=1 SV=1	0.161648	-0.0969338	-0.127724	0.903361	0.52648	2.90809	1.23189	1.17326	3	0.0323573	0.387818	1.71728	1.20257
>sp|A3KMP2|TTC38_MOUSE Tetratricopeptide repeat protein 38 OS=Mus musculus GN=Ttc38 PE=1 SV=2	-1.71421	1.6251	0.645133	0.805133	1.63986	2.3038	1.52698	2.16625	3	-0.0445595	0.725133	1.97183	1.84662
>sp|Q9R112|SQRD_MOUSE Sulfide:quinone oxidoreductase, mitochondrial OS=Mus musculus GN=Sqrdl PE=1 SV=3	-1.09848	1.09316	0.752	-0.340623	-1.19507	-0.0765439	-0.269499	-0.0198211	4	-0.00265802	0.205689	-0.635805	-0.14466
>tr|A7VMV2|A7VMV2_MOUSE Crystallin, lamda 1, isoform CRA_a OS=Mus musculus GN=Cryl1 PE=1 SV=1	-0.125697	0.217862	0.193132	0.272711	-0.312101	0.256557	0.352007	0.254586	6	0.0460824	0.232922	-0.0277721	0.303296
>tr|Q543Z1|Q543Z1_MOUSE Carboxylic ester hydrolase OS=Mus musculus GN=Ache PE=2 SV=1	-1.97138	1.87788	2.46402	-0.192208	-0.821693	-1.1092	0.137691	0.291261	7	-0.0467483	1.1359	-0.965447	0.214476
>sp|Q3TY65|ICA1L_MOUSE Islet cell autoantigen 1-like protein OS=Mus musculus GN=Ica1l PE=1 SV=1	-1.18114	1.12187	0.855559	-0.23826	0.200822	0.274277	-1.90396	0.79506	2	-0.0296336	0.30865	0.23755	-0.554449
>sp|Q9DCV4|RMD1_MOUSE Regulator of microtubule dynamics protein 1 OS=Mus musculus GN=Rmdn1 PE=1 SV=2	-0.993995	1.01909	0.411688	-2.07317	-0.149645	-0.0770153	0.730433	0.172883	3	0.0125463	-0.830741	-0.11333	0.451658
>sp|Q91W67|UBL7_MOUSE Ubiquitin-like protein 7 OS=Mus musculus GN=Ubl7 PE=1 SV=2	-0.509745	0.481958	0.90959	-0.697504	-0.178127	1.04761	2.83457	0.0841742	2	-0.0138934	0.106043	0.434742	1.45937
>sp|Q9CQD4|CH1B2_MOUSE Charged multivesicular body protein 1b-2 OS=Mus musculus GN=Chmp1b2 PE=2 SV=2	1.73896	-1.79462	0.216123	1.14577	-0.416798	0.537669	0.0212545	-1.25443	3	-0.0278287	0.680946	0.0604355	-0.616586
>sp|Q9CXP8|GBG10_MOUSE Guanine nucleotide-binding protein G(I)/G(S)/G(O) subunit gamma-10 OS=Mus musculus GN=Gng10 PE=3 SV=1	-0.446588	0.502149	1.74021	-0.962898	-0.225599	0.254539	0.201161	-0.281246	3	0.0277804	0.388655	0.01447	-0.0400426
>sp|P84104|SRSF3_MOUSE Serine/arginine-rich splicing factor 3 OS=Mus musculus GN=Srsf3 PE=1 SV=1	1.20388	-1.65377	0.745728	1.30154	0.984062	-0.331955	-0.788502	0.430377	8	-0.224943	1.02363	0.326054	-0.179062
>sp|Q8BMJ3|IF1AX_MOUSE Eukaryotic translation initiation factor 1A, X-chromosomal OS=Mus musculus GN=Eif1ax PE=2 SV=3	0.2457	-0.145669	1.35355	-0.0976722	-0.0610174	0.268668	-0.396161	-0.18534	4	0.0500158	0.627938	0.103825	-0.29075
>sp|P11679|K2C8_MOUSE Keratin, type II cytoskeletal 8 OS=Mus musculus GN=Krt8 PE=1 SV=4	1.80566	-1.93085	-0.563993	0.258612	0.738202	0.424986	0.785065	-1.81335	3	-0.0625981	-0.152691	0.581594	-0.51414
>tr|Q8BYP9|Q8BYP9_MOUSE Putative uncharacterized protein OS=Mus musculus GN=Atl2 PE=2 SV=1	0.873331	-0.840499	0.364346	1.6778	0.159078	4.90065	1.01509	0.264994	2	0.0164161	1.02107	2.52987	0.640041
>sp|Q8CIV8|TBCE_MOUSE Tubulin-specific chaperone E OS=Mus musculus GN=Tbce PE=1 SV=1	-0.132035	0.233432	0.28574	0.0769444	-1.05804	0.721332	0.129106	0.562675	6	0.0506982	0.181342	-0.168356	0.345891
>sp|Q9D964|GATM_MOUSE Glycine amidinotransferase, mitochondrial OS=Mus musculus GN=Gatm PE=1 SV=1	-1.64215	1.56452	0.26013	-0.499557	0.293799	4.60111	-0.283611	0.754671	3	-0.0388139	-0.119714	2.44745	0.23553
>sp|Q9CX80|CYGB_MOUSE Cytoglobin OS=Mus musculus GN=Cygb PE=1 SV=1	0.315654	-0.226713	-0.252721	1.4867	1.49319	-0.444458	-0.427171	-1.18247	5	0.0444706	0.616992	0.524367	-0.804819
>sp|P27048|RSMB_MOUSE Small nuclear ribonucleoprotein-associated protein B OS=Mus musculus GN=Snrpb PE=1 SV=1	1.77192	-1.886	1.12688	1.4026	3.26934	0.348654	1.18573	-0.169759	2	-0.0570369	1.26474	1.809	0.507985
>sp|Q8CCJ3|UFL1_MOUSE E3 UFM1-protein ligase 1 OS=Mus musculus GN=Ufl1 PE=1 SV=2	-1.61986	1.57062	0.45766	-0.669707	-0.670149	-0.600298	0.41452	-0.570024	5	-0.024617	-0.106024	-0.635224	-0.0777522
>sp|Q80U04|PJA2_MOUSE E3 ubiquitin-protein ligase Praja-2 OS=Mus musculus GN=Pja2 PE=1 SV=2	1.14231	-1.17646	-0.110086	1.2006	0.751198	-0.153868	0.242218	-0.425655	2	-0.0170742	0.545255	0.298665	-0.0917185
>sp|O70493|SNX12_MOUSE Sorting nexin-12 OS=Mus musculus GN=Snx12 PE=1 SV=1	0.918748	-0.852809	-0.0959525	0.464629	0.550018	0.217591	-0.482464	0.107436	7	0.0329694	0.184338	0.383805	-0.187514
>sp|Q9DCL8|IPP2_MOUSE Protein phosphatase inhibitor 2 OS=Mus musculus GN=Ppp1r2 PE=1 SV=3	0.870034	-0.80965	0.0825132	1.49586	-0.0403647	-0.141456	-0.0416369	0.793045	5	0.030192	0.789187	-0.0909104	0.375704
>sp|Q9DC16|ERGI1_MOUSE Endoplasmic reticulum-Golgi intermediate compartment protein 1 OS=Mus musculus GN=Ergic1 PE=1 SV=1	-0.44004	0.504922	0.453696	0.283829	-0.779971	-0.065762	-0.0962821	-0.465067	4.5	0.0324409	0.368763	-0.422866	-0.280674
>sp|Q3TZZ7|ESYT2_MOUSE Extended synaptotagmin-2 OS=Mus musculus GN=Esyt2 PE=1 SV=1	-1.09208	1.12597	0.607254	-0.463748	0.970343	1.19497	0.47138	0.596432	6	0.0169419	0.0717531	1.08266	0.533906
>sp|P82198|BGH3_MOUSE Transforming growth factor-beta-induced protein ig-h3 OS=Mus musculus GN=Tgfbi PE=1 SV=1	-0.203876	-0.0166814	0.555058	0.502722	0.0680955	0.422783	-0.748378	0.698716	2	-0.110279	0.52889	0.245439	-0.0248308
>sp|O54990|PROM1_MOUSE Prominin-1 OS=Mus musculus GN=Prom1 PE=1 SV=1	-1.68181	1.58139	1.55685	-0.705827	-1.03365	0.0759669	0.465459	1.88977	3	-0.0502083	0.425509	-0.478843	1.17761
>sp|Q91VR7|MLP3A_MOUSE Microtubule-associated proteins 1A/1B light chain 3A OS=Mus musculus GN=Map1lc3a PE=1 SV=1	1.21299	-1.1511	-0.566701	0.512083	0.66606	0.5382	-0.587982	1.07689	6	0.0309435	-0.0273092	0.60213	0.244452
>sp|O35969|GAMT_MOUSE Guanidinoacetate N-methyltransferase OS=Mus musculus GN=Gamt PE=1 SV=1	-0.29033	0.361032	-0.206792	0.393911	-0.0644032	1.06326	-0.159169	-0.296041	2	0.0353511	0.0935597	0.499427	-0.227605
>sp|Q8C0Y0|PP4R4_MOUSE Serine/threonine-protein phosphatase 4 regulatory subunit 4 OS=Mus musculus GN=Ppp4r4 PE=1 SV=2	-1.55805	1.4847	-1.09557	-1.84733	-1.10426	-1.95279	-0.267124	-2.39363	3	-0.0366743	-1.47145	-1.52852	-1.33038
>sp|P59708|SF3B6_MOUSE Splicing factor 3B subunit 6 OS=Mus musculus GN=Sf3b6 PE=1 SV=1	-0.457587	0.5321	-0.348401	-0.487524	-0.0982075	0.0397656	0.5937	-0.218876	3	0.0372567	-0.417963	-0.029221	0.187412
>sp|P28741|KIF3A_MOUSE Kinesin-like protein KIF3A OS=Mus musculus GN=Kif3a PE=1 SV=2	-0.17209	0.275754	0.104648	0.412614	0.207758	1.55546	-0.0223114	1.16565	6	0.0518323	0.258631	0.881607	0.571668
>sp|Q91W92|BORG5_MOUSE Cdc42 effector protein 1 OS=Mus musculus GN=Cdc42ep1 PE=1 SV=1	-0.533896	0.561686	0.803221	-2.30984	-0.322726	-0.506666	-1.16394	-0.526715	2	0.0138949	-0.753312	-0.414696	-0.845325
>sp|O54962|BAF_MOUSE Barrier-to-autointegration factor OS=Mus musculus GN=Banf1 PE=1 SV=1	1.12756	-1.09042	1.02251	1.53457	0.92451	0.971078	0.98922	1.42861	4	0.0185685	1.27854	0.947794	1.20891
>sp|P56565|S10A1_MOUSE Protein S100-A1 OS=Mus musculus GN=S100a1 PE=1 SV=2	0.186236	-0.0940754	0.887715	-0.487716	-1.00348	0.739191	1.24318	0.788438	2	0.0460802	0.2	-0.132142	1.01581
>tr|Q4VA32|Q4VA32_MOUSE Acyl-coenzyme A thioesterase 13 OS=Mus musculus GN=Acot13 PE=1 SV=1	1.38471	-1.3668	3.88	3.70945	2.29941	2.57574	6.71633	0.115711	3	0.00895522	3.79473	2.43757	3.41602
>sp|O88736|DHB7_MOUSE 3-keto-steroid reductase OS=Mus musculus GN=Hsd17b7 PE=1 SV=1	-0.906587	0.94283	1.6457	-2.15803	-1.81495	1.62829	-0.718979	1.59434	3	0.0181215	-0.256166	-0.0933283	0.437683
>tr|G3X8R0|G3X8R0_MOUSE Receptor expression-enhancing protein OS=Mus musculus GN=Reep5 PE=1 SV=1	2.2328	-2.32866	1.26368	0.184766	2.4156	1.14091	0.273975	0.908718	5	-0.0479318	0.724221	1.77825	0.591346
>sp|Q3TL44|NLRX1_MOUSE NLR family member X1 OS=Mus musculus GN=Nlrx1 PE=1 SV=1	-1.69568	1.57589	1.85198	0.106445	0.17193	-0.506291	0.410463	-0.766957	2	-0.0598944	0.97921	-0.167181	-0.178247
>sp|Q3UHH1|ZSWM8_MOUSE Zinc finger SWIM domain-containing protein 8 OS=Mus musculus GN=Zswim8 PE=1 SV=1	-1.09754	1.08371	-0.696038	-0.00261326	-0.933546	0.012554	-0.140143	0.651516	2	-0.0069109	-0.349326	-0.460496	0.255686
>tr|Q05504|Q05504_MOUSE Collagen alpha 3 chain type VI (Fragment) OS=Mus musculus GN=Col6a3 PE=2 SV=1	0.188001	-0.0949214	1.38335	0.142002	0.119593	2.11409	1.92403	1.70092	3	0.0465398	0.762675	1.11684	1.81248
>sp|Q9DB29|IAH1_MOUSE Isoamyl acetate-hydrolyzing esterase 1 homolog OS=Mus musculus GN=Iah1 PE=1 SV=1	-0.972944	1.00224	0.346889	-0.993692	-2.28176	-0.0578699	-1.42996	-0.473019	3	0.0146496	-0.323401	-1.16982	-0.95149
>sp|A2A5R2|BIG2_MOUSE Brefeldin A-inhibited guanine nucleotide-exchange protein 2 OS=Mus musculus GN=Arfgef2 PE=1 SV=1	0.0754474	-0.00390903	0.205975	-0.280618	-0.175524	0.753232	0.467053	0.174755	17	0.0357692	-0.0373212	0.288854	0.320904
>sp|G3X9K3|BIG1_MOUSE Brefeldin A-inhibited guanine nucleotide-exchange protein 1 OS=Mus musculus GN=Arfgef1 PE=1 SV=1	-1.57253	1.41616	0.405738	-0.191206	-1.09123	-1.06119	-0.0124939	-1.33414	11	-0.0781852	0.107266	-1.07621	-0.673316
>sp|A2AGL3|RYR3_MOUSE Ryanodine receptor 3 OS=Mus musculus GN=Ryr3 PE=1 SV=1	1.62868	-1.9635	-1.26257	-0.435904	1.42057	0.568624	-0.133266	0.570041	4	-0.167412	-0.849238	0.994599	0.218387
>tr|A8DUV3|A8DUV3_MOUSE Alpha-globin OS=Mus musculus GN=Hbat1 PE=3 SV=1	2.77968	-2.99237	-2.37414	-5.00631	-1.35461	-4.57636	0.305243	-8.34722	7	-0.106344	-3.69023	-2.96549	-4.02099
>sp|A6H603|NWD1_MOUSE NACHT domain- and WD repeat-containing protein 1 OS=Mus musculus GN=Nwd1 PE=2 SV=2	-0.00949574	-0.021647	0.543833	-0.029332	1.87073	2.04581	1.84552	0.0559071	2	-0.0155714	0.25725	1.95827	0.950714
>sp|A6H630|ARMT1_MOUSE Protein-glutamate O-methyltransferase OS=Mus musculus GN=Armt1 PE=1 SV=1	0.38375	-0.659019	-0.590695	-0.644214	-0.615952	-0.27668	-1.44207	-0.238319	8	-0.137635	-0.617454	-0.446316	-0.840194
>sp|B2RXS4|PLXB2_MOUSE Plexin-B2 OS=Mus musculus GN=Plxnb2 PE=1 SV=1	-0.431499	0.377177	1.22832	-0.204314	-0.33744	-1.02653	1.1894	-0.580093	8	-0.0271609	0.512002	-0.681983	0.304654
>sp|B2RY56|RBM25_MOUSE RNA-binding protein 25 OS=Mus musculus GN=Rbm25 PE=1 SV=2	0.424687	-0.396792	0.164217	0.0948923	-0.191699	-0.656297	-0.466974	-0.106176	8	0.0139476	0.129555	-0.423998	-0.286575
>sp|E9PVA8|GCN1_MOUSE eIF-2-alpha kinase activator GCN1 OS=Mus musculus GN=Gcn1 PE=1 SV=1	-1.92037	1.84794	0.451535	-1.10599	-0.874686	-0.954761	0.64049	-0.0201219	13	-0.0362168	-0.327229	-0.914724	0.310184
>sp|Q62443|NPTX1_MOUSE Neuronal pentraxin-1 OS=Mus musculus GN=Nptx1 PE=1 SV=1	0.85867	-0.8249	1.12835	0.36664	0.498904	1.05484	0.478348	0.399831	10	0.0168849	0.747495	0.776873	0.439089
>sp|Q64133|AOFA_MOUSE Amine oxidase [flavin-containing] A OS=Mus musculus GN=Maoa PE=1 SV=3	0.425395	-0.392402	-0.125588	0.4284	0.700495	-0.210859	0.184285	0.264058	18	0.0164965	0.151406	0.244818	0.224171
>sp|Q9D4F2|PLPP6_MOUSE Phospholipid phosphatase 6 OS=Mus musculus GN=Plpp6 PE=1 SV=1	-1.79477	1.46298	0.00993062	0.0892301	2.69153	-2.47541	-1.40693	-3.00388	3	-0.165895	0.0495804	0.108057	-2.20541
>sp|E9Q557|DESP_MOUSE Desmoplakin OS=Mus musculus GN=Dsp PE=1 SV=1	-0.93277	0.942571	0.539816	-0.120716	0.518205	-0.671915	-0.192847	-1.2399	4	0.00490046	0.20955	-0.0768547	-0.716372
>sp|Q6Q477|AT2B4_MOUSE Plasma membrane calcium-transporting ATPase 4 OS=Mus musculus GN=Atp2b4 PE=1 SV=1	1.15651	-1.1005	-0.664647	1.12389	0.502912	0.827632	1.03286	1.78258	21	0.0280005	0.229622	0.665272	1.40772
>sp|Q64737|PUR2_MOUSE Trifunctional purine biosynthetic protein adenosine-3 OS=Mus musculus GN=Gart PE=1 SV=3	-0.845242	0.840446	1.40965	0.0739623	-0.415897	-0.57631	0.413945	-0.353875	17	-0.00239828	0.741804	-0.496104	0.030035
>sp|Q65CL1|CTNA3_MOUSE Catenin alpha-3 OS=Mus musculus GN=Ctnna3 PE=1 SV=2	-0.107082	0.137008	1.08515	0.550079	1.08372	0.551263	0.0383373	0.724864	4	0.0149632	0.817616	0.817494	0.381601
>tr|Q3T9Z2|Q3T9Z2_MOUSE Glyoxylate reductase/hydroxypyruvate reductase OS=Mus musculus GN=Grhpr PE=1 SV=1	-1.12087	1.08177	1.11806	0.330882	0.207126	-1.05799	0.90705	-0.303992	13	-0.0195455	0.72447	-0.425433	0.301529
>sp|O08547|SC22B_MOUSE Vesicle-trafficking protein SEC22b OS=Mus musculus GN=Sec22b PE=1 SV=3	0.634918	-0.468668	0.366754	0.0415329	0.39001	0.0835184	-0.0335473	0.751366	8	0.0831251	0.204143	0.236764	0.358909
>tr|Q3TIJ9|Q3TIJ9_MOUSE Putative uncharacterized protein OS=Mus musculus GN=Actb PE=2 SV=1	-0.417901	0.428007	-0.2438	-0.438857	-0.946711	0.0697871	0.391436	0.129324	3	0.00505301	-0.341328	-0.438462	0.26038
>sp|Q9JLQ2|GIT2_MOUSE ARF GTPase-activating protein GIT2 OS=Mus musculus GN=Git2 PE=1 SV=2	-0.313455	0.36816	2.20793	0.7752	-0.0911442	0.270834	3.20883	-0.00835364	3	0.0273527	1.49157	0.0898449	1.60024
>sp|Q68FH0|PKP4_MOUSE Plakophilin-4 OS=Mus musculus GN=Pkp4 PE=1 SV=1	-0.662814	0.716279	-0.471099	-0.45458	-0.343644	-0.85966	-0.0951982	-0.567985	13	0.0267323	-0.462839	-0.601652	-0.331592
>sp|O08583|THOC4_MOUSE THO complex subunit 4 OS=Mus musculus GN=Alyref PE=1 SV=3	0.622477	-0.533372	0.399222	1.05003	0.613749	0.411361	0.770751	0.696661	4	0.0445527	0.724628	0.512555	0.733706
>sp|O08585|CLCA_MOUSE Clathrin light chain A OS=Mus musculus GN=Clta PE=1 SV=2	2.01847	-2.05814	1.16297	2.20365	1.45327	2.32092	0.165928	1.59034	10	-0.0198358	1.68331	1.88709	0.878132
>sp|Q68FL4|SAHH3_MOUSE Putative adenosylhomocysteinase 3 OS=Mus musculus GN=Ahcyl2 PE=1 SV=1	-0.188999	0.38326	0.642573	0.764715	0.856061	-1.07592	-0.726301	-0.143085	25	0.0971302	0.703644	-0.10993	-0.434693
>sp|Q69ZR2|HECD1_MOUSE E3 ubiquitin-protein ligase HECTD1 OS=Mus musculus GN=Hectd1 PE=1 SV=2	-2.52099	2.1371	0.102894	-0.896457	0.219949	0.69293	2.00309	-0.355709	5	-0.191942	-0.396781	0.456439	0.823689
>sp|P62812|GBRA1_MOUSE Gamma-aminobutyric acid receptor subunit alpha-1 OS=Mus musculus GN=Gabra1 PE=1 SV=1	1.55296	-1.58894	1.46121	1.90669	1.8	1.77628	0.628668	1.93917	13	-0.0179927	1.68395	1.78814	1.28392
>sp|Q6IRU5|CLCB_MOUSE Clathrin light chain B OS=Mus musculus GN=Cltb PE=1 SV=1	1.36106	-1.30156	-0.153088	1.00323	2.02351	2.06581	-0.121804	1.73	12	0.0297502	0.425069	2.04466	0.804097
>sp|O08756|HCD2_MOUSE 3-hydroxyacyl-CoA dehydrogenase type-2 OS=Mus musculus GN=Hsd17b10 PE=1 SV=4	0.03273	-0.0428062	0.122909	-1.00673	-0.512015	-1.52462	-0.0969797	-0.728654	12	-0.00503812	-0.441912	-1.01832	-0.412817
>sp|O08759|UBE3A_MOUSE Ubiquitin-protein ligase E3A OS=Mus musculus GN=Ube3a PE=1 SV=2	-0.884737	0.915869	-1.54275	-0.916313	-1.12266	-0.566514	0.273262	-0.249511	12	0.0155662	-1.22953	-0.844587	0.0118754
>sp|Q6P9K9|NRX3A_MOUSE Neurexin-3 OS=Mus musculus GN=Nrxn3 PE=1 SV=2	0.243119	-0.212782	0.0512489	-0.0947882	-0.354568	-0.25574	-0.422764	-0.13028	22	0.0151687	-0.0217697	-0.305154	-0.276522
>sp|O08992|SDCB1_MOUSE Syntenin-1 OS=Mus musculus GN=Sdcbp PE=1 SV=1	-0.985487	0.717889	1.16167	-0.421853	-0.342498	0.0823527	1.50942	-0.430653	2	-0.133799	0.369909	-0.130072	0.539385
>tr|B2RX09|B2RX09_MOUSE Nrxn2 protein OS=Mus musculus GN=Nrxn2 PE=2 SV=1	-0.0625206	0.285731	0.0417166	-0.136717	0.577001	0.870754	0.33758	0.729483	6	0.111605	-0.0475001	0.723877	0.533531
>sp|O35066|KIF3C_MOUSE Kinesin-like protein KIF3C OS=Mus musculus GN=Kif3c PE=1 SV=3	0.237912	-0.148527	0.420608	0.508885	0.115035	0.0537797	0.0830973	-1.26866	2	0.0446927	0.464746	0.0844071	-0.592783
>sp|Q99MW1|STK31_MOUSE Serine/threonine-protein kinase 31 OS=Mus musculus GN=Stk31 PE=1 SV=2	0.427398	-0.348229	0.739651	1.11473	2.04113	1.01182	0.343856	1.56219	2	0.0395841	0.927191	1.52648	0.953021
>sp|Q6PCP5|MFF_MOUSE Mitochondrial fission factor OS=Mus musculus GN=Mff PE=1 SV=1	-1.10064	0.973231	-0.127066	-0.132204	0.686256	1.37126	1.1734	0.163932	7	-0.063704	-0.129635	1.02876	0.668667
>sp|Q6PDY2|AEDO_MOUSE 2-aminoethanethiol dioxygenase OS=Mus musculus GN=Ado PE=1 SV=2	-0.633656	0.692627	0.767345	0.930307	0.377707	1.44758	0.699159	-0.0390737	6	0.0294856	0.848826	0.912646	0.330043
>sp|Q6PEB6|PHOCN_MOUSE MOB-like protein phocein OS=Mus musculus GN=Mob4 PE=1 SV=1	-0.199358	0.484044	0.11696	0.117438	-0.523713	0.459531	0.0393554	0.454761	6	0.142343	0.117199	-0.0320909	0.247058
>tr|D3Z6G3|D3Z6G3_MOUSE Microtubule-associated protein RP/EB family member 3 OS=Mus musculus GN=Mapre3 PE=1 SV=1	-0.619688	0.639915	-0.901809	-0.556471	-0.760917	0.0305742	-0.481458	-0.0577912	2	0.0101134	-0.72914	-0.365171	-0.269625
>sp|Q6PFD9|NUP98_MOUSE Nuclear pore complex protein Nup98-Nup96 OS=Mus musculus GN=Nup98 PE=1 SV=2	-1.05164	0.945147	0.862263	-0.614925	0.238238	0.133326	0.99494	0.4372	2	-0.0532463	0.123669	0.185782	0.71607
>tr|Q3UFX6|Q3UFX6_MOUSE Putative uncharacterized protein OS=Mus musculus GN=Mgll PE=2 SV=1	0.765718	-0.688294	-0.0297652	0.210284	-0.0293244	0.36108	-0.017492	0.350888	2	0.0387121	0.0902595	0.165878	0.166698
>sp|Q6PGN3|DCLK2_MOUSE Serine/threonine-protein kinase DCLK2 OS=Mus musculus GN=Dclk2 PE=1 SV=1	-0.219069	0.281357	-0.779818	0.00769499	-0.0865835	0.358123	0.148662	0.533915	20	0.0311439	-0.386061	0.13577	0.341288
>sp|O35681|SYT3_MOUSE Synaptotagmin-3 OS=Mus musculus GN=Syt3 PE=1 SV=2	-0.192249	0.224064	-0.938762	-0.662618	0.0513985	0.249229	0.766745	-0.128844	4	0.0159074	-0.80069	0.150314	0.31895
>sp|O54724|PTRF_MOUSE Polymerase I and transcript release factor OS=Mus musculus GN=Ptrf PE=1 SV=1	0.0448557	-0.0392923	0.156358	0.277723	0.345014	-0.242245	0.548693	0.207042	4	0.00278169	0.217041	0.0513849	0.377868
>sp|O54828|RGS9_MOUSE Regulator of G-protein signaling 9 OS=Mus musculus GN=Rgs9 PE=1 SV=3	1.20248	-1.22657	0.643252	0.592959	1.78971	0.942965	0.857068	1.30595	2	-0.0120463	0.618106	1.36634	1.08151
>sp|Q9Z2H2|RGS6_MOUSE Regulator of G-protein signaling 6 OS=Mus musculus GN=Rgs6 PE=1 SV=2	0.262903	-0.186257	0.284301	0.508471	-0.140123	0.83808	-0.275999	0.342205	8	0.0383229	0.396386	0.348978	0.0331026
>sp|O55029|COPB2_MOUSE Coatomer subunit beta' OS=Mus musculus GN=Copb2 PE=1 SV=2	-0.158287	0.182166	0.164789	0.950273	-0.15184	-0.208061	-0.485666	-0.208824	13	0.0119395	0.557531	-0.17995	-0.347245
>sp|Q6RT24|CENPE_MOUSE Centromere-associated protein E OS=Mus musculus GN=Cenpe PE=1 SV=1	1.1289	-1.10101	-0.545275	0.212321	0.772397	0.285125	-0.371449	-0.0238396	2	0.0139456	-0.166477	0.528761	-0.197644
>sp|Q6ZQK5|ACAP2_MOUSE Arf-GAP with coiled-coil, ANK repeat and PH domain-containing protein 2 OS=Mus musculus GN=Acap2 PE=1 SV=2	-0.376065	0.378893	-0.0147485	-0.653203	-0.538893	-0.659543	-0.408082	0.0773214	8	0.00141391	-0.333976	-0.599218	-0.16538
>sp|P30999|CTND1_MOUSE Catenin delta-1 OS=Mus musculus GN=Ctnnd1 PE=1 SV=2	0.861329	-0.797048	-0.0959162	-0.0585711	0.0907111	0.649124	-0.782952	-0.0756928	8	0.0321406	-0.0772436	0.369918	-0.429322
>sp|O55201|SPT5H_MOUSE Transcription elongation factor SPT5 OS=Mus musculus GN=Supt5h PE=1 SV=1	-2.12671	1.89291	-1.26969	-1.62615	-0.920056	-0.935034	-0.207675	-0.182556	2	-0.1169	-1.44792	-0.927545	-0.195115
>sp|Q6ZWQ0|SYNE2_MOUSE Nesprin-2 OS=Mus musculus GN=Syne2 PE=1 SV=2	1.94477	-2.13026	-0.967873	0.150752	0.862997	0.276934	-1.76663	0.0774967	3	-0.0927456	-0.408561	0.569966	-0.844568
>sp|O70194|EIF3D_MOUSE Eukaryotic translation initiation factor 3 subunit D OS=Mus musculus GN=Eif3d PE=1 SV=2	0.18874	-0.092151	-0.0361307	1.132	0.615383	0.495358	1.59576	0.257058	10	0.0482944	0.547933	0.555371	0.92641
>sp|O70251|EF1B_MOUSE Elongation factor 1-beta OS=Mus musculus GN=Eef1b PE=1 SV=5	1.08732	-1.05587	0.373792	0.205209	0.803496	0.347016	-0.518534	0.504734	6	0.0157279	0.2895	0.575256	-0.00690013
>sp|O70310|NMT1_MOUSE Glycylpeptide N-tetradecanoyltransferase 1 OS=Mus musculus GN=Nmt1 PE=1 SV=1	0.166968	-0.143988	-0.418973	0.326327	-0.366809	0.363125	0.00932925	0.446847	9	0.01149	-0.0463231	-0.00184216	0.228088
>sp|Q80TI0|GRM1B_MOUSE GRAM domain-containing protein 1B OS=Mus musculus GN=Gramd1b PE=1 SV=2	-1.19667	1.12157	0.0816755	-0.738242	-0.899627	-0.691492	-0.11931	-1.4255	4	-0.0375488	-0.328283	-0.795559	-0.772404
>sp|O70503|DHB12_MOUSE Very-long-chain 3-oxoacyl-CoA reductase OS=Mus musculus GN=Hsd17b12 PE=1 SV=1	-0.138684	-0.0180595	-0.379787	-0.35822	0.0596156	-0.704417	-0.912899	-0.618474	9	-0.0783716	-0.369004	-0.322401	-0.765687
>sp|O88307|SORL_MOUSE Sortilin-related receptor OS=Mus musculus GN=Sorl1 PE=1 SV=3	-0.648377	0.692724	1.23858	1.03132	1.46392	1.15924	1.4409	0.316264	7	0.0221735	1.13495	1.31158	0.878583
>sp|O88342|WDR1_MOUSE WD repeat-containing protein 1 OS=Mus musculus GN=Wdr1 PE=1 SV=3	0.686138	-0.566143	0.206072	1.03045	1.12636	0.591822	0.796821	0.662595	28	0.0599974	0.618259	0.859091	0.729708
>sp|O88384|VTI1B_MOUSE Vesicle transport through interaction with t-SNAREs homolog 1B OS=Mus musculus GN=Vti1b PE=1 SV=1	-1.83948	1.55485	-0.874785	-1.50168	-1.6008	-2.05256	-0.678573	-1.99951	5	-0.142314	-1.18823	-1.82668	-1.33904
>sp|O88737|BSN_MOUSE Protein bassoon OS=Mus musculus GN=Bsn PE=1 SV=4	1.07427	-1.06761	-0.52592	0.735456	0.378628	1.18905	0.352659	1.68236	93	0.00333037	0.104768	0.783839	1.01751
>sp|O88851|RBBP9_MOUSE Putative hydrolase RBBP9 OS=Mus musculus GN=Rbbp9 PE=1 SV=2	-0.337346	1.05719	0.811935	1.06759	0.0409229	0.0480935	-0.683569	-1.0665	6	0.359923	0.939762	0.0445082	-0.875034
>sp|P80315|TCPD_MOUSE T-complex protein 1 subunit delta OS=Mus musculus GN=Cct4 PE=1 SV=3	-0.0639567	0.153269	0.823783	0.624799	0.442876	0.157163	0.219111	-0.104933	28	0.0446561	0.724291	0.300019	0.0570888
>sp|P00405|COX2_MOUSE Cytochrome c oxidase subunit 2 OS=Mus musculus GN=Mtco2 PE=1 SV=1	-0.96485	0.975608	1.13668	0.328997	0.60017	0.736622	0.678554	-0.150888	8	0.00537897	0.732837	0.668396	0.263833
>tr|Q54A87|Q54A87_MOUSE ATPase, H+ transporting, lysosomal V1 subunit G2, isoform CRA_a OS=Mus musculus GN=Atp6v1g2 PE=1 SV=1	0.510287	-0.547243	-1.58124	-0.250405	-0.0487785	0.954455	-0.977851	0.509446	7	-0.0184781	-0.915822	0.452839	-0.234202
>tr|Q9QUN8|Q9QUN8_MOUSE Beta-2-globin (Fragment) OS=Mus musculus GN=Hbb-b2 PE=2 SV=1	0.362599	-0.289817	-1.00055	-5.22137	-2.19351	-4.51046	0.416148	-6.27847	4	0.0363911	-3.11096	-3.35199	-2.93116
[truncated: 5,183 more rows]
