# Supplementary material for: Identification of common cardiometabolic alterations and deregulated pathways in mouse and pig models of aging
Source: Aging Cell. 2020 Jul 30;19(9):e13203. doi: 10.1111/acel.13203 (PMC7511870; doi:10.1111/acel.13203)
Supplement: Supplementary file 3 — Table S2 [file ACEL-19-e13203-s003.xlsx]

## Sheet: results_protein copia
Protein	Zq.WT1_WT	Zq.WT2_WT	Zq.WT3_WT	Zq.HGPS1_WT	Zq.HGPS2_WT	Zq.HGPS3_WT	Zq.HGPS4_WT	N.peptides	MeanZq.WT	MeanZq.HGPS
>tr|Q1HBI0|Q1HBI0_PIG ATP synthase protein 8 OS=Sus scrofa GN=ATP8 PE=3 SV=1	-1.35397	0.0220911	1.21504	2.11403	7.29762	11.1083	7.91703	2	-0.0389467	8.50264
>sp|P04246|HBT_PIG Hemoglobin subunit theta OS=Sus scrofa PE=1 SV=1	-0.209815	1.47166	-1.9338	2.85125	7.11433	4.80935	5.68497	2	-0.223985	8.06434
>tr|F2Z5G2|F2Z5G2_PIG Uncharacterized protein OS=Sus scrofa GN=SMC3 PE=1 SV=2	0.726006	-2.10705	1.19599	7.15235	5.42698	7.2067	10.1176	1	-0.0616822	7.79418
>sp|O62680|CD59_PIG CD59 glycoprotein OS=Sus scrofa GN=CD59 PE=1 SV=1	1.83155	0.182036	-2.21042	0.625831	7.52383	1.43783	8.48581	1	-0.0656117	7.28861
>tr|A7YB43|A7YB43_PIG Beta-globin (Fragment) OS=Sus scrofa PE=2 SV=1	-2.27492	2.00152	0.0440545	9.34975	5.16226	6.33135	2.80285	2	-0.0764487	7.0062
>tr|A0A024R0V3|A0A024R0V3_HUMAN Kinesin light chain 3, isoform CRA_a OS=Homo sapiens GN=KLC3 PE=4 SV=1	-0.387947	1.14534	-0.686038	6.61127	4.75041	5.4911	3.06794	1	0.0237854	5.82014
>tr|F1SCD1|F1SCD1_PIG Uncharacterized protein OS=Sus scrofa PE=1 SV=2	2.08386	0.419105	-2.56023	5.06867	4.69032	6.26614	6.18167	8	-0.0190868	5.7389
>tr|I3L9C9|I3L9C9_PIG Uncharacterized protein OS=Sus scrofa GN=SON PE=1 SV=1	-0.072111	0.180035	0.00059873	6.6994	3.57048	6.37658	2.89553	2	0.0361743	5.61948
>sp|P02067|HBB_PIG Hemoglobin subunit beta OS=Sus scrofa GN=HBB PE=1 SV=3	-2.85429	2.39845	-2.33832	5.73688	4.28469	4.60725	2.15279	40	-0.931387	5.44888
>sp|Q9UBB6|NCDN_HUMAN Neurochondrin OS=Homo sapiens GN=NCDN PE=1 SV=1	-3.42708	1.78214	0.961736	4.4167	5.51151	4.17157	2.69882	1	-0.227733	5.43183
>tr|K7GPB1|K7GPB1_PIG Stimulator of interferon genes protein (Fragment) OS=Sus scrofa GN=TMEM173 PE=4 SV=1	-2.40634	2.22029	-0.079468	7.03012	3.90997	5.96681	2.65291	1	-0.0885053	5.38125
>tr|F1SEH7|F1SEH7_PIG Uncharacterized protein OS=Sus scrofa GN=NSMCE4A PE=4 SV=1	-2.26353	0.791637	1.15376	5.84842	4.25902	5.42973	2.76411	1	-0.106043	5.33117
>sp|Q9Y3A2|UTP11_HUMAN Probable U3 small nucleolar RNA-associated protein 11 OS=Homo sapiens GN=UTP11 PE=1 SV=2	0.0884565	0.850087	-0.852343	6.23685	4.20032	5.1394	2.82195	1	0.0287335	5.32586
>tr|F1SB10|F1SB10_PIG Uncharacterized protein OS=Sus scrofa PE=1 SV=2	-1.38067	1.84635	-0.451621	7.0856	4.18287	4.7392	2.63364	1	0.00468608	5.24467
>sp|O75417|DPOLQ_HUMAN DNA polymerase theta OS=Homo sapiens GN=POLQ PE=1 SV=2	-0.578966	-5.29468	3.61403	4.02503	5.79024	3.11636	0.816343	1	-0.753207	5.16532
>tr|F1SG34|F1SG34_PIG Uncharacterized protein OS=Sus scrofa PE=4 SV=2	0.281617	0.93975	-1.17563	6.08417	3.965	4.83832	2.92855	1	0.0152458	5.1031
>tr|Q9TR68|Q9TR68_PIG PI3 C alpha-protease inhibitor (Fragment) OS=Sus scrofa PE=1 SV=1	1.33373	0.0845168	-1.34174	4.66478	3.29964	5.78932	5.73498	1	0.0255016	5.09832
>tr|Q2HXZ9|Q2HXZ9_PIG Serum amyloid A protein OS=Sus scrofa GN=LOC733603 PE=1 SV=1	-0.836888	-0.917712	1.79998	9.50969	-0.604051	6.76389	2.03895	2	0.0151276	5.03472
>sp|Q8MIR4|COASY_PIG Bifunctional coenzyme A synthase OS=Sus scrofa GN=COASY PE=1 SV=1	-1.70416	-0.0607296	1.6047	5.95756	3.98528	5.18326	2.54799	1	-0.053395	5.00869
>tr|A0N071|A0N071_HUMAN Delta globin OS=Homo sapiens GN=HBD PE=3 SV=1	-1.39943	3.30879	-2.52216	6.11766	4.60035	4.486	0.987545	4	-0.204268	4.99761
>sp|Q15021|CND1_HUMAN Condensin complex subunit 1 OS=Homo sapiens GN=NCAPD2 PE=1 SV=3	-2.96779	1.69833	0.773367	3.61046	4.98625	4.22099	2.8587	1	-0.165364	4.96461
>sp|Q14587|ZN268_HUMAN Zinc finger protein 268 OS=Homo sapiens GN=ZNF268 PE=1 SV=2	-4.51341	2.3391	1.33777	5.30236	4.76585	4.12064	2.17189	2	-0.278845	4.80575
>tr|Q9TR69|Q9TR69_PIG PI2 I alpha-protease inhibitor (Fragment) OS=Sus scrofa PE=1 SV=1	2.99767	-1.05767	-2.25624	4.25431	3.28436	5.63669	5.81666	2	-0.105417	4.66669
>sp|P01965|HBA_PIG Hemoglobin subunit alpha OS=Sus scrofa GN=HBA PE=1 SV=1	-3.06793	3.20317	-0.734924	8.34643	1.90423	5.35038	2.91429	14	-0.199896	4.64259
>tr|I3LD11|I3LD11_PIG Uncharacterized protein OS=Sus scrofa PE=4 SV=1	-0.217707	-0.167154	0.563079	3.06353	3.95367	1.51304	4.79006	1	0.059406	4.61826
>sp|P79295|MIS_PIG Muellerian-inhibiting factor OS=Sus scrofa GN=AMH PE=2 SV=2	-1.1663	0.608757	0.513359	5.79847	2.77899	1.9237	0.736779	2	-0.0147293	4.60691
>sp|P02009|HBAZ_PIG Hemoglobin subunit zeta OS=Sus scrofa PE=1 SV=1	-2.46828	2.36554	-0.0378736	7.33887	0.292558	5.5248	3.25314	2	-0.0468719	4.59774
>tr|B4DPX5|B4DPX5_HUMAN cDNA FLJ51930, highly similar to Procollagen-lysine,2-oxoglutarate 5-dioxygenase 3 (EC 1.14.11.4) OS=Homo sapiens PE=2 SV=1	0.494096	-0.951393	0.377518	5.84051	3.67971	4.64457	2.16461	1	-0.0265932	4.55917
>tr|A0A1L1ZEY2|A0A1L1ZEY2_HUMAN Cytochrome b OS=Homo sapiens GN=CYTB PE=3 SV=1	0.663969	-1.52499	0.773638	6.67951	2.1895	4.50733	2.43313	1	-0.0291294	4.45771
>tr|F1SCC4|F1SCC4_PIG Uncharacterized protein OS=Sus scrofa GN=GSC PE=4 SV=2	-3.53849	1.97612	0.875807	5.37196	2.55964	5.48727	2.39238	1	-0.228857	4.39575
>tr|F1RRI1|F1RRI1_PIG Uncharacterized protein OS=Sus scrofa GN=SLC25A45 PE=3 SV=1	2.22558	-2.51724	-0.370549	0.320431	4.82286	1.71789	3.20974	2	-0.220737	4.20671
>sp|P50570|DYN2_HUMAN Dynamin-2 OS=Homo sapiens GN=DNM2 PE=1 SV=2	-1.58813	1.77189	-0.336322	6.57001	1.75495	4.36059	1.32543	1	-0.050854	4.051
>tr|F1RGM1|F1RGM1_PIG Uncharacterized protein OS=Sus scrofa GN=FAM64A PE=4 SV=1	2.25136	-4.86567	1.24632	1.18637	1.91141	-0.352241	8.77516	1	-0.455996	3.99946
>sp|Q9Y3B1|PLD3B_HUMAN PRELI domain containing protein 3B OS=Homo sapiens GN=PRELID3B PE=2 SV=2	-0.697114	0.858621	0.00608905	5.30132	3.15988	3.75062	2.46875	1	0.0558654	3.99443
>tr|F1SCC6|F1SCC6_PIG Uncharacterized protein OS=Sus scrofa GN=LOC100153899 PE=1 SV=2	2.95651	-1.89234	-2.00191	3.85258	3.74758	3.80179	4.15008	15	-0.31258	3.9164
>tr|I3LA85|I3LA85_PIG Uncharacterized protein OS=Sus scrofa GN=MTCL1 PE=1 SV=1	-0.483537	1.0121	-0.416088	4.7555	3.12104	3.74719	1.42549	1	0.0374923	3.83846
>sp|A0A096LP55|QCR6L_HUMAN Cytochrome b-c1 complex subunit 6-like, mitochondrial OS=Homo sapiens GN=UQCRHL PE=3 SV=1	0.31916	1.00712	-1.15519	-0.0814382	4.29524	-1.14382	4.89726	1	0.057029	3.79873
>tr|D3DX81|D3DX81_HUMAN Procollagen (Type III) N-endopeptidase, isoform CRA_a (Fragment) OS=Homo sapiens GN=PCOLN3 PE=4 SV=1	0.272212	-0.81192	0.643424	3.48717	3.68998	2.91419	2.37762	1	0.0345721	3.78726
>tr|F1S2H0|F1S2H0_PIG Uncharacterized protein OS=Sus scrofa GN=ZBED3 PE=4 SV=1	-0.481202	1.44569	-0.881242	5.29815	2.1457	4.59582	3.26964	1	0.0277487	3.69689
>sp|Q8NF91|SYNE1_HUMAN Nesprin-1 OS=Homo sapiens GN=SYNE1 PE=1 SV=4	-0.765274	0.726899	0.0480705	7.0248	2.22641	4.11769	1.14796	2	0.00323184	3.61508
>tr|Q8TEF6|Q8TEF6_HUMAN FLJ00241 protein (Fragment) OS=Homo sapiens GN=FLJ00241 PE=2 SV=1	-1.3626	1.97821	-0.793759	3.71781	3.1001	3.41933	2.09901	1	-0.0593843	3.58524
>tr|F1RIA0|F1RIA0_PIG Uncharacterized protein OS=Sus scrofa GN=HOMER2 PE=4 SV=1	-2.83114	4.95069	-3.6353	5.5261	-1.23847	6.86903	2.92987	1	-0.505252	3.57954
>tr|I3LCL0|I3LCL0_PIG Uncharacterized protein OS=Sus scrofa PE=1 SV=1	-1.41742	1.35331	0.0899429	4.64365	2.66563	3.9472	1.65053	1	0.00860963	3.53937
>sp|P80928|MIF_PIG Macrophage migration inhibitory factor OS=Sus scrofa GN=MIF PE=1 SV=3	2.08359	-3.58771	0.815719	3.20208	2.37089	3.17086	5.22619	1	-0.229465	3.53607
>tr|M3VH90|M3VH90_PIG IWS1-like protein OS=Sus scrofa GN=IWS1 PE=2 SV=1	0.997379	-1.29675	0.269544	3.91362	2.01348	3.90962	3.96059	1	-0.00994199	3.52375
>tr|F1S8P8|F1S8P8_PIG Uncharacterized protein OS=Sus scrofa GN=NOP14 PE=4 SV=2	-2.58547	2.74244	-0.844997	3.59125	2.91916	3.58045	1.71625	1	-0.229342	3.44971
>tr|B4DJJ1|B4DJJ1_HUMAN cDNA FLJ60274, moderately similar to Homo sapiens tripartite motif-containing 60 (TRIM60), mRNA OS=Homo sapiens PE=2 SV=1	-3.4369	4.87477	-3.19904	5.77927	-1.65462	6.79274	2.20411	1	-0.587057	3.44774
>tr|F1S0W0|F1S0W0_PIG Uncharacterized protein OS=Sus scrofa GN=RAPGEF1 PE=4 SV=2	-0.0575984	0.551302	-0.344644	4.45907	2.71198	3.14266	1.46916	1	0.0496865	3.42335
>tr|A8K0H7|A8K0H7_HUMAN cDNA FLJ77447, highly similar to Homo sapiens glutamate receptor, ionotropic, kainate 2 (GRIK2), transcript variant 1, mRNA OS=Homo sapiens PE=2 SV=1	-2.8236	1.73606	0.621827	1.697	3.67039	3.19019	1.82614	1	-0.155238	3.40292
>sp|O75581|LRP6_HUMAN Low-density lipoprotein receptor-related protein 6 OS=Homo sapiens GN=LRP6 PE=1 SV=2	-0.394111	-0.736685	1.17785	2.39927	2.8455	2.07906	4.37108	1	0.0156852	3.39003
>tr|I3LL44|I3LL44_PIG Uncharacterized protein OS=Sus scrofa GN=IQSEC1 PE=1 SV=1	-0.40063	1.26424	-0.668987	5.56375	2.06804	3.11453	1.7615	2	0.0648747	3.386
>tr|F1SCD0|F1SCD0_PIG Uncharacterized protein OS=Sus scrofa GN=LOC396685 PE=1 SV=1	-1.96472	-4.26775	5.41576	2.68322	3.385	1.78899	3.42014	17	-0.272236	3.34768
>tr|K9IW91|K9IW91_PIG GCN1 general control of amino-acid synthesis 1-like 1 OS=Sus scrofa GN=GCN1L1 PE=2 SV=1	-2.07231	1.18942	0.821492	4.76437	2.63797	3.12782	1.42365	1	-0.0204652	3.33788
>sp|Q9NQH7|XPP3_HUMAN Probable Xaa-Pro aminopeptidase 3 OS=Homo sapiens GN=XPNPEP3 PE=1 SV=1	0.960138	-0.738464	-0.126046	2.02407	2.87861	3.66072	3.31498	1	0.031876	3.33347
>tr|I3LR07|I3LR07_PIG Uncharacterized protein OS=Sus scrofa GN=FAM91A1 PE=4 SV=1	1.46759	-0.929502	-0.573293	2.76944	3.29718	1.90168	2.82832	1	-0.0117353	3.30006
>tr|F1RUS1|F1RUS1_PIG Uncharacterized protein OS=Sus scrofa GN=TMPRSS11B PE=3 SV=2	-0.397343	-0.732595	1.09773	5.07816	2.11861	3.23752	0.47594	1	-0.0107357	3.27633
>sp|Q6P1X6-2|CH082_HUMAN Isoform 2 of UPF0598 protein C8orf82 OS=Homo sapiens GN=C8orf82	-1.15241	1.08942	0.0600446	2.38399	2.43313	1.5504	1.85052	2	-0.000982042	3.22874
>sp|Q03167|TGBR3_HUMAN Transforming growth factor beta receptor type 3 OS=Homo sapiens GN=TGFBR3 PE=1 SV=3	-0.333753	-0.825703	1.18005	3.75231	2.61356	3.23622	1.58184	1	0.00686313	3.227
>tr|Q6PP07|Q6PP07_PIG Adiponectin OS=Sus scrofa PE=2 SV=1	0.735099	-1.24114	0.416349	2.99657	3.08037	2.41115	2.84725	3	-0.029899	3.22617
>tr|F1RPP0|F1RPP0_PIG Uncharacterized protein OS=Sus scrofa GN=MRO PE=4 SV=1	-0.270221	-2.18291	2.02305	4.01796	3.21737	2.95918	-0.475341	1	-0.14336	3.22607
>sp|Q9UQ90|SPG7_HUMAN Paraplegin OS=Homo sapiens GN=SPG7 PE=1 SV=2	0.928432	0.298984	-1.04736	5.60947	3.44773	3.54789	2.34812	1	0.0600191	3.22367
>tr|F1SA22|F1SA22_PIG Uncharacterized protein OS=Sus scrofa GN=ZFYVE26 PE=4 SV=2	1.73965	-1.0784	-0.682198	2.38129	2.99334	2.4313	3.33909	1	-0.00698008	3.21038
>sp|Q5H943|KKLC1_HUMAN Kita-kyushu lung cancer antigen 1 OS=Homo sapiens GN=CT83 PE=1 SV=1	-2.17344	1.62007	0.248506	1.97064	3.71668	2.51679	0.93893	1	-0.101619	3.20064
>tr|I3LP90|I3LP90_PIG Uncharacterized protein OS=Sus scrofa PE=4 SV=1	0.471827	1.20202	-1.83923	2.58817	0.421023	4.33772	4.76238	1	-0.0551263	3.1992
>tr|K7ZJP7|K7ZJP7_PIG IgM heavy chain constant region (Fragment) OS=Sus scrofa GN=IGHM PE=4 SV=1	1.67524	-0.492728	-1.30472	1.95482	3.44885	2.23788	2.5005	4	-0.0407378	3.15688
>sp|P00506|AATM_PIG Aspartate aminotransferase, mitochondrial OS=Sus scrofa GN=GOT2 PE=1 SV=2	1.15988	-0.9552	0.0360369	0.988546	1.34576	1.52266	1.72781	3	0.0802386	3.1086
>sp|Q4G0X9|CCD40_HUMAN Coiled-coil domain-containing protein 40 OS=Homo sapiens GN=CCDC40 PE=2 SV=2	0.5433	0.515211	-0.98315	3.47864	2.39804	3.19161	1.90676	1	0.0251205	3.0903
>sp|P08835|ALBU_PIG Serum albumin OS=Sus scrofa GN=ALB PE=1 SV=2	7.27361	-2.79824	-5.50738	-0.112254	3.83167	1.2476	3.70534	76	-0.344003	3.08326
>tr|L8E7P6|L8E7P6_HUMAN Alternative protein FLG OS=Homo sapiens GN=FLG PE=4 SV=1	-0.0200525	1.23669	-1.22518	3.36183	2.09608	3.6561	2.08149	1	-0.00284678	3.08022
>tr|I3LD43|I3LD43_PIG Uncharacterized protein OS=Sus scrofa PE=1 SV=1	0.0983239	-0.185368	0.290005	3.26139	2.65176	2.47791	2.58487	4	0.0676538	3.04496
>sp|Q9NS61-6|KCIP2_HUMAN Isoform 6 of Kv channel-interacting protein 2 OS=Homo sapiens GN=KCNIP2	-0.133107	0.455129	-0.16952	6.22692	1.03795	2.62507	-0.87513	1	0.0508341	2.99549
>tr|K9J6H8|K9J6H8_PIG Alpha-2-macroglobulin OS=Sus scrofa GN=A2M PE=2 SV=1	1.76966	-0.464082	-1.08928	2.79249	2.25107	3.1628	3.12064	15	0.0720999	2.98307
>tr|F1SR99|F1SR99_PIG Voltage-dependent T-type calcium channel subunit alpha OS=Sus scrofa GN=CACNA1I PE=3 SV=2	-0.00288337	0.194748	-0.0260425	3.75425	2.4538	2.71931	1.30837	1	0.055274	2.97661
>tr|C3S7K6|C3S7K6_PIG Calcium-binding protein A9 OS=Sus scrofa GN=S100A9 PE=1 SV=1	-2.05163	0.555897	1.36087	1.50419	0.218294	6.51396	2.58032	1	-0.0449566	2.95501
>tr|F1RG41|F1RG41_PIG Uncharacterized protein OS=Sus scrofa GN=ABCB10 PE=4 SV=2	0.693854	-0.11882	-0.475918	4.12805	2.38324	1.48155	1.94934	1	0.0330384	2.94549
>sp|A1XQS5|AT5G1_PIG ATP synthase F(0) complex subunit C1, mitochondrial OS=Sus scrofa GN=ATP5G1 PE=2 SV=1	1.77228	-2.19433	0.226285	0.145895	1.45987	0.974126	6.64413	1	-0.0652543	2.91449
>tr|F1RGI7|F1RGI7_PIG Uncharacterized protein OS=Sus scrofa GN=MATR3 PE=1 SV=2	0.0792101	-2.56325	1.97059	2.85074	1.16257	4.28342	2.61619	1	-0.171149	2.89953
>tr|F1SCC7|F1SCC7_PIG Uncharacterized protein OS=Sus scrofa GN=LOC100156325 PE=1 SV=1	-0.866792	3.02325	-3.29773	1.64141	1.79093	3.17154	3.13931	20	-0.380424	2.88152
>tr|F1RYU5|F1RYU5_PIG NAD(P)(+)--arginine ADP-ribosyltransferase OS=Sus scrofa GN=ART3 PE=1 SV=2	1.85156	-0.699095	-1.21855	0.411067	2.69279	0.266521	1.90669	3	-0.0220296	2.87752
>tr|F1SGI7|F1SGI7_PIG Uncharacterized protein OS=Sus scrofa GN=KRT75 PE=1 SV=2	0.912431	2.79456	-4.44224	4.90848	-0.57804	5.44434	2.28796	1	-0.245082	2.87002
>tr|F1S9B9|F1S9B9_PIG Serum amyloid A protein OS=Sus scrofa GN=LOC100525680 PE=3 SV=2	-4.30955	-1.92935	4.47341	7.44573	-0.753879	4.36731	0.442468	2	-0.588498	2.86432
>sp|P04278|SHBG_HUMAN Sex hormone-binding globulin OS=Homo sapiens GN=SHBG PE=1 SV=2	-0.502966	-1.01118	1.43656	1.2502	1.62951	1.86856	5.11474	1	-0.0258605	2.85604
>sp|Q6ZVL6|K154L_HUMAN UPF0606 protein KIAA1549L OS=Homo sapiens GN=KIAA1549L PE=2 SV=2	0.476139	0.401244	-0.776632	3.73414	2.25659	3.17447	0.318319	1	0.0335837	2.84844
>tr|Q2TJA5|Q2TJA5_PIG Aldo-keto reductase OS=Sus scrofa GN=AKR1CL1 PE=1 SV=1	0.920473	0.241328	-1.02387	2.84383	1.83799	3.39505	4.27033	1	0.0459761	2.83608
>tr|Q2TJA5|Q2TJA5_PIG Aldo-keto reductase OS=Sus scrofa GN=AKR1CL1 PE=1 SV=1	0.920473	0.241328	-1.02387	2.84383	1.83799	3.39505	4.27033	1	0.0459761	2.83608
>sp|Q12955|ANK3_HUMAN Ankyrin-3 OS=Homo sapiens GN=ANK3 PE=1 SV=3	-0.528081	-0.562612	1.1212	3.90449	2.19486	2.29848	1.39989	1	0.0101679	2.82828
>sp|Q8NFT6|DBF4B_HUMAN Protein DBF4 homolog B OS=Homo sapiens GN=DBF4B PE=1 SV=1	0.0879881	-0.427624	0.477164	3.15572	1.91475	1.14455	3.88561	1	0.0458429	2.81967
>sp|Q92824-2|PCSK5_HUMAN Isoform PC6A of Proprotein convertase subtilisin/kexin type 5 OS=Homo sapiens GN=PCSK5	1.04124	-0.544059	-0.468396	4.24505	1.84551	3.21181	0.317775	2	0.00959539	2.81403
>tr|F1SP42|F1SP42_PIG Uncharacterized protein OS=Sus scrofa GN=CDH6 PE=1 SV=1	0.0324473	-3.73252	2.69739	1.36594	3.13441	1.1476	2.84301	1	-0.334227	2.80218
>tr|Q28956|Q28956_PIG 17beta-estradiol dehydrogenase OS=Sus scrofa PE=2 SV=1	-0.184451	-0.0668899	0.410488	2.3469	3.37378	1.49637	0.571085	1	0.0530489	2.79869
>tr|F1SJP6|F1SJP6_PIG NADH dehydrogenase [ubiquinone] 1 alpha subcomplex subunit 6 OS=Sus scrofa PE=3 SV=1	0.271581	-2.04661	1.4676	2.43591	2.87996	2.33535	1.76079	2	-0.102477	2.79075
>tr|F1SU05|F1SU05_PIG Uncharacterized protein OS=Sus scrofa PE=1 SV=2	0.148655	-0.133572	0.124515	2.64473	1.26722	3.19844	3.52263	1	0.0465325	2.78339
>tr|I3LJL9|I3LJL9_PIG Uncharacterized protein OS=Sus scrofa GN=LOC100514746 PE=3 SV=1	-1.1635	0.732537	0.4736	3.41511	1.75733	3.29133	1.73087	1	0.0142136	2.78044
>sp|Q6QRN9|ADT3_PIG ADP/ATP translocase 3 OS=Sus scrofa GN=SLC25A6 PE=2 SV=3	1.51876	-1.40993	-0.107641	0.633577	3.57786	1.38051	2.01841	4	0.000394796	2.76894
>tr|F1RPX5|F1RPX5_PIG Uncharacterized protein OS=Sus scrofa GN=LOC100737875 PE=4 SV=1	0.126458	-0.0404733	0.0897377	3.36621	2.24471	2.63147	1.45623	1	0.0585741	2.76545
>tr|A0A024RDA9|A0A024RDA9_HUMAN Exocyst complex component 1, isoform CRA_b OS=Homo sapiens GN=EXOC1 PE=4 SV=1	-2.26926	1.30045	0.616196	2.75732	2.38823	2.62015	1.74784	1	-0.11754	2.76527
>tr|I3LEV5|I3LEV5_PIG Uncharacterized protein OS=Sus scrofa PE=4 SV=1	-2.27682	1.44562	0.709306	3.7798	2.37389	3.2396	1.00662	1	-0.0406319	2.76479
>tr|F1SR80|F1SR80_PIG Tubulin alpha chain OS=Sus scrofa GN=LOC100158003 PE=3 SV=1	0.100146	0.110585	-0.226614	0.460451	3.27585	3.17448	0.974959	2	-0.00529437	2.76477
>sp|P10523|ARRS_HUMAN S-arrestin OS=Homo sapiens GN=SAG PE=1 SV=3	1.63529	-1.70788	-0.0901265	1.50301	2.84543	2.35603	2.2484	1	-0.0542398	2.76166
>sp|Q5VZ46|K1614_HUMAN Uncharacterized protein KIAA1614 OS=Homo sapiens GN=KIAA1614 PE=2 SV=3	-0.832078	0.521124	0.432399	4.39421	1.10237	1.44457	0.474152	1	0.0404817	2.76143
>sp|Q5JU67-2|CF157_HUMAN Isoform 2 of Cilia- and flagella-associated protein 157 OS=Homo sapiens GN=CFAP157	0.29684	1.02953	-1.23445	2.83154	2.61485	2.55797	1.32979	2	0.0306373	2.75135
>tr|E9LUX2|E9LUX2_HUMAN Hemoglobin alpha-2 chain variant (Fragment) OS=Homo sapiens GN=HBA2 PE=3 SV=1	-1.44742	1.55222	-0.44196	6.34496	0.999126	2.37625	1.30581	5	-0.112388	2.74796
>tr|O43886|O43886_HUMAN Olfactory receptor (Fragment) OS=Homo sapiens GN=OR7-139 PE=3 SV=1	-1.82985	0.843477	0.901202	4.37307	1.54149	3.23899	0.353969	1	-0.0283915	2.74289
>sp|Q8SPS7|HPT_PIG Haptoglobin OS=Sus scrofa GN=HP PE=1 SV=1	-1.28889	-2.57638	4.03896	3.65017	1.11066	1.94954	4.29885	23	0.057897	2.73816
>tr|Q9HDB4|Q9HDB4_HUMAN Putative uncharacterized protein CATX-1 (Fragment) OS=Homo sapiens GN=CATX-1 PE=2 SV=1	-1.17919	1.56569	-0.468099	1.2032	3.18352	2.18092	1.5074	1	-0.0272014	2.73732
>tr|F1RPF0|F1RPF0_PIG Sulfotransferase OS=Sus scrofa GN=HS3ST2 PE=3 SV=1	-0.868061	-0.238262	1.14799	2.72654	2.10727	2.84286	2.13945	1	0.0138901	2.72173
>tr|F1RH92|F1RH92_PIG Uncharacterized protein OS=Sus scrofa GN=MYOT PE=4 SV=1	-0.638189	0.603352	0.147818	4.62721	1.58952	2.0818	1.23737	1	0.0376604	2.71352
>tr|I3LQR9|I3LQR9_PIG Uncharacterized protein OS=Sus scrofa PE=4 SV=1	3.45409	-1.02629	-2.56048	4.0313	1.30682	2.29715	3.36898	14	-0.0442283	2.71139
>tr|F1SUD5|F1SUD5_PIG Uncharacterized protein OS=Sus scrofa GN=PHF2 PE=4 SV=2	-0.648251	0.393536	0.431306	3.72517	0.922018	5.21146	2.58131	2	0.0588637	2.70908
>tr|E9PLD3|E9PLD3_HUMAN Uncharacterized protein OS=Homo sapiens PE=4 SV=1	-0.947015	0.510635	0.537115	2.85538	2.47072	2.24523	1.66895	1	0.0335786	2.7026
>sp|Q96AT9|RPE_HUMAN Ribulose-phosphate 3-epimerase OS=Homo sapiens GN=RPE PE=1 SV=1	0.252474	0.377707	-0.552163	1.41223	2.72973	2.53801	1.9192	1	0.026006	2.68607
>tr|I3LJE2|I3LJE2_PIG Uncharacterized protein OS=Sus scrofa GN=DPYSL2 PE=1 SV=1	-0.0167669	0.660622	-0.46519	2.72227	2.50221	2.23494	1.87486	2	0.0595548	2.68592
>tr|F1RX35|F1RX35_PIG Uncharacterized protein OS=Sus scrofa GN=LOC100627396 PE=1 SV=2	2.70301	-1.08576	-2.36458	2.59233	1.70398	2.78015	3.55225	10	-0.249109	2.68028
>sp|Q9ULJ8|NEB1_HUMAN Neurabin-1 OS=Homo sapiens GN=PPP1R9A PE=1 SV=2	-0.230136	0.847607	-0.514001	4.90616	1.34282	2.04928	0.80321	1	0.0344899	2.64001
>tr|I3LR66|I3LR66_PIG Uncharacterized protein OS=Sus scrofa GN=DNM1L PE=1 SV=1	-0.404784	0.00905344	0.547302	2.30106	2.63875	2.37873	1.42185	1	0.0505238	2.6247
>tr|F1SIT4|F1SIT4_PIG Uncharacterized protein OS=Sus scrofa GN=UACA PE=1 SV=1	-2.40568	2.28704	-0.338489	3.71666	1.20655	3.49404	1.2617	1	-0.152377	2.62211
>tr|F1RTH3|F1RTH3_PIG Uncharacterized protein OS=Sus scrofa GN=AIFM1 PE=1 SV=1	0.645535	0.441801	-1.07193	2.70854	2.40158	1.9611	2.05151	3	0.00513656	2.59972
>tr|I3LAL6|I3LAL6_PIG Uncharacterized protein OS=Sus scrofa GN=PRICKLE1 PE=4 SV=1	0.752793	-0.604975	-0.0409688	2.47286	1.51727	2.82736	3.01945	1	0.0356164	2.59746
>tr|Q3Y4D7|Q3Y4D7_PIG Adiponectin (Fragment) OS=Sus scrofa PE=4 SV=1	-1.49374	-0.415579	1.69821	2.47603	2.53602	1.97943	1.87413	1	-0.0703694	2.58689
>sp|Q15643|TRIPB_HUMAN Thyroid receptor-interacting protein 11 OS=Homo sapiens GN=TRIP11 PE=1 SV=3	0.975864	-1.48322	0.459738	1.81153	3.07642	0.659594	1.92608	1	-0.0158741	2.58342
>sp|Q8NHH1|TTL11_HUMAN Tubulin polyglutamylase TTLL11 OS=Homo sapiens GN=TTLL11 PE=1 SV=2	-1.71354	-0.634863	1.96515	1.191	3.30568	1.74176	0.670726	1	-0.127751	2.56554
>tr|F1SGX3|F1SGX3_PIG Uncharacterized protein OS=Sus scrofa GN=DOPEY2 PE=4 SV=2	0.782242	0.676706	-1.53148	2.66361	2.0642	2.29124	2.0031	1	-0.0241787	2.55541
>tr|K7GPM2|K7GPM2_PIG Uncharacterized protein OS=Sus scrofa GN=CAPNS2 PE=4 SV=1	2.03397	-2.27528	0.00943879	1.92219	2.27731	2.78415	2.05865	1	-0.0772879	2.51405
>tr|I3LKX7|I3LKX7_PIG Uncharacterized protein OS=Sus scrofa GN=AZI2 PE=1 SV=1	0.794848	0.0683114	-0.767069	3.80455	0.710419	2.62777	2.69839	1	0.03203	2.51318
>tr|K7GQ31|K7GQ31_PIG Uncharacterized protein OS=Sus scrofa GN=IRAK3 PE=4 SV=1	-0.00911378	-1.36979	1.33731	3.51836	1.86124	1.87783	1.7269	1	-0.0138664	2.50993
>sp|P01025|CO3_PIG Complement C3 OS=Sus scrofa GN=C3 PE=1 SV=2	0.0452506	0.732399	-0.673136	1.00289	3.33167	1.51591	2.46832	2	0.0348381	2.50991
>tr|I3VKE6|I3VKE6_PIG Ceruloplasmin OS=Sus scrofa PE=2 SV=1	2.1195	-1.55649	-0.536147	1.33736	2.56237	1.89836	2.88793	2	0.00895353	2.5049
>tr|A0A077H155|A0A077H155_HUMAN LTR2-FABP7 OS=Homo sapiens PE=2 SV=1	1.45568	-1.10646	-0.432537	2.0989	2.28955	1.60316	2.89488	1	-0.0277719	2.49654
>sp|O15540|FABP7_HUMAN Fatty acid-binding protein, brain OS=Homo sapiens GN=FABP7 PE=1 SV=3	1.45568	-1.10646	-0.432537	2.0989	2.28955	1.60316	2.89488	1	-0.0277719	2.49654
>tr|F1RII5|F1RII5_PIG Uncharacterized protein OS=Sus scrofa GN=LOC100515788 PE=1 SV=2	-0.129349	0.609334	-0.367073	3.18919	1.86047	2.90249	1.43856	1	0.0376375	2.48645
>tr|F1RSU2|F1RSU2_PIG Uncharacterized protein OS=Sus scrofa PE=4 SV=2	-0.429914	-0.260921	0.797632	2.0378	1.36774	3.68586	2.38626	1	0.0355988	2.47658
>tr|Q2QD09|Q2QD09_HUMAN Triosephosphate isomerase (Fragment) OS=Homo sapiens PE=3 SV=1	0.602159	-2.35441	1.36537	0.838245	2.30632	2.35052	3.19333	1	-0.12896	2.47471
>sp|O18934|CASQ2_PIG Calsequestrin-2 (Fragment) OS=Sus scrofa GN=CASQ2 PE=2 SV=1	3.50238	-1.3371	-2.22963	1.22175	2.58894	1.67811	2.56534	11	-0.0214522	2.44645
>tr|F1SE95|F1SE95_PIG Uncharacterized protein OS=Sus scrofa GN=FRYL PE=1 SV=2	-0.619298	1.03827	-0.408232	2.66366	2.5781	0.85178	1.46231	1	0.00357992	2.44498
>tr|E3VVJ2|E3VVJ2_PIG Prosaposin variant 2 OS=Sus scrofa GN=PSAP PE=2 SV=1	0.257741	-1.33023	1.37899	1.2389	3.20331	-0.0813835	2.64744	5	0.102168	2.44312
>tr|Q28936|Q28936_PIG Fibrinogen A-alpha-chain (Fragment) OS=Sus scrofa PE=4 SV=1	2.04703	-1.132	-1.02572	3.53023	1.77595	2.32931	3.13321	8	-0.0368968	2.43897
>sp|P05024|AT1A1_PIG Sodium/potassium-transporting ATPase subunit alpha-1 OS=Sus scrofa GN=ATP1A1 PE=1 SV=1	0.280179	1.56258	-1.96154	2.28733	2.29128	1.76494	2.35511	3	-0.0395944	2.43666
>sp|Q92820|GGH_HUMAN Gamma-glutamyl hydrolase OS=Homo sapiens GN=GGH PE=1 SV=2	0.238018	-1.34216	1.08908	3.48258	2.09094	1.90821	0.52715	1	-0.00501965	2.41977
>tr|I3L651|I3L651_PIG Uncharacterized protein OS=Sus scrofa PE=4 SV=1	2.68304	-0.41916	-1.99606	2.17482	1.91641	2.01786	3.02026	29	0.0892751	2.41742
>tr|F1S7U4|F1S7U4_PIG Uncharacterized protein OS=Sus scrofa GN=PPFIA4 PE=4 SV=2	0.930201	-0.294508	-0.543723	3.85284	2.1038	1.6547	0.0264606	1	0.030657	2.41509
>tr|F1RJL0|F1RJL0_PIG Uncharacterized protein OS=Sus scrofa GN=RCC1L PE=4 SV=2	1.0038	-0.0950475	-0.851621	1.4313	2.50113	2.11669	1.70844	1	0.0190439	2.3959
>sp|P52552|PRDX2_PIG Peroxiredoxin-2 (Fragment) OS=Sus scrofa GN=PRDX2 PE=2 SV=1	2.73442	-1.6916	-1.10979	1.68125	1.96439	2.46094	2.8487	6	-0.0223227	2.39458
>tr|I3LQI3|I3LQI3_PIG Uncharacterized protein OS=Sus scrofa GN=SUB1 PE=1 SV=1	-1.90002	-0.810246	2.32025	3.29494	1.72924	1.22334	2.12595	2	-0.130005	2.34858
>tr|A0A1C7CYZ2|A0A1C7CYZ2_HUMAN Ceroid-lipofuscinosis neuronal protein 5 (Fragment) OS=Homo sapiens GN=CLN5 PE=1 SV=1	1.44659	-0.847968	-0.620144	1.10424	2.77018	1.82013	1.25959	1	-0.00717392	2.34121
>tr|F1RQ28|F1RQ28_PIG Uncharacterized protein OS=Sus scrofa GN=MTM1 PE=3 SV=2	0.288064	1.04396	-1.32715	1.54124	2.87986	1.15969	1.08644	1	0.00162491	2.33032
>sp|Q9BTZ2-6|DHRS4_HUMAN Isoform 6 of Dehydrogenase/reductase SDR family member 4 OS=Homo sapiens GN=DHRS4	2.2587	-2.05842	-0.592843	2.18631	3.17098	0.591985	-0.540645	1	-0.130853	2.32654
>sp|Q8WTR4|GDPD5_HUMAN Glycerophosphodiester phosphodiesterase domain-containing protein 5 OS=Homo sapiens GN=GDPD5 PE=1 SV=2	-2.07733	1.17376	0.721169	2.87373	1.75558	1.87956	1.79743	1	-0.0607998	2.3037
>tr|F1S418|F1S418_PIG Uncharacterized protein OS=Sus scrofa GN=PRDX3 PE=1 SV=1	2.82295	-1.35204	-1.17353	1.52077	1.91887	2.47088	2.79192	9	0.0991259	2.28405
>tr|F1SA43|F1SA43_PIG Uncharacterized protein OS=Sus scrofa GN=FAM71D PE=4 SV=1	-0.640553	-0.981054	1.29504	2.10895	0.646706	3.43597	2.96036	1	-0.108856	2.26125
>tr|F1SH92|F1SH92_PIG Inter-alpha-trypsin inhibitor heavy chain H4 OS=Sus scrofa GN=ITIH4 PE=1 SV=2	-0.135409	0.13129	-0.374127	1.79549	1.86381	2.79771	3.76756	32	-0.126082	2.26069
>sp|Q7Z4P5|GDF7_HUMAN Growth/differentiation factor 7 OS=Homo sapiens GN=GDF7 PE=2 SV=2	1.185	-0.0535018	-1.12552	0.439503	3.06176	1.15727	1.05143	1	0.00199205	2.2418
>tr|F1S7J6|F1S7J6_PIG Uncharacterized protein OS=Sus scrofa GN=SAFB PE=1 SV=2	0.308669	-1.77103	1.28837	1.20613	2.04567	1.25736	1.13803	3	-0.0579966	2.21988
>sp|Q29577|KCRU_PIG Creatine kinase U-type, mitochondrial OS=Sus scrofa GN=CKMT1 PE=2 SV=2	1.56454	0.530457	-2.17744	0.0146453	2.78789	1.54073	1.03387	8	-0.0274817	2.20972
>sp|Q8SPJ9|CX7A1_PIG Cytochrome c oxidase subunit 7A1, mitochondrial OS=Sus scrofa GN=COX7A1 PE=3 SV=1	2.94823	-3.12949	-0.108617	1.27495	2.39974	1.71658	1.96728	3	-0.0966254	2.20575
>sp|P00336|LDHB_PIG L-lactate dehydrogenase B chain OS=Sus scrofa GN=LDHB PE=1 SV=3	1.92167	-1.24762	-0.374563	1.49868	2.49477	1.71129	2.86744	12	0.0998301	2.20325
>tr|I3L736|I3L736_PIG Uncharacterized protein OS=Sus scrofa GN=C16orf89 PE=4 SV=1	-0.362307	1.03901	-0.589111	3.09605	0.97388	2.72896	1.59241	1	0.0291985	2.19189
>tr|F1S8G8|F1S8G8_PIG Uncharacterized protein OS=Sus scrofa GN=DIRAS1 PE=1 SV=1	0.377727	-0.787325	0.532662	2.29352	1.78063	2.49187	1.36719	1	0.0410214	2.18072
>tr|Q2ERU0|Q2ERU0_PIG Myocyte enhancer factor 2B (Fragment) OS=Sus scrofa GN=MEF2B PE=2 SV=1	0.59686	-0.0673642	-0.391327	1.66852	1.99686	2.2785	1.55824	1	0.0460562	2.17214
>tr|F1RX36|F1RX36_PIG Uncharacterized protein OS=Sus scrofa GN=LOC102158263 PE=1 SV=2	2.71037	-0.352322	-2.64767	3.7064	0.615741	2.24741	3.10767	6	-0.0965397	2.16539
>tr|B1A8Z3|B1A8Z3_PIG Alpha-1,4 glucan phosphorylase OS=Sus scrofa PE=2 SV=1	-0.770714	0.553695	0.298366	0.596507	2.85432	1.21862	1.17043	1	0.0271156	2.16307
>sp|Q9UBK8|MTRR_HUMAN Methionine synthase reductase OS=Homo sapiens GN=MTRR PE=1 SV=3	-2.57869	-0.259283	2.31155	2.58396	1.82969	1.81296	1.35432	1	-0.175476	2.15966
>sp|P50828|HEMO_PIG Hemopexin OS=Sus scrofa GN=HPX PE=1 SV=1	3.41157	-0.7631	-2.63161	0.293742	2.3119	1.4429	3.07588	10	0.00561994	2.1498
>tr|F1SQW1|F1SQW1_PIG Uncharacterized protein OS=Sus scrofa PE=1 SV=1	-0.694084	0.391614	0.42831	1.88882	2.10253	1.78646	1.45925	1	0.0419466	2.14528
>tr|F1SBM5|F1SBM5_PIG Uncharacterized protein OS=Sus scrofa GN=GPCPD1 PE=4 SV=2	-0.323332	-0.881499	1.21682	2.09997	1.95802	2.21206	1.18063	1	0.00399574	2.13068
>tr|I3L820|I3L820_PIG Uncharacterized protein OS=Sus scrofa GN=RRAD PE=4 SV=1	-1.24912	-0.244245	1.42163	5.85746	-0.267849	0.875748	-0.236712	1	-0.023912	2.13051
>sp|P53370|NUDT6_HUMAN Nucleoside diphosphate-linked moiety X motif 6 OS=Homo sapiens GN=NUDT6 PE=1 SV=2	-1.35082	1.13546	0.0592987	3.33944	1.05046	2.98379	0.775046	1	-0.0520201	2.12803
>tr|F1SGI5|F1SGI5_PIG Uncharacterized protein OS=Sus scrofa PE=4 SV=1	1.26625	1.29277	-2.75301	2.82897	-0.534981	4.62322	2.1616	1	-0.0646629	2.12072
>tr|I3LDM7|I3LDM7_PIG Lactoylglutathione lyase OS=Sus scrofa GN=GLO1 PE=1 SV=1	1.61754	-1.86903	0.648263	1.22859	2.2702	1.56173	2.14115	12	0.132258	2.11903
>sp|O02705|HS90A_PIG Heat shock protein HSP 90-alpha OS=Sus scrofa GN=HSP90AA1 PE=2 SV=3	1.66113	-0.926856	-0.435864	1.56389	1.61229	2.66411	2.45342	15	0.0994714	2.11773
>tr|F1S1S7|F1S1S7_PIG Phosphodiesterase OS=Sus scrofa GN=PDE5A PE=1 SV=2	-0.108129	-0.171413	0.400987	2.32179	2.36855	1.42049	0.17874	1	0.0404814	2.11054
>tr|D6MT50|D6MT50_PIG CD205 OS=Sus scrofa GN=Ly75 PE=2 SV=1	1.58194	-0.788661	-1.01012	-0.171337	2.31708	1.83421	2.3754	1	-0.0722792	2.1096
>sp|Q2EN81|ATPO_PIG ATP synthase subunit O, mitochondrial OS=Sus scrofa GN=ATP5O PE=1 SV=1	-0.315433	-0.155114	0.629432	2.46753	2.03992	0.843239	1.53346	2	0.0529617	2.09958
>tr|I3LK59|I3LK59_PIG Uncharacterized protein OS=Sus scrofa GN=ENO1 PE=1 SV=1	1.4717	-0.381979	-0.929909	0.246094	1.65799	2.25641	1.75609	5	0.0532718	2.0903
>sp|O60774|FMO6_HUMAN Putative dimethylaniline monooxygenase [N-oxide-forming] 6 OS=Homo sapiens GN=FMO6P PE=5 SV=1	0.608644	0.147538	-0.6392	2.36316	1.93667	1.58179	1.2183	1	0.0389943	2.08376
>tr|I3LSM3|I3LSM3_PIG Uncharacterized protein OS=Sus scrofa GN=UBQLN1 PE=1 SV=1	1.16095	-1.23461	0.150357	2.06051	1.90159	1.84438	1.48606	8	0.0255643	2.08017
>sp|Q0QF01|SDHA_PIG Succinate dehydrogenase [ubiquinone] flavoprotein subunit, mitochondrial OS=Sus scrofa GN=SDHA PE=1 SV=2	0.51966	-0.792347	0.483184	0.797169	2.13885	1.74314	2.40773	2	0.0701656	2.07695
>sp|Q8MJ76|FETA_PIG Alpha-fetoprotein OS=Sus scrofa GN=AFP PE=2 SV=1	5.16447	-2.93616	-3.54486	-0.079138	2.33715	1.57593	2.39633	2	-0.438851	2.07512
>tr|K9J6K2|K9J6K2_PIG Utrophin OS=Sus scrofa GN=UTRN PE=2 SV=1	1.07574	-1.0721	-0.0180703	1.15328	2.36255	2.31889	0.446711	2	-0.00480735	2.06606
>tr|I3LC26|I3LC26_PIG Uncharacterized protein OS=Sus scrofa GN=WBP2 PE=1 SV=1	0.116664	-0.0695453	0.097133	1.75752	1.85781	2.01238	1.51567	1	0.0480839	2.06404
>sp|P05207|KAP2_PIG cAMP-dependent protein kinase type II-alpha regulatory subunit (Fragment) OS=Sus scrofa GN=PRKAR2A PE=1 SV=1	-0.139513	-0.72343	0.0481549	1.16852	1.64918	1.3535	1.98976	15	-0.271596	2.06024
>tr|C6EQ34|C6EQ34_PIG Endothelial protein C receptor OS=Sus scrofa PE=2 SV=1	0.151794	2.18656	-3.00858	1.29389	1.95717	2.22271	1.82224	3	-0.22341	2.05658
>tr|F1RK48|F1RK48_PIG Uncharacterized protein OS=Sus scrofa PE=1 SV=2	1.19606	-0.364178	-1.19194	0.789481	2.3428	1.3068	1.37029	27	-0.120019	2.04776
>tr|F1S1P4|F1S1P4_PIG Uncharacterized protein OS=Sus scrofa PE=4 SV=1	0.895586	-0.632583	-0.165013	3.74351	0.950887	1.18003	2.06253	1	0.0326635	2.04686
>tr|A9X4P2|A9X4P2_PIG Galectin OS=Sus scrofa GN=LGAS1 PE=2 SV=1	0.732831	-0.297624	-0.376338	-0.354521	1.77679	2.99397	1.50161	2	0.019623	2.04081
>tr|F1RQU2|F1RQU2_PIG Uncharacterized protein OS=Sus scrofa GN=HSP90AB1 PE=1 SV=1	1.35299	-1.6278	0.277131	2.10662	2.00805	1.82342	1.14704	2	0.000773981	2.04024
>tr|F1SHY6|F1SHY6_PIG Uncharacterized protein OS=Sus scrofa GN=AMER3 PE=4 SV=1	0.893156	-1.26427	0.388053	0.207514	2.10571	1.67061	2.52921	1	0.00564575	2.03162
>tr|D0G0B3|D0G0B3_PIG Acetyl-Coenzyme A acyltransferase 2 OS=Sus scrofa GN=ACAA2 PE=1 SV=1	-0.0509605	1.14434	-0.233933	1.14637	1.94806	1.87655	2.28496	7	0.286482	2.02462
>sp|P31151|S10A7_HUMAN Protein S100-A7 OS=Homo sapiens GN=S100A7 PE=1 SV=4	-1.57027	-0.94378	2.20255	0.560419	0.0309219	5.25829	1.34918	1	-0.103836	2.02085
>tr|F1RMD1|F1RMD1_PIG Olfactory receptor OS=Sus scrofa GN=OR9Q1 PE=3 SV=2	1.81733	-2.33862	0.172467	-0.0555851	2.79561	0.888804	1.50899	1	-0.116276	2.01776
>tr|A0A024RDG1|A0A024RDG1_HUMAN Vesicle docking protein p115, isoform CRA_a OS=Homo sapiens GN=VDP PE=4 SV=1	-0.551628	0.0363558	0.64138	4.33318	0.63672	1.8481	0.216963	1	0.0420359	2.01618
>tr|I3LLE3|I3LLE3_PIG Uncharacterized protein OS=Sus scrofa GN=ACADVL PE=1 SV=1	0.764107	-1.17198	0.601177	1.43699	1.94571	1.68646	1.88742	5	0.0644337	2.01446
>tr|F1RZI9|F1RZI9_PIG Uncharacterized protein OS=Sus scrofa GN=DSE PE=4 SV=2	0.332385	-0.368966	0.184358	2.99721	1.55697	1.49605	0.971724	1	0.0492589	2.0032
>tr|A0A0S2Z428|A0A0S2Z428_HUMAN HCG2039812, isoform CRA_b (Fragment) OS=Homo sapiens GN=KRT6A PE=2 SV=1	1.80948	0.15829	-2.12239	0.284573	-0.178626	3.15974	3.9404	5	-0.05154	1.98943
>tr|I3LMQ2|I3LMQ2_PIG Uncharacterized protein OS=Sus scrofa GN=LOC102168133 PE=4 SV=1	-0.962659	1.47731	-0.514542	2.29469	1.81047	2.24228	0.252727	1	3.66787e-05	1.98802
>sp|Q6QAP7|RS17_PIG 40S ribosomal protein S17 OS=Sus scrofa GN=RPS17 PE=1 SV=3	-0.0974651	0.179479	0.119247	1.26405	2.04252	0.976298	2.29888	2	0.0670868	1.97627
>tr|F1RJ25|F1RJ25_PIG Fructose-bisphosphate aldolase OS=Sus scrofa GN=ALDOC PE=1 SV=2	0.931626	0.616014	-0.798583	1.72256	1.24503	2.607	2.16074	3	0.249685	1.97258
>tr|F1RZ73|F1RZ73_PIG Uncharacterized protein OS=Sus scrofa PE=4 SV=1	-0.368396	0.227602	0.266222	0.984776	1.68068	1.23836	2.89899	1	0.0418093	1.97173
>tr|F1SCC9|F1SCC9_PIG Uncharacterized protein OS=Sus scrofa PE=1 SV=1	0.405678	-3.34263	2.57625	1.67566	2.05391	1.01218	1.88271	5	-0.120233	1.96508
>sp|P14460|FIBA_PIG Fibrinogen alpha chain (Fragment) OS=Sus scrofa GN=FGA PE=1 SV=1	1.34158	0.00316997	-1.34195	3.09541	0.680031	2.20975	2.59497	1	0.00093251	1.9644
>tr|I3LNI6|I3LNI6_PIG Uncharacterized protein OS=Sus scrofa PE=4 SV=1	-0.627181	0.611353	0.117191	2.35346	1.55249	1.94101	1.12783	1	0.0337876	1.96427
>tr|G8ENM3|G8ENM3_PIG Ribokinase OS=Sus scrofa GN=RBKS PE=2 SV=1	0.0927641	-0.264567	0.328524	2.61807	1.51669	1.92748	0.924559	1	0.0522404	1.96366
>tr|F1RK45|F1RK45_PIG Uncharacterized protein OS=Sus scrofa GN=TRAP1 PE=1 SV=2	-0.217045	-1.67459	1.70297	1.49604	1.328	3.12241	1.63363	1	-0.0628894	1.95891
>tr|F1S8Y5|F1S8Y5_PIG Phosphoglycerate mutase OS=Sus scrofa GN=PGAM1 PE=1 SV=2	-0.352293	-0.373626	0.857251	0.944167	2.18754	2.3066	0.144404	7	0.0437775	1.95584
>sp|Q96K17|BT3L4_HUMAN Transcription factor BTF3 homolog 4 OS=Homo sapiens GN=BTF3L4 PE=1 SV=1	1.59538	-0.527249	-1.15758	-0.892715	2.87205	0.76644	1.61736	1	-0.0298168	1.95275
>tr|Q9GMA6|Q9GMA6_PIG Alpha-1-antichymotrypsin 2 OS=Sus scrofa GN=SERPINA3-2 PE=1 SV=1	2.64102	-1.06289	0.269046	1.06637	2.32271	1.63911	2.09663	17	0.615725	1.93972
>tr|F1RQ75|F1RQ75_PIG Coagulation factor IX OS=Sus scrofa GN=F9 PE=1 SV=2	0.0149991	0.43552	-0.21837	1.16817	1.8943	1.23581	2.48448	5	0.0773833	1.93019
>sp|Q9Y303|NAGA_HUMAN N-acetylglucosamine-6-phosphate deacetylase OS=Homo sapiens GN=AMDHD2 PE=1 SV=2	-2.24292	0.0962447	1.88603	2.52257	1.65318	1.18932	1.65292	1	-0.0868843	1.92899
>tr|F1RWH1|F1RWH1_PIG Uncharacterized protein OS=Sus scrofa GN=CBX1 PE=1 SV=2	1.03579	0.289473	-1.31691	1.37813	1.78317	1.86675	1.40826	2	0.00278506	1.90292
>tr|F1SRA0|F1SRA0_PIG Uncharacterized protein OS=Sus scrofa GN=ENTHD1 PE=4 SV=2	-0.878019	0.235151	0.74808	2.26615	1.26374	1.47787	2.15343	1	0.0350706	1.90288
>tr|I3LD80|I3LD80_PIG Uncharacterized protein OS=Sus scrofa GN=CUL9 PE=3 SV=1	-1.03202	0.852369	0.23539	2.17885	1.58549	1.60023	1.3693	1	0.0185787	1.89779
>tr|I3L9I9|I3L9I9_PIG Uncharacterized protein OS=Sus scrofa GN=RAD51AP2 PE=4 SV=1	0.0383343	0.846183	-0.781876	2.65876	1.69699	1.70072	0.245499	1	0.0342136	1.89701
>tr|H7C5G0|H7C5G0_HUMAN Arf-GAP with GTPase, ANK repeat and PH domain-containing protein 3 (Fragment) OS=Homo sapiens GN=AGAP3 PE=1 SV=1	-1.56723	1.33899	1.19074	2.22421	2.36862	0.640532	-0.102216	1	0.320833	1.89495
>sp|A6NNM8|TTL13_HUMAN Tubulin polyglutamylase TTLL13P OS=Homo sapiens GN=TTLL13P PE=1 SV=2	-0.183553	0.903915	-0.610023	0.705354	-0.103606	0.995399	4.94054	1	0.0367797	1.87914
>tr|F1RRW7|F1RRW7_PIG Uncharacterized protein OS=Sus scrofa GN=TACO1 PE=1 SV=1	0.954753	-1.31325	0.279138	1.60906	1.79487	1.88585	0.874001	1	-0.0264518	1.87713
>sp|Q2HYU2|PFKAM_PIG ATP-dependent 6-phosphofructokinase, muscle type OS=Sus scrofa GN=PFKM PE=2 SV=1	-0.0804913	-0.791679	0.930719	1.67413	1.71258	1.99535	1.063	1	0.019516	1.87445
>tr|F1RHR8|F1RHR8_PIG Uncharacterized protein OS=Sus scrofa GN=MTOR PE=1 SV=2	-1.01408	1.00437	0.110195	2.465	1.44389	2.02314	0.462619	2	0.0334964	1.86917
>tr|F1STA1|F1STA1_PIG Olfactory receptor OS=Sus scrofa GN=LOC100514559 PE=3 SV=1	-0.154156	-0.529771	0.764413	0.345248	0.64303	1.80024	4.28369	1	0.0268285	1.86649
>tr|F1RQQ7|F1RQQ7_PIG Alpha-1,4 glucan phosphorylase OS=Sus scrofa GN=PYGB PE=1 SV=2	-0.408693	-1.22563	1.46092	-0.0207345	2.74006	0.341806	1.70877	2	-0.0578007	1.86471
>sp|Q2EN76|NDKB_PIG Nucleoside diphosphate kinase B OS=Sus scrofa GN=NME2 PE=2 SV=1	-0.589667	0.909686	-1.44232	1.2321	2.16387	1.37164	1.18628	10	-0.374099	1.85912
>sp|O75144|ICOSL_HUMAN ICOS ligand OS=Homo sapiens GN=ICOSLG PE=1 SV=2	-0.875994	0.56058	0.423341	2.10494	1.34657	1.78071	1.63672	1	0.0359755	1.85418
>tr|A8D349|A8D349_PIG Keratin 18 (Fragment) OS=Sus scrofa GN=KRT18 PE=2 SV=1	0.590133	0.0592896	-0.857296	3.02825	0.181762	2.55841	1.7213	2	-0.0692911	1.84056
>tr|F2Z536|F2Z536_PIG Uncharacterized protein OS=Sus scrofa GN=DYNLL2 PE=1 SV=1	1.03826	-1.27785	0.284739	1.84948	1.64191	1.26019	1.90781	1	0.0150508	1.82882
>tr|F8W703|F8W703_HUMAN Roundabout homolog 2 OS=Homo sapiens GN=ROBO2 PE=1 SV=1	0.350688	0.319833	-0.531542	2.68581	1.16564	1.93026	0.951341	1	0.0463263	1.82838
>tr|I3LBV8|I3LBV8_PIG Uncharacterized protein OS=Sus scrofa GN=PPFIA3 PE=1 SV=1	-1.21063	-0.802851	1.85963	1.95275	1.4019	2.31169	1.06067	1	-0.0512817	1.82751
>tr|D0VDW3|D0VDW3_PIG Vitamin D-binding protein (Fragment) OS=Sus scrofa PE=3 SV=1	-0.323015	0.171047	0.305407	0.677572	2.1531	0.950935	1.90646	1	0.0511465	1.82701
>tr|Q29181|Q29181_PIG HnRNP-E2 protein (Fragment) OS=Sus scrofa PE=2 SV=1	0.929722	-0.091142	-0.782109	0.378985	2.15832	0.741457	2.18816	1	0.0188236	1.80908
>sp|Q8N239|KLH34_HUMAN Kelch-like protein 34 OS=Homo sapiens GN=KLHL34 PE=2 SV=1	0.344502	-0.432231	0.216833	2.92109	0.455474	2.62283	0.947813	1	0.0430346	1.80124
>tr|B0LXF7|B0LXF7_PIG Aprotinin (Fragment) OS=Sus scrofa PE=4 SV=1	1.04177	-0.732901	-0.175626	1.63949	1.88704	0.386066	2.12296	1	0.0444145	1.79801
>sp|O02772|FABPH_PIG Fatty acid-binding protein, heart OS=Sus scrofa GN=FABP3 PE=2 SV=3	2.52961	-2.24158	0.268851	0.775888	1.66319	1.36058	2.73709	10	0.185626	1.79752
>sp|Q2QLE2|CAV2_PIG Caveolin-2 OS=Sus scrofa GN=CAV2 PE=3 SV=1	0.0733366	-0.680034	0.77275	0.654087	1.45321	1.15906	1.29919	4	0.0553506	1.79506
>tr|Q8TCK3|Q8TCK3_HUMAN Putative uncharacterized protein DKFZp667L2116 (Fragment) OS=Homo sapiens GN=DKFZp667L2116 PE=2 SV=1	1.47307	-1.02747	-0.484389	0.493806	1.7976	1.62918	2.03083	1	-0.0129304	1.79022
>tr|Q3HUX1|Q3HUX1_PIG Fatty acid translocase/CD36 OS=Sus scrofa GN=CD36 PE=1 SV=1	1.40254	-0.735246	0.687131	1.59702	1.77261	1.14314	2.15712	12	0.451475	1.79016
>sp|Q9TV36|FBN1_PIG Fibrillin-1 OS=Sus scrofa GN=FBN1 PE=2 SV=1	0.966423	-1.15954	0.668374	0.610855	2.09024	1.05274	1.92595	14	0.15842	1.78952
>tr|I3LF86|I3LF86_PIG Uncharacterized protein OS=Sus scrofa GN=APOBR PE=4 SV=1	-0.247933	1.13506	-0.86688	1.7778	1.18816	1.7408	1.92791	1	0.00674874	1.78467
>tr|K7ZRJ8|K7ZRJ8_PIG IgD heavy chain constant region (Fragment) OS=Sus scrofa GN=IGHD PE=4 SV=1	2.55638	-1.13134	-1.76109	1.68908	1.82081	1.25917	1.24098	1	-0.112015	1.78293
>sp|Q8NGA1|OR1M1_HUMAN Olfactory receptor 1M1 OS=Homo sapiens GN=OR1M1 PE=2 SV=1	3.66882	-4.49593	0.0741863	-0.811096	2.64867	1.69999	0.778615	2	-0.250975	1.78202
>tr|I3V9R4|I3V9R4_HUMAN Glucose-6-phosphate 1-dehydrogenase isoform a (Fragment) OS=Homo sapiens PE=4 SV=1	-1.1007	1.01838	0.147796	2.61552	0.842614	2.41318	0.898973	1	0.0218233	1.7813
>tr|O77553|O77553_PIG Olfactory receptor (Fragment) OS=Sus scrofa PE=2 SV=1	3.3146	-3.32811	-0.772433	-0.694424	2.55396	1.70261	0.766497	1	-0.261981	1.77976
>sp|P33198|IDHP_PIG Isocitrate dehydrogenase [NADP], mitochondrial (Fragment) OS=Sus scrofa GN=IDH2 PE=1 SV=1	1.16212	-0.263693	-1.4927	1.11105	2.29131	1.29436	0.852617	23	-0.198094	1.77811
>tr|Q9Y509|Q9Y509_HUMAN VH3 protein (Fragment) OS=Homo sapiens GN=VH3 PE=2 SV=1	-0.776059	0.342843	0.551418	3.62424	0.956795	1.48456	-0.0133782	1	0.0394004	1.76793
>sp|O00763|ACACB_HUMAN Acetyl-CoA carboxylase 2 OS=Homo sapiens GN=ACACB PE=1 SV=3	0.0864209	-0.815469	0.818101	-1.21437	2.76134	-0.263693	2.05758	1	0.0296843	1.76211
>tr|F1S1B9|F1S1B9_PIG Uncharacterized protein OS=Sus scrofa GN=DHRS11 PE=1 SV=2	-0.126111	-0.657012	0.868746	1.38454	1.67063	1.39243	1.37318	6	0.0285409	1.75959
>tr|B6E314|B6E314_PIG NCK adaptor protein 2 isoform A OS=Sus scrofa GN=NCK2 PE=2 SV=1	1.35606	-1.25899	-0.136793	1.35236	1.80456	1.46003	1.20898	1	-0.0132418	1.75728
>tr|F1S1V6|F1S1V6_PIG Uncharacterized protein OS=Sus scrofa GN=FASTKD1 PE=4 SV=2	0.654781	-2.7254	1.70088	1.8564	2.11935	0.834759	0.592703	1	-0.123249	1.75309
>tr|F1SA70|F1SA70_PIG Uncharacterized protein OS=Sus scrofa GN=HSPA2 PE=1 SV=1	2.64806	-1.3565	-1.07218	0.289176	2.24926	1.30433	1.31226	6	0.0731277	1.7521
>tr|I3LCP0|I3LCP0_PIG Uncharacterized protein OS=Sus scrofa GN=LOC100519531 PE=1 SV=1	0.583346	-0.162391	-0.260172	1.15002	1.66402	1.96346	1.36872	2	0.0535943	1.74808
>tr|F2Z5H3|F2Z5H3_PIG Uncharacterized protein OS=Sus scrofa GN=RPRD1B PE=1 SV=1	0.58194	0.362834	-0.77554	1.30305	1.40402	2.26888	1.48242	3	0.0564111	1.74619
>sp|P11708|MDHC_PIG Malate dehydrogenase, cytoplasmic OS=Sus scrofa GN=MDH1 PE=1 SV=4	1.39247	-1.62423	0.814123	0.547407	2.04822	1.22296	2.03036	9	0.194122	1.7407
>tr|F1RLQ2|F1RLQ2_PIG Prelamin-A/C OS=Sus scrofa GN=LMNA PE=1 SV=1	-0.10425	-0.987671	1.66636	1.13097	1.4538	1.12504	3.13726	33	0.19148	1.73517
>sp|P04574|CPNS1_PIG Calpain small subunit 1 OS=Sus scrofa GN=CAPNS1 PE=1 SV=1	0.939092	-1.10497	0.106166	1.45542	1.78254	1.57671	1.43209	4	-0.0199043	1.7282
>tr|F1SL99|F1SL99_PIG Uncharacterized protein OS=Sus scrofa GN=PTGES3 PE=1 SV=3	0.607201	-0.58393	0.126712	0.936744	2.45569	1.76372	2.91712	5	0.0499942	1.72801
>sp|Q8WY36-3|BBX_HUMAN Isoform 3 of HMG box transcription factor BBX OS=Homo sapiens GN=BBX	-0.186164	1.26754	-1.07692	2.20603	0.697972	1.66344	2.24188	1	0.00148806	1.72596
>sp|P19620|ANXA2_PIG Annexin A2 OS=Sus scrofa GN=ANXA2 PE=1 SV=4	1.48508	-1.41042	-0.0261009	0.987196	1.91341	1.40819	1.7695	11	0.0161847	1.72011
>sp|P04178|SODC_PIG Superoxide dismutase [Cu-Zn] OS=Sus scrofa GN=SOD1 PE=1 SV=2	-0.589303	-0.0679825	0.77037	1.31952	1.27248	1.18886	4.04623	8	0.0376949	1.70531
>sp|O75943|RAD17_HUMAN Cell cycle checkpoint protein RAD17 OS=Homo sapiens GN=RAD17 PE=1 SV=2	0.441689	-0.504165	0.200502	2.57736	1.60957	1.39488	-0.210228	1	0.0460087	1.69458
>sp|Q53H64|CQ073_HUMAN Putative uncharacterized protein encoded by LINC00483 OS=Homo sapiens GN=LINC00483 PE=5 SV=1	0.18919	0.749364	-0.910279	1.964	1.4608	0.681609	1.68776	1	0.00942501	1.69425
>tr|F2Z5I4|F2Z5I4_PIG Histone H2A OS=Sus scrofa PE=3 SV=2	1.38322	-0.305315	-0.958206	-0.0410347	1.45869	3.42675	0.668278	1	0.0398983	1.69106
>tr|I3L7T6|I3L7T6_PIG Histone H2A OS=Sus scrofa GN=H2AFX PE=1 SV=1	1.38322	-0.305315	-0.958206	-0.0410347	1.45869	3.42675	0.668278	1	0.0398983	1.69106
>tr|F1RHF7|F1RHF7_PIG Uncharacterized protein OS=Sus scrofa GN=DIS3 PE=1 SV=2	-0.49939	0.0437493	0.557056	1.76606	1.28055	1.86985	1.17087	1	0.033805	1.68177
>tr|F2Z565|F2Z565_PIG Uncharacterized protein OS=Sus scrofa GN=SLC25A5 PE=1 SV=1	1.50764	-1.06075	-0.392774	0.688169	1.91187	0.798108	2.02546	1	0.0180383	1.66443
>tr|F1SHS6|F1SHS6_PIG Serine/threonine-protein kinase WNK1 OS=Sus scrofa GN=WNK1 PE=1 SV=2	-0.0251281	-0.0118122	0.187043	1.5637	1.43314	0.968177	1.90693	1	0.0500341	1.66067
>sp|Q3I5G7|SYUA_PIG Alpha-synuclein OS=Sus scrofa GN=SNCA PE=2 SV=1	1.10917	-0.200064	-0.810748	1.9668	1.70319	1.67283	0.0713454	1	0.0327865	1.65403
>tr|I3LLD6|I3LLD6_PIG Uncharacterized protein OS=Sus scrofa GN=THUMPD1 PE=1 SV=1	-0.71114	0.180986	0.62308	0.882469	1.35041	1.45144	2.21313	2	0.0309752	1.64533
>tr|F1RX34|F1RX34_PIG Uncharacterized protein OS=Sus scrofa PE=4 SV=2	0.939019	-1.1069	0.208345	2.4642	0.709315	1.22976	2.06911	1	0.0134872	1.64529
>tr|B8ZZU9|B8ZZU9_HUMAN Bifunctional methylenetetrahydrofolate dehydrogenase/cyclohydrolase, mitochondrial OS=Homo sapiens GN=MTHFD2 PE=1 SV=1	2.98702	-1.35726	-2.49695	0.354338	2.18345	0.672077	1.39522	1	-0.289062	1.63861
>sp|Q9HCC0|MCCB_HUMAN Methylcrotonoyl-CoA carboxylase beta chain, mitochondrial OS=Homo sapiens GN=MCCC2 PE=1 SV=1	0.161973	2.85395	-4.23969	1.37135	0.792912	2.5971	1.57751	1	-0.407922	1.63528
>tr|A0A1V0M9I7|A0A1V0M9I7_PIG MHC class II antigen OS=Sus scrofa GN=SLA-DQA PE=2 SV=1	-3.79744	0.693784	2.16866	2.23739	1.00999	1.6122	1.29274	1	-0.311663	1.63188
>tr|B1AP15|B1AP15_HUMAN CD55 antigen, decay accelerating factor for complement (Cromer blood group), isoform CRA_d OS=Homo sapiens GN=CD55 PE=1 SV=1	-0.422105	0.927171	-0.399938	1.86912	1.6375	1.22238	0.663851	1	0.0350426	1.62712
>tr|F1RYM3|F1RYM3_PIG Uncharacterized protein OS=Sus scrofa GN=TRPM7 PE=4 SV=1	-0.335364	0.507833	-0.0899221	2.85291	1.32423	1.16394	0.303654	2	0.0275157	1.62683
>tr|F1SSQ5|F1SSQ5_PIG Uncharacterized protein OS=Sus scrofa GN=LOC100155614 PE=4 SV=2	0.359501	0.213472	-0.441641	1.35327	1.92093	0.318664	1.36841	1	0.0437769	1.62556
>tr|Q7IIB9|Q7IIB9_PIG ATP synthase protein 8 OS=Sus scrofa GN=ATPase 8 PE=3 SV=1	1.90257	0.0993718	-0.203085	-0.546691	1.94583	-0.584452	-1.84645	3	0.599619	1.62461
>sp|Q4KMQ1|TPRN_HUMAN Taperin OS=Homo sapiens GN=TPRN PE=1 SV=2	1.24131	-0.632606	-0.508335	1.44597	1.3838	1.28653	1.95966	1	0.0334556	1.62301
>tr|A2SW51|A2SW51_PIG Monocyte differentiation antigen CD14 OS=Sus scrofa GN=CD14 PE=1 SV=1	-0.358058	-2.36447	2.61119	1.45141	1.72153	1.38805	1.17445	4	-0.0371108	1.6209
>sp|Q2XVP4|TBA1B_PIG Tubulin alpha-1B chain OS=Sus scrofa GN=TUBA1B PE=1 SV=1	3.55124	-2.06967	-1.46318	0.903485	1.88075	0.957743	0.735963	6	0.00612884	1.6104
>tr|I3LLQ8|I3LLQ8_PIG Uncharacterized protein OS=Sus scrofa GN=AFG3L2 PE=1 SV=1	-1.51847	0.557112	0.554524	0.734533	1.40365	1.92998	2.0605	4	-0.135611	1.59332
>tr|Q9H7M0|Q9H7M0_HUMAN FLJ00050 protein (Fragment) OS=Homo sapiens GN=FLJ00050 PE=2 SV=1	-0.364218	0.0197009	0.4699	1.06797	1.9736	0.77812	0.945026	1	0.0417943	1.59077
>tr|Q4U1U4|Q4U1U4_PIG Cathepsin D OS=Sus scrofa PE=2 SV=1	-0.650002	-0.73966	1.38834	2.06847	1.32791	1.4455	0.785166	1	-0.000441015	1.59069
>tr|K7GLT8|K7GLT8_PIG ATP synthase subunit beta OS=Sus scrofa GN=ATP5B PE=1 SV=1	2.93562	-2.43994	-0.0815187	0.893905	2.05462	0.859887	0.969085	23	0.138053	1.58659
>sp|Q5T2N8|ATD3C_HUMAN ATPase family AAA domain-containing protein 3C OS=Homo sapiens GN=ATAD3C PE=2 SV=2	-1.00488	2.2126	-1.53694	2.04414	1.28253	1.31273	0.954506	1	-0.109744	1.5851
>tr|F1RZQ6|F1RZQ6_PIG Uncharacterized protein OS=Sus scrofa GN=SLC25A4 PE=1 SV=1	4.08026	-1.11109	-1.50033	-0.27464	2.88281	-0.21306	0.0756806	8	0.489613	1.58434
>sp|Q9UPN9|TRI33_HUMAN E3 ubiquitin-protein ligase TRIM33 OS=Homo sapiens GN=TRIM33 PE=1 SV=3	-0.133982	-0.369692	0.638147	2.66759	1.68558	0.717397	-0.476171	1	0.0448247	1.584
>sp|P0C0L4|CO4A_HUMAN Complement C4-A OS=Homo sapiens GN=C4A PE=1 SV=2	-0.963938	0.393291	0.638216	2.04268	1.41783	1.66976	0.196311	1	0.0225228	1.58264
>tr|K7GN83|K7GN83_PIG Uncharacterized protein OS=Sus scrofa GN=BST1 PE=1 SV=1	0.183082	-0.27776	0.299074	0.563244	1.87381	1.01067	1.16927	3	0.0681318	1.57616
>sp|Q709C8|VP13C_HUMAN Vacuolar protein sorting-associated protein 13C OS=Homo sapiens GN=VPS13C PE=1 SV=1	-0.833973	-3.27649	3.04851	3.61001	1.71791	-0.625127	-1.34535	1	-0.353982	1.57462
>tr|F1SMG6|F1SMG6_PIG Uncharacterized protein OS=Sus scrofa GN=PAIP1 PE=1 SV=1	1.30903	-1.32874	0.0916737	0.812539	1.46002	0.783391	2.6512	2	0.023987	1.57382
>sp|A0FGR8|ESYT2_HUMAN Extended synaptotagmin-2 OS=Homo sapiens GN=ESYT2 PE=1 SV=1	-0.931898	0.0660672	0.944316	2.29274	1.26918	1.53045	0.325031	1	0.0261616	1.55923
>tr|F1SSB5|F1SSB5_PIG Fructose-bisphosphate aldolase OS=Sus scrofa PE=1 SV=1	1.67922	-0.226102	-1.27823	0.567601	1.46399	1.61129	1.54469	1	0.0582962	1.55632
>sp|Q19AZ8|THRB_PIG Prothrombin OS=Sus scrofa GN=F2 PE=2 SV=1	1.4407	0.478742	-2.19789	0.829808	2.02784	0.248306	1.56603	18	-0.0928167	1.55443
>sp|Q6ZN84|CCD81_HUMAN Coiled-coil domain-containing protein 81 OS=Homo sapiens GN=CCDC81 PE=2 SV=2	-1.59262	0.863069	0.708626	1.57324	1.23913	0.828003	1.99685	1	-0.00697646	1.55056
>sp|Q8IX21|SLF2_HUMAN SMC5-SMC6 complex localization factor protein 2 OS=Homo sapiens GN=SLF2 PE=1 SV=2	-0.0159754	0.138903	0.0565562	2.60113	1.05615	1.40032	0.529575	1	0.0598279	1.55038
>tr|A5PF01|A5PF01_PIG B-factor, properdin OS=Sus scrofa GN=BF PE=1 SV=1	-0.495676	0.56882	0.071127	0.85339	1.76701	0.871554	1.42503	1	0.0480902	1.54079
>tr|F1SEZ7|F1SEZ7_PIG Uncharacterized protein OS=Sus scrofa GN=RASSF5 PE=4 SV=2	0.133284	-1.61922	1.38663	0.764546	1.86976	0.375916	1.64232	1	-0.0331	1.53374
>sp|Q8TDD1|DDX54_HUMAN ATP-dependent RNA helicase DDX54 OS=Homo sapiens GN=DDX54 PE=1 SV=2	0.235788	0.901735	-1.0938	0.492074	1.61858	0.751865	2.26964	1	0.0145726	1.53191
>sp|Q9TSX9|PRDX6_PIG Peroxiredoxin-6 OS=Sus scrofa GN=PRDX6 PE=2 SV=3	3.01852	-1.99591	-0.805708	-0.571184	2.02466	1.46686	1.41905	14	0.0723013	1.52747
>sp|Q6R327|RICTR_HUMAN Rapamycin-insensitive companion of mTOR OS=Homo sapiens GN=RICTOR PE=1 SV=1	1.88353	-1.58026	-0.511434	1.10762	1.33779	1.5778	1.42847	1	-0.0693895	1.52741
>tr|I3L7E1|I3L7E1_PIG Uncharacterized protein OS=Sus scrofa PE=1 SV=1	2.79773	-0.902036	-2.34714	-0.33545	2.1051	1.19293	1.12066	1	-0.150482	1.526
>sp|Q5T9A4-3|ATD3B_HUMAN Isoform 3 of ATPase family AAA domain-containing protein 3B OS=Homo sapiens GN=ATAD3B	-1.12117	-1.73974	2.42557	2.42565	1.03909	1.27005	0.839437	1	-0.145115	1.52384
>sp|P11607-2|AT2A2_PIG Isoform 2 of Sarcoplasmic/endoplasmic reticulum calcium ATPase 2 OS=Sus scrofa GN=ATP2A2	0.416385	-1.08213	0.836355	0.00747185	2.30682	1.00845	0.673996	8	0.0568694	1.51888
>sp|Q06AB3|UCHL3_PIG Ubiquitin carboxyl-terminal hydrolase isozyme L3 OS=Sus scrofa GN=UCHL3 PE=2 SV=1	0.174352	-1.27622	0.918115	0.912287	1.38556	1.06365	0.228817	6	-0.0612505	1.51786
>sp|Q8NDW8|TT21A_HUMAN Tetratricopeptide repeat protein 21A OS=Homo sapiens GN=TTC21A PE=2 SV=3	-0.142132	-0.700525	0.921988	2.8972	1.28116	0.739891	-0.0467876	1	0.0264437	1.51749
>tr|O75813|O75813_HUMAN ErbB-3 R35 (Fragment) OS=Homo sapiens GN=c-erbB-3 PE=2 SV=1	1.57459	0.00842669	-1.74632	0.763272	1.7012	1.17497	1.25984	1	-0.0544326	1.51659
>sp|P02554|TBB_PIG Tubulin beta chain OS=Sus scrofa PE=1 SV=1	1.65238	-1.39722	-0.0601595	0.911683	1.52822	1.923	0.315478	5	0.0649986	1.51199
>tr|Q96P23|Q96P23_HUMAN Myofibrillogenesis regulator MR-2 OS=Homo sapiens PE=2 SV=1	0.054618	0.41794	-0.316567	1.62939	1.80435	0.869031	0.247247	1	0.051997	1.51068
>sp|P50667|COX2_PIG Cytochrome c oxidase subunit 2 OS=Sus scrofa GN=MT-CO2 PE=3 SV=1	1.1448	-1.68187	0.639316	0.146707	1.7068	1.27565	0.69037	3	0.0340827	1.50816
>sp|Q17RP2|TIGD6_HUMAN Tigger transposable element-derived protein 6 OS=Homo sapiens GN=TIGD6 PE=2 SV=2	0.41877	-1.2349	0.840965	2.1133	1.66472	0.775876	0.0496877	1	0.00827728	1.50609
>tr|F1RZ83|F1RZ83_PIG Eukaryotic initiation factor 4A-III OS=Sus scrofa GN=EIF4A3 PE=3 SV=2	-1.33295	1.07147	0.237667	1.75301	1.54163	1.26343	0.343954	1	-0.00793855	1.50547
>tr|Q9GMA7|Q9GMA7_PIG Alpha-1-antichymotrypsin 1 (Fragment) OS=Sus scrofa GN=SERPINA3-1 PE=2 SV=1	0.201817	1.31501	-1.34838	1.005	1.18582	1.5164	1.98985	3	0.0561497	1.50327
>tr|A0A140VKF1|A0A140VKF1_HUMAN Kinesin-like protein OS=Homo sapiens PE=2 SV=1	1.24541	-0.0569663	-1.07581	-0.102989	1.90452	0.785156	1.8206	1	0.0375418	1.50037
>tr|A5GFX4|A5GFX4_PIG ATP synthase, H+ transporting, mitochondrial F1 complex, epsilon subunit OS=Sus scrofa GN=ATP5E PE=1 SV=1	1.47423	0.00422111	-1.2415	0.66255	1.79874	0.807371	1.78226	3	0.0789829	1.50006
>tr|B3KTR3|B3KTR3_HUMAN Chloride intracellular channel protein OS=Homo sapiens PE=2 SV=1	0.00602326	-0.0629201	0.216542	0.442808	1.2879	0.912553	2.68366	1	0.053215	1.49878
>tr|F1RV36|F1RV36_PIG Uncharacterized protein OS=Sus scrofa GN=SDK2 PE=4 SV=2	-1.01395	-0.430485	1.3655	1.87293	2.06578	-0.129605	-0.0249353	1	-0.0263111	1.49851
>tr|A2KBC6|A2KBC6_HUMAN Anti-FactorVIII scFv (Fragment) OS=Homo sapiens PE=2 SV=1	-0.112786	-0.878083	1.03214	0.625709	2.01224	1.18054	0.365479	1	0.0137556	1.49585
>tr|I3LE25|I3LE25_PIG Solute carrier family 33 (Acetyl-CoA transporter), member 1 tv1 OS=Sus scrofa GN=SLC33A1 PE=1 SV=1	-2.16023	2.55059	-0.894872	1.6492	1.2876	1.52151	0.791818	1	-0.168169	1.49025
>tr|F1SE02|F1SE02_PIG Uncharacterized protein OS=Sus scrofa PE=4 SV=2	-0.209152	-1.22697	1.31124	2.59001	1.38828	0.474298	0.624121	1	-0.0416277	1.48283
>tr|F1RMY6|F1RMY6_PIG Uncharacterized protein OS=Sus scrofa GN=LOC100512339 PE=4 SV=1	-1.47261	0.316536	0.989512	1.74926	0.752528	2.17443	1.3612	1	-0.0555208	1.47721
>tr|I3LAH2|I3LAH2_PIG MICOS complex subunit MIC10 OS=Sus scrofa GN=MINOS1 PE=3 SV=1	-0.411874	0.700517	-0.134665	-0.546409	1.82822	0.888902	2.2752	1	0.0513259	1.4771
>sp|Q2TAK8|MUM1_HUMAN PWWP domain-containing protein MUM1 OS=Homo sapiens GN=MUM1 PE=1 SV=3	-0.800015	0.0739859	0.851161	0.408386	2.41856	0.242292	0.101221	1	0.0417106	1.47464
>sp|P79274|ACADL_PIG Long-chain specific acyl-CoA dehydrogenase, mitochondrial OS=Sus scrofa GN=ACADL PE=2 SV=1	1.19149	-0.756741	-0.28862	1.00076	1.52305	0.749403	1.82537	2	0.0487101	1.46613
>sp|Q5TEA6|SE1L2_HUMAN Protein sel-1 homolog 2 OS=Homo sapiens GN=SEL1L2 PE=2 SV=2	1.47061	-1.26253	-0.175283	1.37024	0.606341	0.304798	-0.568002	2	0.0109319	1.46443
>tr|F1SHH8|F1SHH8_PIG Uncharacterized protein OS=Sus scrofa GN=TTC17 PE=4 SV=2	-0.243317	0.179248	0.224138	1.37796	1.43716	1.05562	1.12587	1	0.0533563	1.45695
>tr|F1S5Z9|F1S5Z9_PIG Uncharacterized protein OS=Sus scrofa GN=ATXN7L2 PE=4 SV=2	0.0367223	0.946674	-0.905675	0.16318	0.987749	0.725919	3.15359	1	0.0259072	1.44885
>sp|Q2VL90|C163A_PIG Scavenger receptor cysteine-rich type 1 protein M130 OS=Sus scrofa GN=CD163 PE=1 SV=1	1.58342	-0.119862	-1.87819	1.22412	1.0157	1.5984	1.55276	2	-0.138211	1.44802
>tr|I3LKE2|I3LKE2_PIG Uncharacterized protein OS=Sus scrofa PE=4 SV=1	0.74709	-0.672856	0.0156496	1.47434	1.41791	0.842197	1.16271	1	0.0299614	1.44747
>sp|Q8N5H7|SH2D3_HUMAN SH2 domain-containing protein 3C OS=Homo sapiens GN=SH2D3C PE=1 SV=1	0.0665323	0.691215	-0.64037	1.44321	1.43999	0.776174	1.26799	1	0.0391257	1.44701
>tr|F1RYZ1|F1RYZ1_PIG Tetraspanin OS=Sus scrofa GN=CD151 PE=1 SV=1	0.448314	-0.90059	0.478754	2.03539	1.16182	0.110619	1.5527	1	0.00882593	1.43368
>tr|I3LMI3|I3LMI3_PIG Uncharacterized protein OS=Sus scrofa GN=PTF1A PE=4 SV=1	-1.00019	1.19802	-0.159665	2.57467	0.657932	1.47564	0.727622	1	0.0127224	1.42936
>sp|Q8TE68|ES8L1_HUMAN Epidermal growth factor receptor kinase substrate 8-like protein 1 OS=Homo sapiens GN=EPS8L1 PE=1 SV=3	-0.19527	-1.71166	1.66632	1.82701	1.33941	0.669288	0.942933	1	-0.0802023	1.42271
>sp|Q1W0Y2|COX7C_PIG Cytochrome c oxidase subunit 7C, mitochondrial OS=Sus scrofa GN=COX7C PE=1 SV=1	0.697438	-0.64239	1.47782	1.05853	1.94348	0.731085	0.681183	3	0.510955	1.41006
>tr|F1SFE6|F1SFE6_PIG Uncharacterized protein OS=Sus scrofa GN=PSMC6 PE=1 SV=1	-0.503845	0.0103635	0.275874	1.07625	1.38078	1.30229	1.19916	3	-0.0725356	1.40336
>sp|P28161|GSTM2_HUMAN Glutathione S-transferase Mu 2 OS=Homo sapiens GN=GSTM2 PE=1 SV=2	1.44059	-0.999012	-0.468156	1.02105	1.83368	0.220379	0.944893	1	-0.00885901	1.39633
>tr|V9HWI6|V9HWI6_HUMAN Epididymis secretory protein Li 51 OS=Homo sapiens GN=HEL-S-51 PE=2 SV=1	1.77647	-1.90497	0.0241296	1.18835	1.73174	0.440623	0.910427	1	-0.0347913	1.39565
>tr|A0A023VTS2|A0A023VTS2_PIG SAM domain and HD domain-containing protein 1 OS=Sus scrofa GN=SAMHD1 PE=2 SV=1	0.413582	1.62286	-2.20847	-0.961893	1.79718	0.523174	2.43651	1	-0.0573454	1.38962
>tr|G0WLG4|G0WLG4_PIG RING finger protein 3 OS=Sus scrofa GN=murf3 PE=2 SV=1	-0.50993	1.34094	-0.878993	1.52315	0.157792	0.599627	-0.0407715	3	-0.015993	1.38753
>sp|Q8N6V4-3|CJ053_HUMAN Isoform 3 of UPF0728 protein C10orf53 OS=Homo sapiens GN=C10orf53	-0.291165	-0.0396636	0.493304	1.78096	0.515748	1.51283	1.80189	1	0.0541584	1.38245
>sp|P80162|CXCL6_HUMAN C-X-C motif chemokine 6 OS=Homo sapiens GN=CXCL6 PE=1 SV=4	-1.68995	2.12407	-0.731436	1.74856	0.896396	1.78248	0.685813	1	-0.0991062	1.38201
>tr|F1SE21|F1SE21_PIG Uncharacterized protein OS=Sus scrofa GN=POLB PE=4 SV=2	0.871554	0.284472	-1.03929	0.287037	-1.26961	3.73154	3.04771	1	0.0389107	1.38102
>tr|A0A090N7V1|A0A090N7V1_HUMAN Uncharacterized protein OS=Homo sapiens GN=LOC285972 PE=4 SV=1	-1.48241	1.29449	0.14111	1.79197	1.16187	1.25123	0.69281	1	-0.0156022	1.3806
>tr|A5A780|A5A780_PIG Vacuolar protein sorting 33A homolog OS=Sus scrofa GN=VPS33A PE=1 SV=1	-0.750528	0.82999	0.0350822	1.80443	0.915865	1.68094	0.764317	1	0.0381816	1.37964
>tr|M0QYQ6|M0QYQ6_HUMAN F-box only protein 27 OS=Homo sapiens GN=FBXO27 PE=1 SV=1	-7.27815	-3.78988	5.75837	1.4847	-1.98561	2.99631	3.14494	1	-1.76989	1.37812
>tr|I3L687|I3L687_PIG Uncharacterized protein OS=Sus scrofa GN=HNRNPH2 PE=1 SV=1	0.156947	-1.31718	1.16463	2.16288	0.284435	1.77299	1.72902	1	0.00146486	1.37764
>tr|I3L6P2|I3L6P2_PIG Uncharacterized protein OS=Sus scrofa PE=4 SV=1	0.504061	0.77779	-1.20926	1.90272	0.321154	2.12618	1.52773	1	0.0241985	1.37296
>sp|Q8IVF6-2|AN18A_HUMAN Isoform 2 of Ankyrin repeat domain-containing protein 18A OS=Homo sapiens GN=ANKRD18A	-0.084108	0.25009	-0.0149561	2.49886	0.865172	1.19414	0.365796	1	0.050342	1.37068
>tr|F1SP36|F1SP36_PIG Uncharacterized protein OS=Sus scrofa GN=PDZD2 PE=4 SV=2	1.32189	-0.401349	-1.04577	1.76051	1.07626	0.580924	1.56123	1	-0.0417424	1.36952
>sp|P01846|LAC_PIG Ig lambda chain C region OS=Sus scrofa PE=1 SV=1	1.08949	1.15719	-2.49301	0.133013	0.860444	1.63509	2.54196	5	-0.0821097	1.36865
>tr|D9YZU7|D9YZU7_HUMAN Globin B3 OS=Homo sapiens GN=HBE1 PE=3 SV=1	-1.04418	1.42594	-0.39328	2.65252	0.578547	1.84149	0.642852	2	-0.00384034	1.36311
>sp|A4FU69|EFCB5_HUMAN EF-hand calcium-binding domain-containing protein 5 OS=Homo sapiens GN=EFCAB5 PE=1 SV=3	-1.02704	0.621803	0.432317	1.21106	1.31839	1.31697	0.798481	1	0.00902624	1.36199
>tr|F1SMB2|F1SMB2_PIG Acetyltransferase component of pyruvate dehydrogenase complex OS=Sus scrofa GN=DLAT PE=1 SV=2	1.02762	-1.18656	0.753494	0.548374	1.61876	1.11425	1.20114	9	0.198187	1.36096
>sp|Q8IV33|K0825_HUMAN Uncharacterized protein KIAA0825 OS=Homo sapiens GN=KIAA0825 PE=2 SV=2	0.524557	-0.427738	0.0336738	0.930428	0.55436	1.89871	2.01173	1	0.0434975	1.359
>sp|P80031|GSTP1_PIG Glutathione S-transferase P OS=Sus scrofa GN=GSTP1 PE=1 SV=2	0.376046	-1.17702	0.88309	1.04963	1.07254	1.82222	1.68378	8	0.0273722	1.35729
>sp|Q9NYQ7|CELR3_HUMAN Cadherin EGF LAG seven-pass G-type receptor 3 OS=Homo sapiens GN=CELSR3 PE=1 SV=2	0.156095	-0.873942	0.805037	2.03962	0.572529	1.48421	1.31781	1	0.0290631	1.35726
>tr|A1XQV6|A1XQV6_PIG COX7A2 OS=Sus scrofa GN=COX7A2 PE=2 SV=1	2.40367	-2.61335	0.408693	1.11299	1.82295	0.560027	0.598983	2	0.0663364	1.35657
>tr|K7GSE5|K7GSE5_PIG Uncharacterized protein OS=Sus scrofa GN=NDUFB9 PE=1 SV=1	0.136811	0.120845	-0.213531	0.581036	1.74852	0.895317	0.719473	4	0.0147085	1.35338
>tr|F1RMV5|F1RMV5_PIG Uncharacterized protein OS=Sus scrofa PE=1 SV=1	0.70198	0.718173	-1.31774	-0.521954	1.81764	0.486405	2.00132	1	0.0341381	1.35227
>sp|P17542|TAL1_HUMAN T-cell acute lymphocytic leukemia protein 1 OS=Homo sapiens GN=TAL1 PE=1 SV=2	0.0532232	0.982497	-0.909364	2.74789	0.739955	1.75409	-0.372815	2	0.0421187	1.34786
>tr|I3LUB3|I3LUB3_PIG Uncharacterized protein OS=Sus scrofa GN=SH3GLB2 PE=1 SV=1	-0.0591608	0.0217779	0.157269	0.253428	1.76843	0.858499	1.08628	2	0.0399621	1.34548
>tr|F1SRG2|F1SRG2_PIG NADH dehydrogenase [ubiquinone] 1 alpha subcomplex subunit 6 OS=Sus scrofa GN=LOC100737997 PE=1 SV=2	-0.697376	-1.86629	2.06806	0.574782	1.80655	1.08434	0.444838	1	-0.165202	1.34483
>sp|O43312|MTSS1_HUMAN Metastasis suppressor protein 1 OS=Homo sapiens GN=MTSS1 PE=1 SV=2	-0.112223	0.134293	0.146134	1.62722	0.817695	1.86565	0.782117	1	0.0560676	1.34286
>tr|I3LCE8|I3LCE8_PIG Uncharacterized protein OS=Sus scrofa GN=HTR6 PE=3 SV=1	2.27104	-1.58036	-0.985963	0.572443	1.4324	0.680875	1.91628	1	-0.0984275	1.34265
>tr|Q8N7W1|Q8N7W1_HUMAN cDNA FLJ40285 fis, clone TESTI2027820 OS=Homo sapiens PE=2 SV=1	0.19795	0.647665	-0.742589	0.446419	1.79301	0.528871	1.08458	1	0.0343422	1.33518
>tr|F1RW75|F1RW75_PIG Uncharacterized protein OS=Sus scrofa GN=DSP PE=1 SV=2	1.15776	0.014452	-1.07432	1.46231	0.103138	2.65927	0.969763	2	0.0326281	1.33292
>tr|F1S3G7|F1S3G7_PIG Uncharacterized protein OS=Sus scrofa GN=COL5A3 PE=4 SV=2	-1.05293	0.0833778	0.972008	1.63786	1.49488	0.950454	0.0344889	1	0.000817462	1.33207
>tr|F1SU00|F1SU00_PIG Uncharacterized protein OS=Sus scrofa PE=1 SV=1	0.362872	-0.918087	0.744486	1.34865	1.10889	1.88294	0.397234	2	0.0630904	1.32978
>sp|P31025|LCN1_HUMAN Lipocalin-1 OS=Homo sapiens GN=LCN1 PE=1 SV=1	-1.25678	0.363621	0.907385	-0.132474	-0.0612322	4.39836	0.341689	1	0.00474058	1.323
>tr|K7GMB5|K7GMB5_PIG Uncharacterized protein OS=Sus scrofa GN=CREM PE=4 SV=1	-1.1856	-0.561834	1.61799	1.34594	1.05815	1.97335	0.222546	1	-0.043148	1.31964
>tr|I3LJ05|I3LJ05_PIG Uncharacterized protein OS=Sus scrofa GN=C13H21orf33 PE=1 SV=1	0.276958	-0.291955	0.252519	0.489762	1.08455	1.39364	1.65199	7	0.0791741	1.31783
>tr|K7GN24|K7GN24_PIG Uncharacterized protein OS=Sus scrofa PE=4 SV=1	-0.120583	0.812825	-0.575367	2.12132	0.466054	1.54018	1.14663	1	0.0389582	1.31746
>tr|F1SHQ8|F1SHQ8_PIG Tubulin alpha chain OS=Sus scrofa GN=TUBA8 PE=3 SV=1	1.31826	-1.2187	-0.195045	0.289542	1.80218	0.821853	0.824915	1	-0.0318291	1.31471
>sp|Q9H2U2|IPYR2_HUMAN Inorganic pyrophosphatase 2, mitochondrial OS=Homo sapiens GN=PPA2 PE=1 SV=2	0.816014	-1.01454	0.117837	1.64123	1.11555	1.04098	1.20185	1	-0.0268967	1.31352
>tr|F1SV44|F1SV44_PIG Ferritin OS=Sus scrofa PE=3 SV=1	-0.73905	0.621732	0.235895	1.50079	0.775768	1.72737	1.04614	1	0.0395257	1.31102
>sp|Q8TDW0|LRC8C_HUMAN Volume-regulated anion channel subunit LRRC8C OS=Homo sapiens GN=LRRC8C PE=1 SV=2	-1.78507	0.964482	0.691335	0.964641	0.774869	2.0658	1.1615	1	-0.043084	1.30785
>sp|P12682|HMGB1_PIG High mobility group protein B1 OS=Sus scrofa GN=HMGB1 PE=2 SV=3	0.55587	-0.340304	0.470949	2.48705	0.817593	0.534993	1.5125	12	0.228839	1.30531
>tr|G9F6X7|G9F6X7_PIG Tyrosine 3-monooxygenase tryptophan 5-monooxygenase activation protein OS=Sus scrofa PE=2 SV=1	2.41118	-1.83123	-0.385558	0.257527	1.94284	1.05077	1.37201	19	0.0647995	1.30363
>sp|Q712U6|ARP19_PIG cAMP-regulated phosphoprotein 19 OS=Sus scrofa GN=ARPP19 PE=2 SV=3	1.12178	-1.12243	-0.0346753	0.955261	0.698093	1.42372	1.80303	1	-0.0117749	1.30212
>tr|F1S2E1|F1S2E1_PIG Vacuolar ATPase assembly integral membrane protein VMA21 OS=Sus scrofa GN=VMA21 PE=1 SV=1	-0.696652	-0.0461992	0.796994	0.889362	0.808064	1.80417	1.73103	1	0.0180474	1.29895
>sp|P21439|MDR3_HUMAN Phosphatidylcholine translocator ABCB4 OS=Homo sapiens GN=ABCB4 PE=1 SV=2	-0.379176	0.41474	0.126636	1.48101	0.88081	1.6966	0.757552	1	0.0540666	1.28415
>tr|F1SDX2|F1SDX2_PIG Uncharacterized protein OS=Sus scrofa GN=SLC32A1 PE=1 SV=1	1.50143	-0.139745	-1.26352	1.6142	1.18837	0.994351	0.876392	1	0.0327202	1.28396
>tr|F1SBC3|F1SBC3_PIG Uncharacterized protein OS=Sus scrofa GN=GREB1L PE=4 SV=2	-0.379241	0.556785	-0.10871	0.22037	1.70487	1.17905	1.05617	2	0.022945	1.28299
>sp|Q9MZ15|VDAC2_PIG Voltage-dependent anion-selective channel protein 2 OS=Sus scrofa GN=VDAC2 PE=2 SV=1	0.69375	0.450998	-1.05375	1.15241	1.43742	0.532299	1.11306	4	0.0303334	1.27822
>tr|I3LT56|I3LT56_PIG Uncharacterized protein OS=Sus scrofa GN=CDC42EP1 PE=4 SV=1	-1.71002	0.786364	0.847122	2.19104	0.67011	1.01116	1.18586	1	-0.0255118	1.27555
>tr|Q29275|Q29275_PIG Uridylate kinase (Fragment) OS=Sus scrofa PE=2 SV=1	-0.302346	0.236752	0.222261	2.09992	0.718943	1.42003	0.969046	1	0.0522223	1.27538
>tr|A1XQS7|A1XQS7_PIG MCEE OS=Sus scrofa GN=MCEE PE=2 SV=1	-0.0376667	0.845589	-0.663702	1.68935	0.565215	2.29827	0.661991	1	0.0480735	1.27336
>tr|Q1T7A9|Q1T7A9_PIG Type VI collagen alpha-1 chain (Fragment) OS=Sus scrofa GN=COL6A1 PE=2 SV=1	1.26749	0.642485	-1.96883	0.245882	1.03745	1.18028	1.82592	8	-0.0196166	1.27283
>tr|F2Z5V4|F2Z5V4_PIG Uncharacterized protein OS=Sus scrofa GN=PAFAH1B2 PE=1 SV=1	1.1909	0.498677	-1.60602	-0.36635	1.53796	0.529711	2.2662	2	0.0278498	1.27012
>tr|F1S138|F1S138_PIG Aminopeptidase OS=Sus scrofa GN=ENPEP PE=1 SV=2	0.930553	-0.213959	-0.630254	0.700119	1.27367	0.667506	1.68514	1	0.0287802	1.26783
>sp|Q7Z6M2|FBX33_HUMAN F-box only protein 33 OS=Homo sapiens GN=FBXO33 PE=1 SV=1	0.688731	-2.61571	1.5225	1.72448	1.33107	0.112301	0.936248	1	-0.134826	1.26782
>tr|I3LK54|I3LK54_PIG Uncharacterized protein OS=Sus scrofa GN=PCDHGA1 PE=4 SV=1	-1.16807	1.16575	0.0176386	2.23385	0.415808	1.20483	1.20958	1	0.00510578	1.2669
>tr|F1STW5|F1STW5_PIG Uncharacterized protein OS=Sus scrofa PE=1 SV=2	0.491997	-1.35301	0.863341	-0.110118	1.81116	1.2428	0.437623	1	0.000776566	1.26319
>tr|S5RTG0|S5RTG0_PIG Toll-like receptor 8 OS=Sus scrofa PE=2 SV=1	0.202117	0.287728	-0.346191	1.53784	1.24944	1.24387	0.150213	1	0.0478845	1.2612
>tr|A7YX24|A7YX24_PIG Gamma-synuclein OS=Sus scrofa GN=SNCG PE=1 SV=1	-1.16468	2.09778	-1.32802	1.67511	0.771643	1.1401	0.887412	9	-0.13164	1.26102
>tr|I3LDC3|I3LDC3_PIG Uncharacterized protein OS=Sus scrofa GN=NDUFB10 PE=1 SV=1	0.301253	-1.2499	1.35008	1.77877	1.38124	0.254267	0.727857	7	0.13381	1.24496
>tr|I3L5B9|I3L5B9_PIG Uncharacterized protein OS=Sus scrofa GN=LOC100624781 PE=4 SV=1	-0.939913	0.948562	0.067698	1.95698	0.829017	1.10458	0.734253	1	0.025449	1.24131
>tr|Q2TSD0|Q2TSD0_HUMAN Glyceraldehyde-3-phosphate dehydrogenase OS=Homo sapiens PE=2 SV=1	-0.644167	-1.74956	2.04974	1.37119	1.62233	0.249973	0.291866	1	-0.114661	1.2405
>tr|J3QRF8|J3QRF8_HUMAN Peptidyl-tRNA hydrolase ICT1, mitochondrial (Fragment) OS=Homo sapiens GN=MRPL58 PE=1 SV=1	1.3893	0.309228	-1.86916	2.0209	1.34773	1.16118	-1.04291	1	-0.0568749	1.23933
>tr|V9HW22|V9HW22_HUMAN Epididymis luminal protein 33 OS=Homo sapiens GN=HEL-S-72p PE=2 SV=1	0.933281	-1.01636	0.0422862	0.429569	0.674966	1.48786	2.10261	2	-0.0135983	1.23845
>sp|P23297|S10A1_HUMAN Protein S100-A1 OS=Homo sapiens GN=S100A1 PE=1 SV=2	-1.84054	-1.89312	3.16882	0.735808	2.15164	0.198757	-0.717837	2	-0.188282	1.22753
>tr|Q6W6X3|Q6W6X3_PIG PSMC4 subunit (Fragment) OS=Sus scrofa PE=4 SV=1	-0.893244	0.410006	0.459607	0.643482	1.00667	2.71302	-0.542782	1	-0.00787704	1.22592
>tr|F1SMT0|F1SMT0_PIG Uncharacterized protein OS=Sus scrofa GN=EFHD1 PE=1 SV=2	-0.263561	0.445117	-0.226623	0.896268	1.07433	1.44843	0.9875	2	-0.0150225	1.22488
>tr|F1S7X2|F1S7X2_PIG Uncharacterized protein OS=Sus scrofa GN=MYCT1 PE=1 SV=1	-0.28426	-0.264729	0.670129	0.380504	1.39013	1.45714	0.80906	1	0.0403799	1.21903
>tr|F1SAK6|F1SAK6_PIG Uncharacterized protein OS=Sus scrofa GN=ATP5L PE=1 SV=1	-0.190555	0.283306	0.070558	0.653445	1.05462	1.45039	1.46209	5	0.0544363	1.21882
>tr|I3LCN6|I3LCN6_PIG Uncharacterized protein OS=Sus scrofa GN=PURA PE=1 SV=1	0.642853	-0.602305	0.156473	0.910278	1.32697	0.708714	1.12157	6	0.0656737	1.21555
>sp|Q95339|ATPK_PIG ATP synthase subunit f, mitochondrial OS=Sus scrofa GN=ATP5J2 PE=3 SV=4	1.05393	-0.184362	-0.800222	1.30473	1.33449	1.07429	0.358092	1	0.0231159	1.21288
>sp|Q8WXI7|MUC16_HUMAN Mucin-16 OS=Homo sapiens GN=MUC16 PE=1 SV=3	-0.199321	0.539791	-0.186984	0.409759	1.37167	0.622526	1.52101	1	0.051162	1.20818
>tr|Q9BDC3|Q9BDC3_PIG p27Kip1 OS=Sus scrofa GN=p27Kip1 PE=2 SV=1	0.114027	1.0261	-1.01192	1.3386	0.882145	1.12274	1.33877	1	0.0427361	1.20688
>tr|F1SMR3|F1SMR3_PIG Uncharacterized protein OS=Sus scrofa GN=PSIP1 PE=1 SV=2	0.369388	0.165705	-0.424773	1.9444	0.51109	1.06183	1.39539	2	0.0367732	1.20305
>sp|Q9Y5R4|HEMK1_HUMAN HemK methyltransferase family member 1 OS=Homo sapiens GN=HEMK1 PE=1 SV=1	-2.10832	2.2091	-0.513214	1.89065	0.942652	1.11834	0.261754	1	-0.137479	1.20297
>tr|F1STV0|F1STV0_PIG Uncharacterized protein OS=Sus scrofa GN=PRCP PE=1 SV=2	0.33463	-1.58983	1.12493	0.0232899	1.16713	2.21491	0.440141	1	-0.043424	1.19593
>tr|F1SSS5|F1SSS5_PIG Uncharacterized protein OS=Sus scrofa PE=4 SV=2	1.70831	-1.45723	-0.310572	1.34688	0.900904	1.19549	1.14238	1	-0.0198308	1.19374
>tr|F1S0H1|F1S0H1_PIG Kynureninase OS=Sus scrofa GN=KYNU PE=1 SV=2	-2.08338	0.643274	1.08387	1.55384	1.03038	-0.184742	1.56518	1	-0.118746	1.18668
>tr|F1RK74|F1RK74_PIG Uncharacterized protein OS=Sus scrofa GN=SLC25A1 PE=1 SV=2	-0.86381	0.289415	0.675806	2.34266	0.586495	0.988021	0.564105	1	0.0338037	1.18381
>tr|I3LQ82|I3LQ82_PIG Uncharacterized protein OS=Sus scrofa GN=SDCCAG3 PE=4 SV=1	0.37058	-0.118758	-0.0984262	1.20464	1.15758	0.597233	1.14154	1	0.0511321	1.18335
>sp|P61013|PPLA_PIG Cardiac phospholamban OS=Sus scrofa GN=PLN PE=1 SV=1	-1.03673	1.96038	0.558448	2.31813	0.865357	0.231434	1.27137	5	0.494031	1.1756
>tr|F1RQS2|F1RQS2_PIG Chloride intracellular channel protein OS=Sus scrofa GN=CLIC5 PE=1 SV=1	-0.952793	-1.35337	2.1988	-0.0405763	1.37561	0.378574	0.994241	5	-0.0357858	1.17524
>sp|Q45FY6|HPRT_PIG Hypoxanthine-guanine phosphoribosyltransferase OS=Sus scrofa GN=HPRT1 PE=2 SV=3	1.46471	-0.183078	-1.19561	-0.10998	1.71179	1.32207	0.131236	2	0.0286763	1.17448
>tr|I3LTT7|I3LTT7_PIG Uncharacterized protein OS=Sus scrofa GN=SLC39A6 PE=4 SV=1	0.95748	-0.434732	-0.435184	1.28141	0.42498	1.48846	1.60286	1	0.0291877	1.17322
>tr|F1RPY3|F1RPY3_PIG Reticulon OS=Sus scrofa GN=RTN3 PE=1 SV=2	1.03763	0.518102	-1.2656	0.998826	1.00304	1.00587	1.53039	3	0.0967106	1.16264
>tr|F1RW98|F1RW98_PIG Uncharacterized protein OS=Sus scrofa GN=LOC100626145 PE=1 SV=2	1.19729	-0.909122	-0.155252	1.15138	0.553287	1.51093	1.52101	2	0.0443043	1.16204
>tr|I3LTH5|I3LTH5_PIG Uncharacterized protein OS=Sus scrofa GN=ZMYM2 PE=4 SV=1	0.0744126	-0.62805	0.692748	1.74117	0.492931	0.691058	2.04925	1	0.0463702	1.16069
>tr|M9TGS8|M9TGS8_PIG Mitochondrial delta3,delta2-dienoyl-CoA isomerase OS=Sus scrofa GN=Eci1 PE=2 SV=1	1.50958	-0.948305	-0.426817	0.0487238	1.18706	0.889112	0.901955	4	0.04482	1.15943
>tr|I3LFV2|I3LFV2_PIG Uncharacterized protein OS=Sus scrofa PE=4 SV=1	0.656852	0.738072	-1.33371	0.598693	0.963774	0.459256	2.18026	2	0.0204031	1.15509
>tr|F1S4V3|F1S4V3_PIG Uncharacterized protein OS=Sus scrofa GN=FAM160B1 PE=4 SV=1	0.481438	0.200268	-0.49615	1.05692	1.23283	1.18862	0.448806	2	0.0618518	1.15219
>tr|F1RZH8|F1RZH8_PIG Uncharacterized protein OS=Sus scrofa GN=LNPK PE=1 SV=2	-0.0702683	0.729802	-0.486327	1.38258	0.983453	1.4256	0.413702	3	0.0577355	1.14927
>sp|Q2L969|MTX2_PIG Metaxin-2 OS=Sus scrofa GN=MTX2 PE=2 SV=1	-3.26468	2.50485	-0.0658946	0.44409	1.43869	0.55847	1.09596	1	-0.275241	1.14837
>tr|I3LAX9|I3LAX9_PIG Uncharacterized protein OS=Sus scrofa PE=4 SV=1	0.334954	0.34314	-0.488837	0.781145	1.05883	1.35364	0.978034	1	0.0630855	1.14661
>tr|F1RQY5|F1RQY5_PIG Uncharacterized protein OS=Sus scrofa GN=RUNDC3A PE=1 SV=2	-1.72753	1.02341	0.64265	0.933031	0.266151	2.75719	0.453006	1	-0.0204905	1.14524
>tr|F1RSM3|F1RSM3_PIG Uncharacterized protein OS=Sus scrofa GN=HELZ PE=4 SV=1	0.853364	-0.914797	0.187184	1.52626	0.718735	1.40617	0.773625	2	0.0419171	1.14406
>tr|Q548T7|Q548T7_HUMAN 12CC4 OS=Homo sapiens GN=FOXP1 PE=2 SV=1	-1.87288	1.54607	0.159652	1.48318	1.06147	1.16025	0.21539	1	-0.055718	1.14401
>tr|I3LE47|I3LE47_PIG Uncharacterized protein OS=Sus scrofa PE=1 SV=1	-1.29404	0.245193	1.04691	1.88896	1.10105	1.22239	-0.644898	1	-0.000646634	1.14393
>sp|Q9BXM0|PRAX_HUMAN Periaxin OS=Homo sapiens GN=PRX PE=1 SV=2	-0.326668	0.820237	-0.38165	1.66193	0.720846	1.28079	0.79112	2	0.0373065	1.14273
>tr|F2Z5J1|F2Z5J1_PIG Uncharacterized protein OS=Sus scrofa GN=PSMC1 PE=1 SV=1	0.792578	0.304308	-0.988649	1.71307	0.979028	1.14393	0.200881	2	0.0360791	1.14242
>tr|I3LCX3|I3LCX3_PIG Uncharacterized protein OS=Sus scrofa GN=DUSP3 PE=1 SV=1	0.436643	0.0544518	-0.578178	0.249686	1.16613	1.56258	0.642674	6	-0.029028	1.14006
>sp|P29804|ODPA_PIG Pyruvate dehydrogenase E1 component subunit alpha, somatic form, mitochondrial (Fragment) OS=Sus scrofa GN=PDHA1 PE=1 SV=1	-0.131314	0.475203	-0.830501	1.17885	1.07397	1.16286	0.590855	4	-0.162204	1.1398
>sp|P32195|PG2_PIG Protegrin-2 OS=Sus scrofa GN=NPG2 PE=1 SV=2	-1.58941	2.84027	-1.06748	0.265382	0.847221	2.14187	-0.104748	2	0.0611293	1.13741
>tr|F1SGD8|F1SGD8_PIG Uncharacterized protein OS=Sus scrofa GN=PHLDA1 PE=4 SV=1	1.88689	-1.61035	-0.499505	1.82176	0.662393	1.22527	0.655428	1	-0.0743215	1.13661
>tr|F1RYY6|F1RYY6_PIG Transaldolase OS=Sus scrofa GN=TALDO1 PE=1 SV=2	0.624078	-0.231715	-0.261218	1.30664	0.962212	0.663578	1.17376	1	0.043715	1.13468
>tr|F1RIB4|F1RIB4_PIG Uncharacterized protein OS=Sus scrofa PE=1 SV=2	-2.11951	-0.458421	2.34209	1.57484	0.445635	1.69315	1.13245	2	-0.0786125	1.13372
>tr|A0PA00|A0PA00_PIG C1 inhibitor OS=Sus scrofa GN=C1-INH PE=2 SV=1	1.75183	0.302453	-2.12755	-1.13735	1.48606	0.157977	2.57065	1	-0.0244197	1.13238
>tr|F1SU46|F1SU46_PIG Condensin complex subunit 2 OS=Sus scrofa PE=1 SV=2	-0.472705	0.669103	-0.0543802	1.22995	1.09018	1.06008	0.558668	1	0.0473394	1.13187
>tr|I3LR69|I3LR69_PIG Ferritin OS=Sus scrofa GN=FTH1 PE=1 SV=1	1.13617	-1.47333	0.312134	0.895775	1.12757	0.545435	1.80346	2	-0.00834036	1.13069
>tr|I3LUZ8|I3LUZ8_PIG Uncharacterized protein OS=Sus scrofa GN=LOC100516656 PE=1 SV=1	-0.566457	0.377388	0.201923	0.903304	1.1371	1.46185	0.437968	5	0.00428492	1.12969
>tr|F1SRM1|F1SRM1_PIG Uncharacterized protein OS=Sus scrofa GN=MYO10 PE=1 SV=2	-0.352287	0.927034	-0.493851	0.360846	1.34839	0.745903	0.836568	2	0.0269657	1.12918
>tr|I3LEC2|I3LEC2_PIG Uncharacterized protein OS=Sus scrofa GN=PCBP1 PE=1 SV=1	-0.0724994	-0.744063	0.969709	-0.115778	1.43463	0.470412	1.8099	6	0.0510486	1.12683
>tr|B2R8G3|B2R8G3_HUMAN Hedgehog protein OS=Homo sapiens PE=2 SV=1	0.0640156	-0.23302	0.296858	1.30887	0.813153	1.27963	1.14772	1	0.0426178	1.12649
>tr|F1SFA7|F1SFA7_PIG Uncharacterized protein OS=Sus scrofa GN=COL1A2 PE=1 SV=1	-0.348175	0.993978	-0.679846	1.97341	0.387884	1.57071	0.705227	3	-0.0113475	1.12637
>tr|I3L8D5|I3L8D5_PIG Uncharacterized protein OS=Sus scrofa GN=FLYWCH1 PE=4 SV=1	-0.089605	0.824188	-0.625088	1.57034	0.527831	1.77873	0.496869	1	0.0364983	1.12579
>sp|P05027|AT1B1_PIG Sodium/potassium-transporting ATPase subunit beta-1 OS=Sus scrofa GN=ATP1B1 PE=1 SV=2	-0.642598	0.144603	0.608366	1.00626	1.00993	-0.550233	0.0515675	11	0.0367903	1.12311
>sp|A0A1B0GTR0|EDD13_HUMAN Epididymal protein 13 OS=Homo sapiens GN=EDDM13 PE=3 SV=1	-1.99347	0.319588	1.47032	2.36025	0.0224998	1.57442	0.865015	1	-0.0678521	1.12308
>tr|F1S2Q3|F1S2Q3_PIG Uncharacterized protein OS=Sus scrofa GN=TMED10 PE=1 SV=2	2.63066	-1.55697	-1.6719	-0.475643	1.12829	1.23874	1.78552	2	-0.199405	1.12069
>sp|Q9NS87|KIF15_HUMAN Kinesin-like protein KIF15 OS=Homo sapiens GN=KIF15 PE=1 SV=1	-0.0629935	-0.859538	0.987072	1.46138	0.938969	0.737265	0.92217	1	0.0215138	1.11857
>tr|F1RHJ9|F1RHJ9_PIG Uncharacterized protein OS=Sus scrofa PE=1 SV=2	1.03416	-1.74679	0.577598	0.551468	0.911356	1.07511	0.92454	6	-0.0450108	1.11618
>sp|Q9H461|FZD8_HUMAN Frizzled-8 OS=Homo sapiens GN=FZD8 PE=1 SV=1	0.189779	-1.26065	1.11291	1.80127	0.907303	0.62543	0.825769	1	0.0140132	1.11557
>tr|F1RK02|F1RK02_PIG Uncharacterized protein OS=Sus scrofa GN=LCP1 PE=1 SV=2	2.66196	-0.119997	-2.67474	0.705782	0.73668	2.16528	0.434633	4	-0.044261	1.11542
>sp|Q95266|KCC2D_PIG Calcium/calmodulin-dependent protein kinase type II subunit delta OS=Sus scrofa GN=CAMK2D PE=2 SV=1	2.21487	-1.00567	-1.37756	0.837293	1.06753	1.00886	1.16967	1	-0.0561215	1.11481
>sp|P15175|ICTL_PIG Cathelin OS=Sus scrofa PE=1 SV=2	-1.32417	2.55997	-1.03076	-0.119391	0.704376	2.37281	0.263727	3	0.0683454	1.10746
>tr|F1RKY2|F1RKY2_PIG Uncharacterized protein OS=Sus scrofa GN=SERPIND1 PE=1 SV=1	1.49528	-0.0984358	-1.49965	0.0184103	1.59553	0.789988	0.669166	1	-0.0342684	1.10433
>sp|Q8TEU7|RPGF6_HUMAN Rap guanine nucleotide exchange factor 6 OS=Homo sapiens GN=RAPGEF6 PE=1 SV=2	-0.542697	-0.20425	0.844111	2.60575	1.08526	-0.138075	-0.440459	1	0.032388	1.1031
>tr|K7ZPU8|K7ZPU8_PIG IgG heavy chian constant region (Fragment) OS=Sus scrofa GN=IGHG5-1 PE=4 SV=1	-0.93202	0.084708	0.86275	-0.561055	1.46145	0.0635697	2.04213	1	0.00514597	1.10202
>tr|F1RLP9|F1RLP9_PIG Uncharacterized protein OS=Sus scrofa GN=UBQLN4 PE=1 SV=2	-0.37312	-0.772009	1.14402	1.15363	0.648547	1.36786	1.28238	1	-0.000371273	1.10123
>tr|F1RZU3|F1RZU3_PIG Uncharacterized protein OS=Sus scrofa GN=HCFC1 PE=1 SV=2	1.83017	-1.2907	-0.597645	0.425219	1.52443	-0.0634512	1.23383	1	-0.0193907	1.09843
>tr|I3L5J7|I3L5J7_PIG Uncharacterized protein OS=Sus scrofa PE=4 SV=1	0.00769322	0.541377	-0.352869	0.38762	1.29432	0.626282	1.29667	1	0.0654005	1.09743
>tr|I3LUQ5|I3LUQ5_PIG Uncharacterized protein OS=Sus scrofa PE=4 SV=1	-0.199879	-0.863834	1.1069	1.60411	0.502994	1.43932	0.796665	1	0.0143957	1.09511
>tr|F2Z5L6|F2Z5L6_PIG Histone H2A OS=Sus scrofa GN=HIST2H2AB PE=1 SV=1	1.42494	-0.458929	-0.745425	-0.320215	0.945743	2.66876	0.456048	2	0.0735299	1.09267
>tr|I3LQ84|I3LQ84_PIG Uncharacterized protein OS=Sus scrofa GN=COL6A2 PE=1 SV=1	0.944155	-0.621185	-1.02009	-0.203032	1.01028	1.10874	2.26967	13	-0.232373	1.09146
>tr|F1RG35|F1RG35_PIG Uncharacterized protein OS=Sus scrofa GN=STUB1 PE=1 SV=2	-0.477788	0.571096	-0.0693539	0.204279	1.46419	0.191288	1.36679	1	0.00798471	1.09073
>tr|F1SR53|F1SR53_PIG Uncharacterized protein OS=Sus scrofa GN=ITGA5 PE=1 SV=3	-0.396756	0.200712	0.387367	0.441924	1.15372	0.61541	1.66516	17	0.0637739	1.0883
>tr|F2Z5H9|F2Z5H9_PIG Uncharacterized protein OS=Sus scrofa GN=HNRNPH1 PE=1 SV=1	1.54602	-1.24772	-0.0378428	0.835426	1.20336	0.584979	1.17403	8	0.0868189	1.08719
>tr|I3LC14|I3LC14_PIG Uncharacterized protein OS=Sus scrofa GN=ADAMTSL2 PE=4 SV=1	0.354241	-0.488375	0.245189	1.04346	0.324021	1.92134	1.08441	1	0.0370184	1.08508
>tr|K7GRU2|K7GRU2_PIG Protein AMBP OS=Sus scrofa GN=AMBP PE=1 SV=1	-1.11285	-2.89302	3.58373	-0.0956773	2.14441	0.250959	-0.770784	3	-0.140712	1.08239
>tr|F1S098|F1S098_PIG Uncharacterized protein OS=Sus scrofa GN=HERC1 PE=4 SV=1	-0.903453	0.394418	0.598764	1.62026	0.936411	1.0741	0.233526	1	0.0299099	1.08195
>sp|Q53EQ6|TIGD5_HUMAN Tigger transposable element-derived protein 5 OS=Homo sapiens GN=TIGD5 PE=1 SV=3	-0.026899	-0.399601	0.581808	0.544994	1.5744	0.557407	0.341011	1	0.0517692	1.08014
>tr|F1RY52|F1RY52_PIG Uncharacterized protein OS=Sus scrofa GN=ESRP1 PE=4 SV=2	0.897453	-0.800186	-0.0203848	1.69137	0.583861	0.961731	0.965071	1	0.0256271	1.0771
>tr|F1S9U8|F1S9U8_PIG Uncharacterized protein OS=Sus scrofa PE=4 SV=2	-1.24092	0.264476	1.00308	1.83417	1.3827	0.425899	-0.702744	1	0.00887968	1.07693
>tr|F1S089|F1S089_PIG Uncharacterized protein OS=Sus scrofa GN=LACTB PE=1 SV=1	-1.07958	0.910301	0.236865	0.502059	1.42769	1.08777	0.154699	1	0.0225291	1.07617
>tr|F1RN76|F1RN76_PIG Uncharacterized protein OS=Sus scrofa GN=CD5L PE=1 SV=2	0.650302	-1.35949	0.36323	-0.618652	1.4146	0.595941	0.85984	7	-0.115318	1.07293
>tr|H3BSR8|H3BSR8_HUMAN INMT-MINDY4 readthrough (NMD candidate) (Fragment) OS=Homo sapiens GN=INMT-MINDY4 PE=4 SV=1	0.326773	-0.311649	0.136583	1.63685	0.382337	1.96978	0.116103	1	0.0505693	1.06276
>tr|F1SMA0|F1SMA0_PIG Uncharacterized protein OS=Sus scrofa GN=TWSG1 PE=4 SV=1	0.498321	0.640797	-1.10568	1.17914	0.905271	1.34844	0.312325	1	0.0111466	1.06231
>sp|Q5JTJ3-2|COA6_HUMAN Isoform 2 of Cytochrome c oxidase assembly factor 6 homolog OS=Homo sapiens GN=COA6	0.106082	0.687836	-0.617502	1.49763	1.13687	0.800883	0.087811	1	0.0588053	1.05977
>sp|Q4G0A6|MINY4_HUMAN Probable ubiquitin carboxyl-terminal hydrolase MINDY-4 OS=Homo sapiens GN=MINDY4 PE=1 SV=2	-0.53667	0.255097	0.432196	1.93207	0.577882	1.4234	0.00608771	1	0.0502077	1.05966
>tr|F1SMW5|F1SMW5_PIG Uncharacterized protein OS=Sus scrofa GN=KDSR PE=1 SV=1	-0.849438	-0.141069	1.03552	2.92538	0.768269	-0.230384	-0.338415	1	0.0150043	1.05762
>tr|F2Z571|F2Z571_PIG Tubulin beta chain OS=Sus scrofa GN=TUBB4B PE=1 SV=1	1.65537	-0.991526	-0.338289	-0.226084	1.3274	1.49631	0.554234	20	0.108519	1.05682
>tr|F2Z581|F2Z581_PIG Histone H2B OS=Sus scrofa GN=HIST1H2BH PE=3 SV=1	0.848658	-0.0243121	-0.701273	0.441327	0.256689	3.06367	0.744467	4	0.0410245	1.05605
>tr|I3LFW6|I3LFW6_PIG Uncharacterized protein OS=Sus scrofa GN=UBE2V1 PE=1 SV=1	0.622925	-1.45941	0.658173	0.759694	0.931179	1.12513	1.23589	6	-0.0594362	1.05487
>sp|Q9N0F1|ODO2_PIG Dihydrolipoyllysine-residue succinyltransferase component of 2-oxoglutarate dehydrogenase complex, mitochondrial OS=Sus scrofa GN=DLST PE=1 SV=1	1.08275	-1.04874	0.132884	0.552565	1.09913	0.963167	1.14802	17	0.0556337	1.05229
>sp|Q0PIT9|NNRE_PIG NAD(P)H-hydrate epimerase OS=Sus scrofa GN=NAXE PE=2 SV=1	1.30681	-1.42044	0.151501	0.727324	0.842389	1.44472	1.06202	1	0.0126244	1.04945
>sp|Q5TIE3|VW5B1_HUMAN von Willebrand factor A domain-containing protein 5B1 OS=Homo sapiens GN=VWA5B1 PE=1 SV=2	-0.0821782	0.0251428	0.205211	1.00336	0.359322	2.03627	0.771268	1	0.0493919	1.04529
>tr|F6RGN5|F6RGN5_HUMAN Mitochondrial dicarboxylate carrier OS=Homo sapiens GN=SLC25A10 PE=1 SV=1	0.856077	0.215287	-1.04619	-0.897372	0.347413	-1.36607	4.23618	1	0.00838998	1.04453
>tr|F1RKU0|F1RKU0_PIG Isocitrate dehydrogenase [NAD] subunit, mitochondrial OS=Sus scrofa GN=IDH3A PE=1 SV=1	2.36653	0.0109654	-2.35134	0.139335	1.42816	0.367648	0.679195	29	0.00872004	1.0437
>sp|P34934|HSP7X_PIG Heat shock 70 kDa protein (Fragment) OS=Sus scrofa PE=2 SV=1	1.06882	0.628718	-0.269446	0.13343	1.273	0.997838	0.856167	3	0.476031	1.04198
>sp|Q86VF2-5|IGFN1_HUMAN Isoform 5 of Immunoglobulin-like and fibronectin type III domain-containing protein 1 OS=Homo sapiens GN=IGFN1	-1.5124	-0.347386	1.73085	0.658445	0.722562	1.24341	1.37585	1	-0.0429789	1.0396
>tr|F1SM98|F1SM98_PIG Uncharacterized protein OS=Sus scrofa GN=NDUFV2 PE=1 SV=1	1.05157	-0.709319	-0.236708	0.428071	1.25245	0.379108	1.20879	20	0.0351813	1.03652
>tr|F2Z5J6|F2Z5J6_PIG Uncharacterized protein OS=Sus scrofa GN=GTF2B PE=1 SV=2	0.950113	-0.530477	-0.333302	0.569006	1.29797	0.712362	0.665686	1	0.0287778	1.03572
>tr|F1SX62|F1SX62_PIG Versican OS=Sus scrofa GN=VCAN PE=1 SV=1	0.466893	0.608373	-0.892241	0.485577	1.01777	1.70005	0.272895	4	0.0610083	1.0333
>sp|A6NMZ7|CO6A6_HUMAN Collagen alpha-6(VI) chain OS=Homo sapiens GN=COL6A6 PE=1 SV=2	-0.989268	0.272586	0.790701	1.42325	0.833186	0.592119	0.933795	1	0.0246732	1.03061
>sp|O43490|PROM1_HUMAN Prominin-1 OS=Homo sapiens GN=PROM1 PE=1 SV=1	-0.644017	-1.48864	1.92297	0.774422	1.40076	0.59444	0.23934	1	-0.0698974	1.02781
>tr|F1RXA0|F1RXA0_PIG Uncharacterized protein OS=Sus scrofa GN=ZBTB10 PE=4 SV=2	-0.898194	0.458211	0.50702	-0.516423	1.64836	1.11054	0.232129	1	0.0223454	1.02398
>sp|Q06787-10|FMR1_HUMAN Isoform 10 of Synaptic functional regulator FMR1 OS=Homo sapiens GN=FMR1	-0.638958	0.914964	-0.176133	0.739539	1.11911	0.725333	0.866051	1	0.0332912	1.02303
>tr|I3LS60|I3LS60_PIG ATP-dependent (S)-NAD(P)H-hydrate dehydratase OS=Sus scrofa GN=CARKD PE=1 SV=1	0.486973	-0.308353	0.129476	0.18552	0.980035	0.668496	1.79596	7	0.102699	1.02052
>tr|A5Z0F5|A5Z0F5_PIG Transposase OS=Sus scrofa PE=4 SV=1	-0.210647	-1.40681	1.50006	2.34717	0.97975	-0.0214655	0.0308211	1	-0.0391297	1.01464
>sp|Q9N1F5|GSTO1_PIG Glutathione S-transferase omega-1 OS=Sus scrofa GN=GSTO1 PE=1 SV=2	0.965879	0.275973	-1.09845	0.646576	0.713306	1.37892	1.35042	2	0.0478007	1.01342
>tr|L0R849|L0R849_HUMAN Alternative protein EDARADD OS=Homo sapiens GN=EDARADD PE=3 SV=1	-0.538845	0.839797	-0.176086	0.702706	0.746667	1.39293	0.991984	1	0.041622	1.01208
>sp|Q8WY91|THAP4_HUMAN THAP domain-containing protein 4 OS=Homo sapiens GN=THAP4 PE=1 SV=2	0.0726001	-0.189803	0.285587	0.675356	0.869266	1.98012	-0.109755	1	0.0561281	1.00895
>sp|Q9BV47|DUS26_HUMAN Dual specificity protein phosphatase 26 OS=Homo sapiens GN=DUSP26 PE=1 SV=1	0.576756	-1.50499	0.888527	1.63459	0.767126	0.873008	0.368252	1	-0.0132372	1.00307
>sp|Q5VWP3|MLIP_HUMAN Muscular LMNA-interacting protein OS=Homo sapiens GN=MLIP PE=1 SV=3	-0.211599	-0.43674	0.769518	0.950697	1.0211	0.869529	0.704935	1	0.0403928	1.00274
>sp|P00355|G3P_PIG Glyceraldehyde-3-phosphate dehydrogenase OS=Sus scrofa GN=GAPDH PE=1 SV=4	0.507058	1.29382	-0.760048	0.333215	1.38423	0.222677	0.815448	10	0.346944	1.00017
>tr|F2Z4Y1|F2Z4Y1_PIG Uncharacterized protein OS=Sus scrofa GN=YWHAH PE=1 SV=1	0.645343	-0.793691	0.389302	0.320196	1.22226	0.733275	1.01889	6	0.0803181	0.999666
>tr|K9IVR9|K9IVR9_PIG Importin subunit beta-1 OS=Sus scrofa GN=KPNB1 PE=2 SV=1	0.963942	-0.414904	-0.467321	0.383619	1.15303	0.823242	1.06608	6	0.0272391	0.999029
>tr|F1SLF0|F1SLF0_PIG Uncharacterized protein OS=Sus scrofa GN=SPR PE=1 SV=2	1.95705	-0.932472	-0.990888	0.0995782	1.27473	0.773587	1.08408	8	0.0112301	0.997439
>tr|F1RT88|F1RT88_PIG Uncharacterized protein OS=Sus scrofa GN=CHD7 PE=4 SV=1	2.53977	-0.777146	-2.00249	1.81102	0.0999147	0.941843	1.92721	2	-0.0799564	0.993414
>sp|A1XQR7|MIC13_PIG MICOS complex subunit MIC13 OS=Sus scrofa GN=MIC13 PE=3 SV=1	-0.56051	0.942834	-0.241284	1.42904	0.962452	0.375358	0.872703	5	0.0470134	0.990525
>sp|Q9HCF6|TRPM3_HUMAN Transient receptor potential cation channel subfamily M member 3 OS=Homo sapiens GN=TRPM3 PE=2 SV=4	0.770121	0.762035	-1.56879	1.02809	1.3424	0.303042	0.215956	1	-0.012211	0.989679
>sp|P30034|PLF4_PIG Platelet factor 4 OS=Sus scrofa GN=PF4 PE=1 SV=2	0.72556	0.0890879	-0.725173	1.03845	0.855562	0.375402	1.53304	2	0.0298247	0.988147
>tr|B6CVD6|B6CVD6_PIG Thioredoxin domain-containing 4 OS=Sus scrofa GN=TXNDC4 PE=2 SV=1	0.194426	0.726153	-1.00642	0.131199	1.32942	0.655895	0.975336	8	-0.028612	0.987324
>tr|F1STE8|F1STE8_PIG Uncharacterized protein OS=Sus scrofa GN=EIF5B PE=1 SV=2	0.492654	0.869985	-1.34735	0.785476	0.987439	0.766896	0.934171	1	0.00509702	0.985915
>tr|F1SAT8|F1SAT8_PIG Uncharacterized protein OS=Sus scrofa GN=CD93 PE=1 SV=2	0.55479	1.63388	-3.24833	-0.910215	1.38405	0.0264841	2.03311	3	-0.35322	0.984252
>tr|F1RFY1|F1RFY1_PIG Profilin OS=Sus scrofa GN=PFN1 PE=1 SV=1	-0.36748	1.12118	-0.690163	1.41059	0.695725	1.14401	0.406902	1	0.0211798	0.982489
>tr|B1A3A0|B1A3A0_PIG Beta-enolase 3 transcript variant 1 OS=Sus scrofa GN=ENO3 PE=2 SV=1	2.1564	-0.309658	-1.75463	-0.340497	1.41005	0.71132	0.506502	23	0.0307033	0.981783
>sp|P04259|K2C6B_HUMAN Keratin, type II cytoskeletal 6B OS=Homo sapiens GN=KRT6B PE=1 SV=5	0.703417	1.03879	-1.6494	1.92684	-1.09085	1.54316	0.884174	2	0.0309353	0.981329
>tr|I3L8R1|I3L8R1_PIG Uncharacterized protein OS=Sus scrofa PE=1 SV=1	0.242277	-0.772507	0.639488	0.737817	1.188	0.545133	0.702298	1	0.0364198	0.980117
>sp|Q9HA90|EFCC1_HUMAN EF-hand and coiled-coil domain-containing protein 1 OS=Homo sapiens GN=EFCC1 PE=2 SV=2	0.142563	-0.585491	0.5735	0.699047	1.2303	0.49772	0.647107	1	0.0435239	0.975123
>tr|K7GQB8|K7GQB8_PIG Uncharacterized protein OS=Sus scrofa GN=CP PE=1 SV=1	-0.811712	2.31135	-1.86882	1.25776	0.756464	0.751174	1.0499	5	-0.12306	0.971802
>tr|F1SQP8|F1SQP8_PIG Uncharacterized protein OS=Sus scrofa GN=FGD6 PE=4 SV=2	1.07856	-0.0627536	-0.976209	0.388231	0.988492	0.464813	1.51753	1	0.013199	0.971737
>tr|I6ZVY0|I6ZVY0_HUMAN Fms-related tyrosine kinase 4 (Fragment) OS=Homo sapiens GN=FLT4 PE=4 SV=1	0.374912	0.860532	-1.20456	1.21943	0.862391	0.72894	0.524024	2	0.0102933	0.970026
>tr|F1RG17|F1RG17_PIG Nucleoside diphosphate kinase OS=Sus scrofa GN=NME3 PE=1 SV=2	-0.0931141	1.5543	-1.34588	0.174641	1.46905	0.424183	0.555942	1	0.0384376	0.969398
>tr|I3LLA2|I3LLA2_PIG Uncharacterized protein OS=Sus scrofa PE=4 SV=1	-1.11959	-0.0491902	1.18852	1.30935	0.333957	1.87246	0.339089	1	0.00657904	0.969116
>tr|F1RX99|F1RX99_PIG Uncharacterized protein OS=Sus scrofa GN=TPD52 PE=1 SV=2	-0.684613	-2.80819	1.73098	-0.219674	1.01974	0.7286	-1.03349	2	-0.587274	0.969071
>tr|B4DLN1|B4DLN1_HUMAN cDNA FLJ60124, highly similar to Mitochondrial dicarboxylate carrier OS=Homo sapiens PE=2 SV=1	0.546084	-0.451349	0.112957	1.22613	1.05167	0.574649	0.520652	1	0.0692308	0.968448
>tr|A0A024RD83|A0A024RD83_HUMAN Tetratricopeptide repeat domain 19, isoform CRA_a OS=Homo sapiens GN=TTC19 PE=4 SV=1	1.04544	-1.47508	0.393854	0.396409	0.992747	1.1424	0.823304	1	-0.0119277	0.967429
>tr|F2Z587|F2Z587_PIG Histone H2A OS=Sus scrofa GN=LOC100621538 PE=1 SV=1	-0.0543893	-0.184575	0.204146	-1.76282	1.5054	0.867641	1.59691	1	-0.011606	0.964584
>tr|F1RGM3|F1RGM3_PIG Uncharacterized protein OS=Sus scrofa GN=TXNDC17 PE=1 SV=1	0.448957	-0.872532	0.511993	-0.0141032	1.21438	0.739753	1.07774	1	0.0294729	0.963284
>tr|L8E970|L8E970_HUMAN Alternative protein ZFHX4 OS=Homo sapiens GN=ZFHX4 PE=4 SV=1	-0.75009	-0.0100569	0.852286	1.31234	0.663577	0.586665	1.11908	1	0.0307129	0.96308
>tr|F1RZV6|F1RZV6_PIG Uncharacterized protein OS=Sus scrofa GN=KHDRBS2 PE=4 SV=2	0.556476	-0.861685	0.423238	1.25412	0.853676	0.581423	0.882386	2	0.0393427	0.961995
>tr|F1SGG2|F1SGG2_PIG Uncharacterized protein OS=Sus scrofa GN=KRT8 PE=1 SV=1	-0.915185	2.27107	-2.03346	1.43801	-1.47697	3.50241	1.68942	2	-0.225858	0.959316
>sp|Q86VP1|TAXB1_HUMAN Tax1-binding protein 1 OS=Homo sapiens GN=TAX1BP1 PE=1 SV=2	-1.10484	0.741347	0.420419	1.5859	0.0856438	1.07284	1.37326	1	0.0189741	0.958324
>tr|Q6PJP7|Q6PJP7_HUMAN LOC642031 protein (Fragment) OS=Homo sapiens GN=LOC642031 PE=2 SV=1	0.912288	0.301387	-1.20823	0.880575	0.935467	1.15702	0.312978	1	0.00181393	0.957998
>tr|F1RN35|F1RN35_PIG Rhodopsin kinase OS=Sus scrofa GN=GRK1 PE=1 SV=1	1.28866	-0.400924	-0.881183	1.18784	1.2181	0.725963	-0.31506	1	0.00218578	0.955891
>tr|I3LLY8|I3LLY8_PIG Uncharacterized protein OS=Sus scrofa GN=KRT79 PE=1 SV=1	1.31579	2.27284	-3.45446	1.51923	-1.27512	2.67257	1.87577	2	0.0447232	0.954678
>sp|P53590|SUCB2_PIG Succinate--CoA ligase [GDP-forming] subunit beta, mitochondrial (Fragment) OS=Sus scrofa GN=SUCLG2 PE=1 SV=2	0.463576	-0.448394	0.242714	0.421945	0.964273	1.16445	0.72143	15	0.0859651	0.953579
>sp|P10668|COF1_PIG Cofilin-1 OS=Sus scrofa GN=CFL1 PE=1 SV=3	0.953671	0.0928584	-1.00628	0.863125	0.686862	1.0413	-0.489305	6	0.0134167	0.952876
>sp|P03974|TERA_PIG Transitional endoplasmic reticulum ATPase OS=Sus scrofa GN=VCP PE=1 SV=5	-1.08206	1.0559	-0.0082922	0.637952	1.06789	0.943841	0.650572	8	-0.0114851	0.950241
>sp|O00168|PLM_HUMAN Phospholemman OS=Homo sapiens GN=FXYD1 PE=1 SV=2	-1.81899	1.75704	-0.247236	1.38409	1.11657	-1.26412	1.52402	1	-0.103061	0.943106
>tr|I3LMA5|I3LMA5_PIG Uncharacterized protein OS=Sus scrofa GN=PRRT4 PE=4 SV=1	0.446852	-0.110386	-0.189278	-0.0697171	1.4158	0.464057	0.794697	1	0.0490627	0.942482
>sp|A6NHQ4|EPOP_HUMAN Elongin BC and Polycomb repressive complex 2-associated protein OS=Homo sapiens GN=EPOP PE=1 SV=1	-0.152779	0.232879	0.097356	1.31332	0.156023	0.198459	2.21308	1	0.059152	0.942363
>tr|F1S919|F1S919_PIG Uncharacterized protein OS=Sus scrofa GN=MPV17L2 PE=3 SV=1	1.30121	-0.51281	-0.677136	1.16896	0.741097	1.1879	0.578551	1	0.0370874	0.942002
>tr|F1S6B4|F1S6B4_PIG Uncharacterized protein OS=Sus scrofa GN=PRELP PE=1 SV=2	2.38792	0.260055	-3.08014	-1.59756	2.33487	-0.0110199	-0.408815	17	-0.144055	0.939196
>tr|F1RZR9|F1RZR9_PIG Chloride intracellular channel protein OS=Sus scrofa GN=CLIC2 PE=1 SV=1	1.44986	-0.457042	-0.932274	0.167997	1.00529	0.491381	1.18768	3	0.0201825	0.938366
>sp|Q5JY77|GASP1_HUMAN G-protein coupled receptor-associated sorting protein 1 OS=Homo sapiens GN=GPRASP1 PE=1 SV=3	-1.60282	1.00213	0.536983	0.484218	0.603142	1.85639	0.525001	1	-0.0212381	0.928562
>tr|I3LMV7|I3LMV7_PIG Uncharacterized protein OS=Sus scrofa PE=4 SV=1	0.349487	-1.138	0.833336	0.304852	1.26735	0.560051	0.671557	1	0.0149423	0.928279
>tr|F1RNR9|F1RNR9_PIG Uncharacterized protein OS=Sus scrofa GN=WDR66 PE=4 SV=2	0.629246	1.38939	-1.24692	0.589297	0.979423	0.298953	1.48459	1	0.257238	0.9274
>sp|Q9HCM7|FBSL_HUMAN Fibrosin-1-like protein OS=Homo sapiens GN=FBRSL1 PE=1 SV=4	-0.696346	0.902224	-0.0471203	1.04084	0.466683	1.73999	0.290969	2	0.0529192	0.925363
>tr|F1RM21|F1RM21_PIG Uncharacterized protein OS=Sus scrofa GN=PNMAL1 PE=4 SV=2	-0.67774	0.805031	-0.00143735	1.83826	0.868297	0.331199	0.0241212	1	0.0419511	0.925182
>sp|P05455|LA_HUMAN Lupus La protein OS=Homo sapiens GN=SSB PE=1 SV=2	0.0188507	-0.187563	0.325639	0.383391	1.54372	0.187824	0.143997	1	0.052309	0.923482
>sp|F1SSF9|MLRA_PIG Myosin regulatory light chain 2, atrial isoform OS=Sus scrofa GN=MYL7 PE=1 SV=3	0.230769	-3.58276	2.68913	1.7786	1.14433	-0.673538	0.552951	9	-0.220955	0.918523
>sp|Q7SIB7|PGK1_PIG Phosphoglycerate kinase 1 OS=Sus scrofa GN=PGK1 PE=1 SV=3	2.38441	-0.608137	-1.73102	-0.278875	1.26599	0.716092	0.87384	30	0.0150868	0.918256
>tr|F2Z5S8|F2Z5S8_PIG Tubulin alpha chain OS=Sus scrofa GN=TUBA4A PE=1 SV=1	1.73296	-0.251766	-1.1318	-0.117276	1.17976	0.875308	0.839958	3	0.116466	0.917946
>sp|O60287|NPA1P_HUMAN Nucleolar pre-ribosomal-associated protein 1 OS=Homo sapiens GN=URB1 PE=1 SV=4	-1.28689	0.594106	0.726947	1.12127	1.01526	0.444492	0.474149	1	0.0113868	0.917554
>sp|P54612|2AAA_PIG Serine/threonine-protein phosphatase 2A 65 kDa regulatory subunit A alpha isoform OS=Sus scrofa GN=PPP2R1A PE=2 SV=2	-0.768938	0.668934	0.00850179	-0.254571	1.26894	0.687028	1.15621	8	-0.0305005	0.914953
>tr|F1RXC1|F1RXC1_PIG Uncharacterized protein OS=Sus scrofa GN=CA1 PE=1 SV=1	0.54252	0.210009	-0.659111	1.27157	0.803096	0.973166	0.126108	1	0.0311389	0.914479
>tr|F1S604|F1S604_PIG Uncharacterized protein OS=Sus scrofa PE=1 SV=1	-0.0471852	0.560136	-0.36179	0.576496	1.41098	-0.000491205	0.452899	1	0.0503869	0.911265
>sp|Q5HY64|FA47C_HUMAN Putative protein FAM47C OS=Homo sapiens GN=FAM47C PE=2 SV=1	-0.825404	1.01692	-0.0911016	1.39054	0.630853	0.915349	0.530363	1	0.0334718	0.909515
>tr|I3L702|I3L702_PIG Uncharacterized protein OS=Sus scrofa PE=4 SV=1	-3.92457	-2.40124	4.17394	2.10962	1.53963	-0.760404	-1.7815	1	-0.717289	0.907577
>tr|F1RKW7|F1RKW7_PIG Uncharacterized protein OS=Sus scrofa GN=ZNF207 PE=1 SV=2	-0.605021	0.780165	-0.0654321	-0.541251	1.59036	0.350436	0.674494	1	0.0365707	0.906112
>sp|Q8N6I1|EID2_HUMAN EP300-interacting inhibitor of differentiation 2 OS=Homo sapiens GN=EID2 PE=1 SV=3	1.86434	-2.2045	0.0188607	1.40108	0.343184	0.59441	1.39253	1	-0.1071	0.90391
>tr|K7GP62|K7GP62_PIG Uncharacterized protein OS=Sus scrofa PE=3 SV=1	2.47434	-1.63055	-0.804924	0.184522	1.22044	0.582331	0.662197	2	0.0129551	0.901748
>tr|I3L9Y6|I3L9Y6_PIG Uncharacterized protein OS=Sus scrofa GN=HYI PE=1 SV=1	0.257678	-1.66679	1.41673	0.908659	0.792851	1.00697	0.614335	6	0.00253803	0.901379
>tr|F1S9Q1|F1S9Q1_PIG Uncharacterized protein OS=Sus scrofa PE=3 SV=2	0.928116	0.0671386	-0.903185	-0.445232	1.38049	1.22108	0.814497	11	0.0306899	0.900934
>tr|F1SA23|F1SA23_PIG Uncharacterized protein OS=Sus scrofa GN=RDH12 PE=1 SV=2	0.258212	-1.81682	1.41109	0.38732	1.7063	0.0979605	-0.471008	1	-0.0491716	0.898923
>tr|I3LCN1|I3LCN1_PIG Uncharacterized protein OS=Sus scrofa GN=ENO2 PE=1 SV=1	0.246505	0.43873	-0.543605	0.374832	1.05023	1.14038	0.35635	1	0.0472103	0.896683
>sp|P31950|S10AB_PIG Protein S100-A11 OS=Sus scrofa GN=S100A11 PE=1 SV=1	2.4011	-3.65975	0.598699	0.507679	0.373507	2.33811	0.467026	1	-0.219987	0.896005
>tr|K7GRD3|K7GRD3_PIG Uncharacterized protein OS=Sus scrofa GN=RBBP7 PE=1 SV=1	0.950244	-1.2876	0.36927	0.132139	1.10192	1.24935	0.473072	2	0.0106393	0.894436
>tr|F1SED0|F1SED0_PIG Uncharacterized protein OS=Sus scrofa GN=ACADSB PE=1 SV=2	1.54171	-0.320122	-1.30393	0.671151	0.634289	0.855717	1.25238	1	-0.027446	0.894354
>sp|Q92541|RTF1_HUMAN RNA polymerase-associated protein RTF1 homolog OS=Homo sapiens GN=RTF1 PE=1 SV=4	-2.83356	2.42084	-0.146041	1.38113	0.371902	1.95634	-0.420345	1	-0.186255	0.893743
>sp|Q96L91|EP400_HUMAN E1A-binding protein p400 OS=Homo sapiens GN=EP400 PE=1 SV=4	0.186345	0.852861	-0.95874	0.222744	1.00603	0.296849	1.43917	1	0.026822	0.892381
>tr|F1RMM0|F1RMM0_PIG Uncharacterized protein OS=Sus scrofa GN=PRKCDBP PE=1 SV=2	0.720296	-0.190741	-0.466669	1.11612	0.498622	1.13102	1.13763	8	0.0209622	0.891756
>tr|A1XQS3|A1XQS3_PIG Mitochondrial NDUFA4 OS=Sus scrofa GN=NDUFA4 PE=1 SV=1	0.617192	-0.84313	-0.583315	-0.5116	1.80615	0.479577	-0.255971	8	-0.269751	0.890202
>sp|P31006|KGUA_PIG Guanylate kinase OS=Sus scrofa GN=GUK1 PE=1 SV=2	2.35919	-2.31209	-0.523959	0.833775	0.896927	0.487602	0.839208	1	-0.158954	0.888253
>tr|I3LDX6|I3LDX6_PIG Uncharacterized protein OS=Sus scrofa GN=FBXW7 PE=4 SV=1	-0.271448	-1.2293	1.43078	2.07899	0.906849	0.337797	-0.494644	1	-0.0233225	0.887587
>tr|Q4TTS4|Q4TTS4_PIG Histone H1.2-like protein OS=Sus scrofa PE=3 SV=1	0.991512	-1.16582	0.497079	1.08753	0.551105	0.376408	1.91092	8	0.107591	0.886126
>tr|A8K0D0|A8K0D0_HUMAN cDNA FLJ76696 OS=Homo sapiens PE=2 SV=1	0.391055	-0.73491	0.453992	0.86076	0.810569	1.10101	0.390662	1	0.0367123	0.883818
>tr|F1SGA9|F1SGA9_PIG Uncharacterized protein OS=Sus scrofa GN=DNAJC19 PE=1 SV=2	1.69778	-0.303385	-1.46085	0.60803	1.06505	-0.129957	1.26738	2	-0.0221513	0.883445
>sp|P0CG38|POTEI_HUMAN POTE ankyrin domain family member I OS=Homo sapiens GN=POTEI PE=3 SV=1	-0.889566	-1.0153	1.90403	-0.324182	0.613643	2.61665	0.12903	2	-0.000280308	0.881542
>tr|A0A0S2Z5H6|A0A0S2Z5H6_HUMAN Family with sequence similarity 54 member B isoform 1 (Fragment) OS=Homo sapiens GN=FAM54B PE=2 SV=1	-0.320612	0.291059	0.159988	-1.04677	1.45742	0.302065	1.38862	1	0.0434781	0.881058
>tr|E9PRW1|E9PRW1_HUMAN Mitochondrial fission regulator 1-like (Fragment) OS=Homo sapiens GN=MTFR1L PE=1 SV=1	-0.320612	0.291059	0.159988	-1.04677	1.45742	0.302065	1.38862	1	0.0434781	0.881058
>tr|F1SNG6|F1SNG6_PIG Uncharacterized protein OS=Sus scrofa GN=LOC100526194 PE=1 SV=2	0.0353079	-1.71588	1.52324	0.76404	0.96948	0.633296	0.601191	1	-0.0524422	0.87806
>sp|P09623|DLDH_PIG Dihydrolipoyl dehydrogenase, mitochondrial OS=Sus scrofa GN=DLD PE=1 SV=1	0.206349	-0.565533	0.552743	0.685668	0.78569	0.942491	0.831317	4	0.0645197	0.874445
>tr|I3LVH8|I3LVH8_PIG Uncharacterized protein OS=Sus scrofa GN=DSC2 PE=1 SV=1	0.309787	-0.638049	0.478561	1.27873	0.683399	1.65401	-0.577088	1	0.0500999	0.872585
>tr|F1SI09|F1SI09_PIG Uncharacterized protein OS=Sus scrofa GN=PPP1R7 PE=1 SV=2	0.323357	-0.285129	-0.159065	-0.502444	1.26204	0.229742	1.57597	6	-0.040279	0.871053
>tr|F1S6Q1|F1S6Q1_PIG Uncharacterized protein OS=Sus scrofa GN=NDUFA13 PE=1 SV=2	-0.855745	0.724081	0.131598	-0.201636	1.0647	0.839526	1.20299	2	-2.22397e-05	0.869454
>tr|G9F6X6|G9F6X6_PIG Mitochondrial heat shock 60 kDa protein 1 OS=Sus scrofa PE=2 SV=1	2.62211	-0.690731	-1.68326	0.192238	0.980166	0.989786	0.963526	39	0.0827056	0.865669
>sp|O60281|ZN292_HUMAN Zinc finger protein 292 OS=Homo sapiens GN=ZNF292 PE=1 SV=3	0.0578338	0.176499	-0.0377497	0.369664	1.1568	1.36028	-0.338865	2	0.0655276	0.86284
>sp|Q6SEG5|UCHL1_PIG Ubiquitin carboxyl-terminal hydrolase isozyme L1 OS=Sus scrofa GN=UCHL1 PE=2 SV=1	-0.0784798	0.0956852	0.0854604	-0.77676	1.07541	0.908862	1.37769	2	0.0342219	0.859054
>tr|K7GPM6|K7GPM6_PIG Uncharacterized protein (Fragment) OS=Sus scrofa GN=BCAM PE=1 SV=1	0.114163	-1.27903	1.41543	0.451277	1.20819	-0.243329	0.798266	18	0.0835188	0.856065
>sp|O43294|TGFI1_HUMAN Transforming growth factor beta-1-induced transcript 1 protein OS=Homo sapiens GN=TGFB1I1 PE=1 SV=2	-0.783366	-1.42372	1.92935	0.0821611	1.08488	0.757836	0.813991	2	-0.0925788	0.855304
>tr|F1SUK2|F1SUK2_PIG Uncharacterized protein OS=Sus scrofa GN=PAK1 PE=1 SV=1	1.94143	-1.62828	-0.446535	0.131854	0.892391	-0.137994	1.95985	1	-0.0444589	0.853245
>sp|P09571|TRFE_PIG Serotransferrin OS=Sus scrofa GN=TF PE=1 SV=2	2.9578	-0.587604	-2.44856	-0.887098	1.80435	-0.673729	1.2888	48	-0.0261204	0.850246
>tr|Q8HXL4|Q8HXL4_PIG Cytoskeleton-associated protein 1 OS=Sus scrofa GN=CKAP1 PE=1 SV=1	-1.28831	-0.47458	1.66248	-0.0386465	0.428949	1.02821	2.12334	1	-0.0334727	0.84986
>tr|I3LBH0|I3LBH0_PIG Reticulon OS=Sus scrofa GN=RTN1 PE=1 SV=1	0.181079	0.0642287	-0.110927	1.13353	0.546887	0.78572	1.04045	1	0.0447933	0.849661
>tr|F1S6R1|F1S6R1_PIG Uncharacterized protein OS=Sus scrofa GN=CIRBP PE=1 SV=1	0.11591	0.497707	-0.604686	2.18106	1.00843	-1.62755	0.950971	3	0.00297706	0.84855
>tr|F1RXF3|F1RXF3_PIG Uncharacterized protein OS=Sus scrofa GN=DECR1 PE=1 SV=1	-0.386395	-0.252233	0.757564	0.596384	1.1169	0.478367	0.425287	1	0.0396451	0.844687
>sp|P32394|HMOX1_PIG Heme oxygenase 1 OS=Sus scrofa GN=HMOX1 PE=2 SV=1	0.627225	-0.244034	-0.203938	0.831055	0.571709	1.03634	0.954988	2	0.0597508	0.842651
>tr|F1S9B8|F1S9B8_PIG Serum amyloid A protein OS=Sus scrofa GN=SAA4 PE=1 SV=2	1.00193	-0.675077	-0.122337	1.22852	0.607211	0.193389	1.12488	3	0.0681712	0.841941
>tr|F1RRV2|F1RRV2_PIG Uncharacterized protein OS=Sus scrofa GN=LOC100626626 PE=4 SV=2	0.776245	-1.21838	0.473929	0.456067	0.597893	0.0967135	1.96153	1	0.0105985	0.840509
>tr|I3LVS7|I3LVS7_PIG Uncharacterized protein OS=Sus scrofa GN=RHOA PE=1 SV=1	1.10849	-0.126665	-0.829374	-0.0942428	0.422164	1.12994	1.72881	4	0.0508158	0.837703
>tr|A0A0D5CDB2|A0A0D5CDB2_PIG N(G),N(G)-dimethylarginine dimethylaminohydrolase 2 OS=Sus scrofa GN=DDAH2 PE=2 SV=1	-0.806992	-0.830287	1.4234	0.250052	0.66914	1.24903	1.10963	11	-0.0712943	0.836843
>tr|F1SGT3|F1SGT3_PIG Dihydrolipoamide acetyltransferase component of pyruvate dehydrogenase complex OS=Sus scrofa GN=PDHX PE=1 SV=1	0.856112	-0.25077	-0.232276	0.78265	0.558525	1.1307	0.938112	17	0.124355	0.83102
>tr|Q96NB7|Q96NB7_HUMAN cDNA FLJ31132 fis, clone IMR322000953 OS=Homo sapiens PE=2 SV=1	-0.97419	0.81897	0.250839	0.614014	1.0788	0.580138	0.334866	1	0.031873	0.830444
>tr|F1RP86|F1RP86_PIG Uncharacterized protein OS=Sus scrofa GN=SIGLEC5 PE=4 SV=1	-0.56109	-0.646659	1.244	0.707225	1.13353	0.62948	0.000555344	1	0.0120827	0.829829
>sp|A6NEH8|ZNAS2_HUMAN Putative uncharacterized protein encoded by ZNF503-AS2 OS=Homo sapiens GN=ZNF503-AS2 PE=5 SV=1	-1.14532	0.397162	0.807982	0.638047	0.619751	1.06352	0.866883	1	0.0199427	0.829249
>tr|F2Z5I0|F2Z5I0_PIG Uncharacterized protein OS=Sus scrofa GN=GABARAPL2 PE=1 SV=1	-0.00338129	-0.432493	0.530528	-0.415607	1.29247	0.823511	0.522294	1	0.0315513	0.828566
>tr|F1SSG6|F1SSG6_PIG Uncharacterized protein OS=Sus scrofa GN=ANP32B PE=1 SV=2	1.0015	-0.457694	-0.335148	0.149495	1.00979	0.288958	1.37567	7	0.0695524	0.823559
>tr|I3LMX3|I3LMX3_PIG Uncharacterized protein OS=Sus scrofa GN=POLDIP2 PE=1 SV=1	-0.393692	-0.966594	1.35031	1.54568	0.729987	0.593784	-0.0454533	1	-0.00332623	0.821501
>tr|F1SFH7|F1SFH7_PIG Uncharacterized protein OS=Sus scrofa GN=LOC100738983 PE=1 SV=2	0.552966	-0.520119	0.141678	0.873576	1.07452	0.160651	0.452074	1	0.0581752	0.817468
>tr|I3LN42|I3LN42_PIG Uncharacterized protein OS=Sus scrofa GN=GC PE=1 SV=1	1.77177	0.096571	-2.06825	-1.47455	2.04298	-0.716151	0.524846	16	-0.0666365	0.812364
>tr|Q2EN79|Q2EN79_PIG Ubiquinol-cytochrome c reductase complex OS=Sus scrofa GN=UQCR10 PE=1 SV=1	0.555148	-0.0555739	-0.380279	0.507996	0.935196	0.698461	0.687118	1	0.0397649	0.80928
>tr|F1RFL9|F1RFL9_PIG V-type proton ATPase subunit a OS=Sus scrofa GN=ATP6V0A2 PE=3 SV=2	-0.157449	0.0389092	0.273936	0.685385	0.596253	0.912984	0.915777	1	0.0517988	0.808153
>tr|D3VVS6|D3VVS6_HUMAN Ataxin 3 variant ad OS=Homo sapiens GN=ATXN3 PE=2 SV=1	-0.396438	0.92827	-0.416374	1.49028	0.0877945	1.3721	0.492685	1	0.0384858	0.807925
>tr|V9HWH2|V9HWH2_HUMAN Creatine kinase brain isoform 1 OS=Homo sapiens GN=HEL-S-29 PE=2 SV=1	0.202807	-0.581981	0.132854	-0.0421304	1.02952	1.2539	0.20055	3	-0.0821066	0.807135
>tr|B8XX91|B8XX91_PIG DNA-dependent activator of IFN-regulatory factor OS=Sus scrofa GN=DAI PE=2 SV=1	1.03494	0.0926673	-1.10067	0.533496	1.04618	0.377077	0.58969	1	0.0089778	0.806385
>tr|F1RWF5|F1RWF5_PIG Uncharacterized protein OS=Sus scrofa GN=PHB PE=4 SV=2	1.4985	0.286167	-1.75654	0.284205	0.94348	0.836081	0.69004	16	0.00937474	0.806026
>tr|F1SHI8|F1SHI8_PIG Uncharacterized protein OS=Sus scrofa GN=FAM177A1 PE=1 SV=1	0.8587	-0.316835	-0.460474	0.772617	0.638968	1.12462	0.380405	1	0.0271302	0.805953
>tr|F1SAS2|F1SAS2_PIG Acetyl-coenzyme A synthetase OS=Sus scrofa GN=ACSS1 PE=1 SV=2	1.57599	0.554007	-2.59068	0.987991	1.00494	0.617902	-0.0895663	2	-0.153559	0.80503
>sp|Q2MJK3|RASN_PIG GTPase NRas OS=Sus scrofa GN=NRAS PE=2 SV=1	-1.27385	2.35125	-1.22722	0.679898	0.962791	0.353482	0.710785	1	-0.0499388	0.801548
>tr|Q6XQN2|Q6XQN2_PIG Nicotinate phosphoribosyltransferase-like protein (Fragment) OS=Sus scrofa PE=2 SV=1	-1.06799	0.080906	1.02488	1.03567	0.694934	0.732966	0.46088	1	0.0125979	0.798884
>sp|Q6ZWJ1|STXB4_HUMAN Syntaxin-binding protein 4 OS=Homo sapiens GN=STXBP4 PE=1 SV=2	-0.7024	1.87684	-1.31976	0.965049	0.465572	0.379702	1.35649	1	-0.0484394	0.79877
>tr|G3M5H3|G3M5H3_PIG BCL2-like14 OS=Sus scrofa GN=BCL-G PE=2 SV=1	0.570236	-0.168747	-0.234421	1.53853	0.447268	0.743586	0.522864	2	0.0556895	0.797859
>sp|O95571|ETHE1_HUMAN Persulfide dioxygenase ETHE1, mitochondrial OS=Homo sapiens GN=ETHE1 PE=1 SV=2	1.79085	0.134975	-1.99816	0.71643	0.55344	1.30874	0.666875	1	-0.0241117	0.797361
>tr|F1S0X0|F1S0X0_PIG Uncharacterized protein OS=Sus scrofa GN=LAMC3 PE=4 SV=2	0.265871	-0.00688848	-0.0950111	0.717475	0.495017	0.822588	1.13887	1	0.0546573	0.795972
>tr|X4ZHK0|X4ZHK0_PIG Phosphoglycerate kinase OS=Sus scrofa GN=PGK2 PE=2 SV=1	1.27896	0.895402	-2.40755	-0.0798387	1.05115	0.353865	0.194355	6	-0.0777311	0.794966
>tr|I3LS72|I3LS72_PIG Uncharacterized protein OS=Sus scrofa PE=1 SV=1	0.111739	-0.279429	0.384001	0.432502	0.708921	0.983381	1.13387	3	0.0721039	0.7946
>tr|Q000H9|Q000H9_PIG Glutathione S-transferase mu 2 OS=Sus scrofa PE=2 SV=1	-0.00516248	-0.294485	0.245292	0.137195	1.24727	0.383949	0.469127	3	-0.0181186	0.791255
>tr|I3LC77|I3LC77_PIG Uncharacterized protein OS=Sus scrofa GN=LOC100627444 PE=1 SV=1	-0.326933	-0.331096	0.778221	1.59723	1.11071	-0.870386	0.384071	2	0.0400642	0.790205
>sp|Q58DX5|NADL2_HUMAN Inactive N-acetylated-alpha-linked acidic dipeptidase-like protein 2 OS=Homo sapiens GN=NAALADL2 PE=1 SV=3	0.413082	-0.850424	0.525386	1.40202	0.231494	1.41078	0.135479	1	0.0293478	0.788227
>tr|A7E1T5|A7E1T5_PIG Putative uncharacterized protein (Fragment) OS=Sus scrofa PE=2 SV=1	0.73445	-0.385615	-0.120175	1.30239	0.727376	0.0855863	0.886632	2	0.07622	0.783775
>sp|Q4GWZ2|RSSA_PIG 40S ribosomal protein SA OS=Sus scrofa GN=RPSA PE=1 SV=3	1.27628	-0.617539	-0.499777	0.587589	0.89674	0.339425	0.808538	4	0.0529885	0.77965
>sp|P08552|NFM_PIG Neurofilament medium polypeptide (Fragment) OS=Sus scrofa GN=NEFM PE=1 SV=2	-0.0685375	-0.321293	0.531295	1.86826	0.448033	0.344278	0.227341	1	0.0471547	0.779384
>tr|F1S485|F1S485_PIG Uncharacterized protein OS=Sus scrofa GN=EPB41L1 PE=1 SV=2	-0.468171	0.398207	0.201217	1.26084	0.577164	0.157698	0.912101	1	0.0437508	0.779237
>sp|Q8MJ14|GPX1_PIG Glutathione peroxidase 1 OS=Sus scrofa GN=GPX1 PE=2 SV=2	1.22795	-0.332551	-0.902937	-0.05663	0.323357	0.872159	3.76705	2	-0.00251358	0.779148
>tr|K7EJF0|K7EJF0_HUMAN Centrosomal protein of 89 kDa OS=Homo sapiens GN=CEP89 PE=1 SV=1	1.15401	-0.479897	-0.626038	1.3819	-0.485443	0.934546	1.85044	1	0.0160249	0.778275
>tr|F1RN59|F1RN59_PIG Uncharacterized protein OS=Sus scrofa GN=PAM PE=4 SV=2	-0.230052	0.126014	0.260951	0.900494	0.593603	-0.60698	1.81305	1	0.0523041	0.77638
>sp|Q8N398|VW5B2_HUMAN von Willebrand factor A domain-containing protein 5B2 OS=Homo sapiens GN=VWA5B2 PE=2 SV=2	-0.348186	-0.651698	1.07533	0.3874	0.823391	0.968063	0.546163	1	0.025148	0.774143
>tr|F1SSS8|F1SSS8_PIG Uncharacterized protein OS=Sus scrofa GN=RMDN3 PE=1 SV=2	-0.154553	-0.919551	1.28122	0.242982	0.558717	0.978285	1.22313	4	0.0690382	0.770649
>tr|F1RRK2|F1RRK2_PIG Uncharacterized protein OS=Sus scrofa GN=LOC100517325 PE=4 SV=2	0.853972	-0.463921	-0.289691	0.91409	0.763479	0.468229	0.566323	1	0.0334529	0.769138
>sp|P34930|HS71A_PIG Heat shock 70 kDa protein 1A OS=Sus scrofa GN=HSPA1A PE=3 SV=1	-0.17911	0.650588	-0.518864	0.101228	0.703038	0.844516	0.895102	10	-0.0157955	0.768316
>sp|P00346|MDHM_PIG Malate dehydrogenase, mitochondrial OS=Sus scrofa GN=MDH2 PE=1 SV=2	1.9033	0.0361361	-0.998634	-0.594363	0.523104	0.200141	0.253822	14	0.313599	0.767432
>sp|Q8TCU6|PREX1_HUMAN Phosphatidylinositol 3,4,5-trisphosphate-dependent Rac exchanger 1 protein OS=Homo sapiens GN=PREX1 PE=1 SV=3	-1.25769	1.43905	-0.235609	2.08706	0.00687569	1.06404	-0.0880093	1	-0.0180809	0.767278
>tr|F1SJJ9|F1SJJ9_PIG Uncharacterized protein OS=Sus scrofa GN=DIS3L PE=3 SV=1	1.08834	-2.14882	0.798655	0.789282	0.800992	0.371225	0.664814	1	-0.0872754	0.766857
>tr|I3L5C4|I3L5C4_PIG Uncharacterized protein OS=Sus scrofa GN=KRT74 PE=3 SV=1	-1.21409	0.661818	0.654552	2.1013	-0.503456	1.33177	1.09635	1	0.034092	0.765862
>sp|Q13224|NMDE2_HUMAN Glutamate receptor ionotropic, NMDA 2B OS=Homo sapiens GN=GRIN2B PE=1 SV=3	-0.127119	0.853439	-0.62065	-0.654252	1.21946	0.270889	1.16209	1	0.0352236	0.765531
>tr|F1S420|F1S420_PIG Uncharacterized protein OS=Sus scrofa GN=HNRNPAB PE=1 SV=2	0.321251	-0.645896	0.698975	0.938485	0.802487	0.175555	0.794123	6	0.124777	0.765178
>sp|P68137|ACTS_PIG Actin, alpha skeletal muscle OS=Sus scrofa GN=ACTA1 PE=3 SV=1	-0.31754	-0.212811	0.290084	0.332234	1.13832	0.210843	0.599677	7	-0.0800891	0.763348
>sp|Q6UY14|ATL4_HUMAN ADAMTS-like protein 4 OS=Homo sapiens GN=ADAMTSL4 PE=1 SV=2	-1.70146	0.742821	0.881634	-0.335269	1.5465	0.179743	0.195149	2	-0.0256699	0.763287
>tr|F1SFR2|F1SFR2_PIG Uncharacterized protein OS=Sus scrofa GN=PFDN5 PE=1 SV=1	0.00201579	-1.08789	1.30242	1.26253	0.378361	0.376527	1.13865	6	0.07218	0.762059
>tr|F1ST06|F1ST06_PIG Uncharacterized protein OS=Sus scrofa GN=NAA38 PE=4 SV=1	-0.213655	0.141178	0.208034	0.598429	1.02629	0.548595	0.130789	1	0.0451856	0.758982
>tr|I3L5D5|I3L5D5_PIG Uncharacterized protein OS=Sus scrofa GN=AHNAK PE=1 SV=1	1.14249	-0.620009	-0.19517	1.50756	0.804029	0.31781	0.128599	221	0.109105	0.758733
>tr|I3L6G9|I3L6G9_PIG Uncharacterized protein OS=Sus scrofa PE=4 SV=1	-0.116442	0.426034	-0.15751	0.819093	0.258269	1.78243	0.155637	1	0.0506942	0.757554
>sp|Q99797|MIPEP_HUMAN Mitochondrial intermediate peptidase OS=Homo sapiens GN=MIPEP PE=1 SV=2	-0.162155	0.604117	-0.296039	1.12427	-0.0445565	1.22692	1.10509	1	0.0486412	0.757117
>sp|P0C8B5|GON7_PIG EKC/KEOPS complex subunit GON7 OS=Sus scrofa GN=GON7 PE=3 SV=1	-0.821118	-0.893092	1.58034	0.908279	0.769626	0.493927	0.378655	1	-0.0446222	0.756412
>tr|B0LXP7|B0LXP7_PIG Inhibitor of kappa light polypeptide gene enhancer in B-cells kinase gamma transcript variant 1 OS=Sus scrofa GN=IKBKG PE=2 SV=1	-2.08909	-1.26768	3.01368	-0.418652	0.764859	1.01315	-0.384584	5	-0.114361	0.754129
>tr|F1S1F3|F1S1F3_PIG Uncharacterized protein OS=Sus scrofa GN=COA3 PE=1 SV=1	-0.0339661	-0.59694	0.912223	0.827465	0.483082	1.24114	0.47378	5	0.0937724	0.751694
>tr|I3LL97|I3LL97_PIG Uncharacterized protein OS=Sus scrofa GN=CSRP1 PE=1 SV=1	-0.599705	0.754572	0.0148449	1.3502	0.325161	1.42171	-0.0132132	1	0.0565705	0.749459
>tr|F1S9D1|F1S9D1_PIG Uncharacterized protein OS=Sus scrofa GN=ACIN1 PE=1 SV=1	0.119881	0.647454	-0.59763	1.14305	0.499862	0.583203	0.787621	2	0.0565683	0.749446
>tr|H0YL26|H0YL26_HUMAN TNF receptor-associated factor 3 (Fragment) OS=Homo sapiens GN=TRAF3 PE=1 SV=1	-1.41073	0.442073	0.947674	1.88169	0.645994	0.0380062	-0.130421	1	-0.00699414	0.748083
>tr|I3LGD9|I3LGD9_PIG Uncharacterized protein OS=Sus scrofa GN=AGRN PE=1 SV=1	-1.05918	0.93022	0.169147	1.43785	1.15632	-0.582088	-0.647127	2	0.013395	0.747161
>tr|I3L7Q4|I3L7Q4_PIG Uncharacterized protein OS=Sus scrofa GN=PRPF6 PE=1 SV=1	-0.325839	0.559553	-0.0914276	1.40833	0.0407309	1.62998	0.00573818	1	0.0474287	0.745481
>sp|P51587|BRCA2_HUMAN Breast cancer type 2 susceptibility protein OS=Homo sapiens GN=BRCA2 PE=1 SV=3	-1.32781	0.427902	0.924262	1.13147	0.573221	0.674652	0.432611	1	0.00811854	0.743581
>tr|F1S0V4|F1S0V4_PIG Uncharacterized protein OS=Sus scrofa GN=CCDC69 PE=4 SV=1	-0.341622	0.0807428	0.403009	0.906665	0.745557	0.737583	0.206118	1	0.0473767	0.7435
>sp|D2WKD8|AT1A2_PIG Sodium/potassium-transporting ATPase subunit alpha-2 OS=Sus scrofa GN=ATP1A2 PE=1 SV=1	0.516461	-1.92666	1.35229	0.273938	1.2041	0.228224	0.178774	2	-0.0193029	0.743004
>tr|F4NA28|F4NA28_PIG Polycystin 1 protein OS=Sus scrofa GN=PKD1 PE=2 SV=1	0.115285	-0.703831	0.6928	-0.415065	1.09753	0.144154	1.26172	1	0.0347513	0.741062
>tr|I3LE23|I3LE23_PIG Uncharacterized protein OS=Sus scrofa GN=CSTF2 PE=1 SV=1	0.0102266	-0.219255	0.348954	1.18991	-0.251791	1.094	1.40147	1	0.0466419	0.740386
>tr|F1S1C3|F1S1C3_PIG Uncharacterized protein OS=Sus scrofa GN=CA4 PE=1 SV=1	0.492641	0.158685	-0.658109	-0.15338	0.875741	0.648149	1.11754	5	-0.00226119	0.739716
>tr|F2Z4Z1|F2Z4Z1_PIG Uncharacterized protein OS=Sus scrofa GN=YWHAG PE=1 SV=1	3.17032	-2.72086	-0.095199	-0.107299	1.11329	0.450976	1.3452	15	0.118087	0.73861
>tr|F1S9K1|F1S9K1_PIG Uncharacterized protein OS=Sus scrofa PE=1 SV=2	-0.985846	0.00680808	0.99279	0.230378	1.09927	0.848324	-0.100288	1	0.00458405	0.738364
>tr|I3L9S0|I3L9S0_PIG Uncharacterized protein OS=Sus scrofa GN=OBSL1 PE=4 SV=1	0.336881	1.6858	-2.31013	-1.92752	1.09652	1.05012	1.41511	1	-0.0958151	0.736761
>sp|Q7Z4K8-3|TRI46_HUMAN Isoform 3 of Tripartite motif-containing protein 46 OS=Homo sapiens GN=TRIM46	0.628336	-0.366335	-0.0355826	0.728227	0.536311	0.904971	0.95324	1	0.0754727	0.736644
>tr|A6M930|A6M930_PIG Eukaryotic translation initiation factor 4A isoform 2 OS=Sus scrofa GN=EIF4A2 PE=1 SV=1	1.279	-1.46634	0.117759	-0.514167	1.23312	0.795483	0.359193	1	-0.0231949	0.73595
>sp|O75636-2|FCN3_HUMAN Isoform 2 of Ficolin-3 OS=Homo sapiens GN=FCN3	0.398088	1.14357	-1.59661	0.530235	0.443872	1.24137	0.707607	1	-0.0183176	0.733824
>sp|Q3ZDQ5|CAV3_PIG Caveolin-3 OS=Sus scrofa GN=CAV3 PE=2 SV=1	0.140705	-0.386952	0.371865	0.523295	1.06874	0.273985	0.346955	2	0.0418728	0.733085
>tr|I3LP92|I3LP92_PIG Uncharacterized protein OS=Sus scrofa GN=RANGRF PE=1 SV=1	-0.238043	-0.288888	0.587427	-0.141434	0.83105	1.372	0.408127	1	0.0201652	0.72935
>sp|O19069|SUCA_PIG Succinate--CoA ligase [ADP/GDP-forming] subunit alpha, mitochondrial OS=Sus scrofa GN=SUCLG1 PE=1 SV=2	0.760915	0.522827	-1.14844	-0.198911	0.959049	0.176546	1.46176	2	0.045102	0.729119
>tr|F1RSG8|F1RSG8_PIG Uncharacterized protein OS=Sus scrofa GN=TCEA1 PE=1 SV=2	0.275712	-0.841133	0.736572	0.594435	0.737526	0.77761	0.706441	2	0.0570503	0.728546
>tr|F1RSN9|F1RSN9_PIG Uncharacterized protein OS=Sus scrofa GN=SLC39A4 PE=4 SV=1	-0.532492	-0.480377	1.04818	0.0714975	0.677846	0.687539	1.1821	1	0.0117708	0.727969
>sp|P31636|SC5A4_PIG Low affinity sodium-glucose cotransporter OS=Sus scrofa GN=SLC5A4 PE=2 SV=1	-0.471098	0.423561	0.187529	0.75858	0.726803	0.813965	0.258286	1	0.046664	0.725592
>tr|K7GRD9|K7GRD9_PIG Uncharacterized protein (Fragment) OS=Sus scrofa GN=LAMP2 PE=1 SV=1	1.96346	-0.8172	-0.913401	0.327221	1.03202	0.373631	0.62498	4	0.0776193	0.724608
>tr|I3LIV0|I3LIV0_PIG Galectin OS=Sus scrofa PE=4 SV=1	1.19487	-0.0756071	-1.00304	0.229324	1.04168	1.56116	-1.01608	1	0.0387407	0.724001
>tr|K7GR24|K7GR24_PIG Protein S100-A12 OS=Sus scrofa GN=S100A12 PE=1 SV=1	0.278739	-0.58791	0.443412	0.602169	0.665509	0.59195	0.823935	1	0.044747	0.722632
>tr|M0QZ63|M0QZ63_HUMAN Serine protease hepsin OS=Homo sapiens GN=HPN PE=1 SV=1	0.195698	-0.431558	0.379722	0.710619	0.686366	0.444939	0.797854	1	0.0479539	0.722356
>tr|I3LPW0|I3LPW0_PIG Uncharacterized protein OS=Sus scrofa GN=NDUFB4 PE=1 SV=1	1.34647	-1.01772	0.105074	-0.0981183	1.55744	-0.0676709	-0.105487	7	0.144607	0.721874
>tr|A0A024QZT2|A0A024QZT2_HUMAN Exocyst complex component 2, isoform CRA_a OS=Homo sapiens GN=EXOC2 PE=4 SV=1	-0.666692	-0.114409	0.884406	1.64738	0.447737	0.402773	0.205847	1	0.0344349	0.72087
>sp|Q06AT3|UCHL5_PIG Ubiquitin carboxyl-terminal hydrolase isozyme L5 OS=Sus scrofa GN=UCHL5 PE=2 SV=1	0.134402	0.831977	-0.82413	0.0834401	1.52769	-0.870607	0.416063	1	0.0474162	0.718995
>sp|O77737|B2CL1_PIG Bcl-2-like protein 1 OS=Sus scrofa GN=BCL2L1 PE=2 SV=1	-1.01171	-2.89502	2.73134	1.07827	0.931599	0.613322	-0.513944	2	-0.391797	0.718496
>sp|O18994|GPX5_PIG Epididymal secretory glutathione peroxidase OS=Sus scrofa GN=GPX5 PE=1 SV=1	-1.62925	-0.799958	1.2193	1.36442	0.676569	1.01529	0.395983	2	-0.403303	0.718476
>tr|I3L9F0|I3L9F0_PIG Uncharacterized protein OS=Sus scrofa GN=LOC100522714 PE=1 SV=1	-0.240665	-0.14114	0.506293	0.775498	0.839259	0.253824	0.592643	1	0.0414961	0.718308
>tr|I3LLM9|I3LLM9_PIG Uncharacterized protein OS=Sus scrofa PE=1 SV=1	-0.284025	-0.227913	0.00951974	-0.261148	0.140215	0.156303	0.0947113	6	-0.167473	0.717847
>sp|Q9NU22|MDN1_HUMAN Midasin OS=Homo sapiens GN=MDN1 PE=1 SV=2	-0.204835	1.25014	-1.09206	-0.062871	0.504544	1.35144	0.878147	1	-0.015588	0.717676
>tr|F1SDX6|F1SDX6_PIG Uncharacterized protein OS=Sus scrofa GN=TGM2 PE=1 SV=1	-0.978409	-0.0810898	0.971344	-0.0808959	0.619948	1.66492	0.370289	1	-0.0293852	0.716169
>sp|P13647|K2C5_HUMAN Keratin, type II cytoskeletal 5 OS=Homo sapiens GN=KRT5 PE=1 SV=3	-0.731037	1.05635	-0.175195	0.689966	-0.518885	2.34935	1.36714	4	0.0500406	0.715843
>tr|A4GR69|A4GR69_PIG Telethonin OS=Sus scrofa GN=TCAP PE=4 SV=1	-0.690677	0.187869	0.654944	-0.173299	1.41654	0.104252	0.144203	7	0.050712	0.714491
>sp|Q8NEM2|SHCBP_HUMAN SHC SH2 domain-binding protein 1 OS=Homo sapiens GN=SHCBP1 PE=1 SV=3	-1.29759	-1.47192	2.38152	0.390541	1.51316	-0.530354	-0.19533	1	-0.129329	0.714108
>tr|F1RGW1|F1RGW1_PIG Uncharacterized protein OS=Sus scrofa GN=SLC35F3 PE=4 SV=2	1.15571	-0.0984444	-1.01114	0.0796168	0.976353	0.31722	0.947032	1	0.0153734	0.713538
>tr|F1RSR1|F1RSR1_PIG Uncharacterized protein OS=Sus scrofa GN=LOC100152415 PE=4 SV=2	-0.666449	1.24113	-0.511888	-0.190169	-0.0168576	0.268596	2.72746	1	0.0209322	0.713275
>tr|I3LHG2|I3LHG2_PIG Uncharacterized protein OS=Sus scrofa GN=TECTA PE=4 SV=1	-0.177479	-0.80292	1.03687	0.993285	0.709394	0.556384	0.236882	1	0.0188228	0.711446
>tr|K9IW80|K9IW80_PIG Nicotinamide nucleotide transhydrogenase OS=Sus scrofa GN=NNT PE=2 SV=1	-0.687128	1.62233	-0.953229	-0.0533867	1.37936	-0.335777	0.411136	3	-0.00600892	0.709671
>tr|F1SA91|F1SA91_PIG Uncharacterized protein OS=Sus scrofa PE=4 SV=2	1.14603	-1.31445	0.150664	1.09378	0.275301	0.388263	1.19133	1	-0.00591625	0.709052
>tr|I3LFQ0|I3LFQ0_PIG Uncharacterized protein OS=Sus scrofa PE=1 SV=1	0.447807	0.112198	-0.418844	1.40052	0.454961	0.521778	0.716526	3	0.0470535	0.70898
>sp|Q9TV63|MYH2_PIG Myosin-2 OS=Sus scrofa GN=MYH2 PE=2 SV=1	-0.76868	-0.155681	1.03167	0.676346	-0.233994	1.30121	1.91342	1	0.0357699	0.706943
>tr|Q9BTF3|Q9BTF3_HUMAN TNRC4 protein (Fragment) OS=Homo sapiens GN=TNRC4 PE=2 SV=2	0.46086	0.0557509	-0.368701	1.5259	0.381096	0.654696	0.17434	1	0.0493032	0.706171
>sp|Q8NA70|FA47B_HUMAN Protein FAM47B OS=Homo sapiens GN=FAM47B PE=2 SV=2	-0.257746	0.501404	-0.0833451	0.604272	0.471763	0.897165	0.82874	1	0.0534378	0.704018
>sp|Q8NEL0|CCD54_HUMAN Coiled-coil domain-containing protein 54 OS=Homo sapiens GN=CCDC54 PE=1 SV=2	-1.21321	-0.94099	1.95756	1.55923	0.690878	0.310349	-0.283101	1	-0.0655497	0.70197
>tr|F1SHU0|F1SHU0_PIG Uncharacterized protein OS=Sus scrofa GN=LOC100516841 PE=1 SV=2	0.489854	0.502197	-1.00267	-0.131754	1.14918	0.215342	0.691901	3	-0.00354027	0.701819
>tr|F2Z5L8|F2Z5L8_PIG Uncharacterized protein OS=Sus scrofa GN=PABPN1 PE=1 SV=1	1.11799	-1.01167	-0.0926793	0.469309	1.15189	-0.506757	0.669304	1	0.00454777	0.701297
>tr|C5NS09|C5NS09_PIG Nudix (Nucleoside diphosphate linked moiety X)-type motif 7, variant 2 OS=Sus scrofa GN=NUDT7_2 PE=4 SV=1	-0.144795	0.827814	-0.566636	1.11643	0.788028	0.700795	-0.376726	1	0.0387941	0.700493
>tr|I3LEF4|I3LEF4_PIG Uncharacterized protein OS=Sus scrofa GN=OTOL1 PE=4 SV=1	0.679573	-0.0742876	-0.386801	0.737519	0.564535	0.635764	0.879834	2	0.0728282	0.697401
>tr|F1RI18|F1RI18_PIG Uncharacterized protein OS=Sus scrofa GN=UQCRQ PE=1 SV=1	-2.10167	-0.762458	2.05266	-0.322728	1.26255	0.352802	0.291753	4	-0.270488	0.692559
>tr|F1RGG2|F1RGG2_PIG Uncharacterized protein OS=Sus scrofa GN=ARHGEF1 PE=1 SV=2	0.186539	-0.421733	0.379681	0.936143	0.950278	0.0389564	0.138069	1	0.0481621	0.690227
>tr|Q7Z6G1|Q7Z6G1_HUMAN Znf197 truncated protein (Fragment) OS=Homo sapiens PE=2 SV=1	3.19539	-1.35814	-2.3557	-0.652432	1.71359	-1.29535	0.413908	1	-0.172816	0.690117
>tr|A0A024R0U0|A0A024R0U0_HUMAN Zinc finger protein 575, isoform CRA_a OS=Homo sapiens GN=ZNF575 PE=4 SV=1	-0.398979	1.13589	-0.575951	1.4414	-0.262331	1.54277	0.758366	1	0.0536531	0.689724
>tr|I3L6T2|I3L6T2_PIG Uncharacterized protein OS=Sus scrofa GN=UBE2V2 PE=1 SV=1	-0.0311271	-1.21069	1.20666	0.96322	0.638793	0.475968	0.64388	4	-0.0117182	0.689652
>tr|A0A096LNV6|A0A096LNV6_HUMAN Cadherin-related family member 1 (Fragment) OS=Homo sapiens GN=CDHR1 PE=4 SV=1	-0.678413	-0.0937548	0.868401	0.663333	0.622078	0.665188	0.600001	1	0.0320777	0.686215
>tr|B0FJ00|B0FJ00_PIG Mucin 20 OS=Sus scrofa GN=MUC20 PE=2 SV=1	1.31064	0.183975	-1.47514	0.19101	0.979912	0.166441	0.751791	2	0.00649008	0.686008
>tr|Q29309|Q29309_PIG Orf protein (Fragment) OS=Sus scrofa GN=orf PE=2 SV=1	-0.127685	-0.407201	0.667316	0.183361	0.20286	2.07622	0.205783	1	0.0441434	0.684913
>sp|Q8IZ73|RUSD2_HUMAN RNA pseudouridylate synthase domain-containing protein 2 OS=Homo sapiens GN=RPUSD2 PE=1 SV=2	0.0464938	0.0124724	0.111422	0.853113	0.609159	0.687269	0.385364	1	0.0567961	0.684729
>sp|Q5BLZ2|PLIN3_PIG Perilipin-3 OS=Sus scrofa GN=PLIN3 PE=2 SV=1	-1.38535	0.0451518	1.22673	0.772195	0.0827924	0.445004	1.22617	13	-0.0378223	0.684591
>tr|F1SIC0|F1SIC0_PIG Uncharacterized protein OS=Sus scrofa GN=PACSIN3 PE=1 SV=1	-0.451625	-1.61953	2.01051	0.890548	0.909853	-0.275964	0.889022	2	-0.0202133	0.683485
>tr|F1S156|F1S156_PIG Uncharacterized protein OS=Sus scrofa GN=SYNPO2 PE=1 SV=2	0.610378	-0.154258	-0.220677	0.639147	0.703632	1.38527	-0.277017	2	0.0784809	0.68334
>tr|F1SRK9|F1SRK9_PIG Uncharacterized protein OS=Sus scrofa GN=HCFC2 PE=4 SV=1	-2.97108	-2.13053	3.68442	0.846031	0.392542	1.0629	0.445535	1	-0.472397	0.682751
>tr|I3LS12|I3LS12_PIG Uncharacterized protein OS=Sus scrofa GN=SNX2 PE=1 SV=1	-0.915649	-0.182357	1.03721	0.203507	0.319185	0.673474	1.86334	2	-0.0202652	0.681381
>sp|P83686|NB5R3_PIG NADH-cytochrome b5 reductase 3 (Fragment) OS=Sus scrofa GN=CYB5R3 PE=1 SV=1	-0.988834	-0.656482	1.58639	0.364112	1.04726	0.355497	0.188105	1	-0.0196419	0.681287
>sp|A5D9M6|BAG6_PIG Large proline-rich protein BAG6 OS=Sus scrofa GN=BAG6 PE=2 SV=1	0.195968	0.29125	-0.354657	1.08467	0.186271	0.724391	1.19243	4	0.0441871	0.680966
>tr|I3LQH7|I3LQH7_PIG Uncharacterized protein OS=Sus scrofa GN=BLVRB PE=1 SV=1	1.46527	0.0650482	-1.47397	-0.288311	1.05838	0.855706	0.228427	5	0.0187824	0.680243
>tr|F1SIF2|F1SIF2_PIG Uncharacterized protein OS=Sus scrofa GN=NDUFS3 PE=1 SV=1	1.32091	-1.05582	0.153773	0.0364753	0.993854	0.313377	1.12041	7	0.139619	0.679071
>tr|F5BHI3|F5BHI3_PIG Cold inducible RNA binding protein transcript variant 3 OS=Sus scrofa GN=CIRP PE=2 SV=1	0.567098	0.977115	-1.58089	1.23942	0.349775	0.0771648	1.06025	1	-0.0122256	0.677863
>tr|F1SML9|F1SML9_PIG Uncharacterized protein OS=Sus scrofa GN=RIC1 PE=4 SV=2	1.19893	-0.2787	-0.89446	-0.0303556	0.919288	0.957332	0.240993	1	0.00859013	0.675679
>sp|P27917|APOC3_PIG Apolipoprotein C-III OS=Sus scrofa GN=APOC3 PE=1 SV=2	-0.802462	-0.396109	1.2633	0.660102	0.63065	-1.18137	-1.49412	5	0.0215759	0.675561
>tr|K7GP55|K7GP55_PIG Biglycan OS=Sus scrofa GN=BGN PE=1 SV=1	0.404935	1.48191	-2.30618	-1.34354	0.946553	2.89541	-0.360032	10	-0.139779	0.675279
>tr|I3L714|I3L714_PIG Uncharacterized protein OS=Sus scrofa GN=IQCF1 PE=4 SV=1	0.28535	-0.153115	0.0339026	0.420976	-0.0245192	1.71396	0.885948	1	0.0553793	0.674989
>tr|F1S1I0|F1S1I0_PIG Receptor-binding cancer antigen expressed on SiSo cells OS=Sus scrofa GN=EBAG9 PE=1 SV=1	0.820178	-1.90755	0.914912	0.579239	0.562502	0.520418	0.904741	1	-0.0574854	0.674628
>tr|I3L9H6|I3L9H6_PIG Uncharacterized protein OS=Sus scrofa GN=MRPL50 PE=1 SV=1	-0.915643	0.0313413	0.904384	0.324187	0.539194	0.439638	1.29696	1	0.00669401	0.67163
>tr|F1S3W0|F1S3W0_PIG Cytochrome b-c1 complex subunit 6 OS=Sus scrofa GN=LOC100524873 PE=1 SV=1	0.451658	1.3843	-1.22132	-0.791571	1.50154	-1.26927	3.94682	9	0.204881	0.670286
>tr|I3L818|I3L818_PIG Uncharacterized protein OS=Sus scrofa GN=SERPINF2 PE=1 SV=1	1.3529	-0.471527	-0.858408	0.240684	0.329411	0.877419	1.55952	4	0.00765617	0.670218
>sp|Q53HL2|BOREA_HUMAN Borealin OS=Homo sapiens GN=CDCA8 PE=1 SV=2	2.3456	-1.9152	-0.706158	0.308277	1.12949	-0.146754	0.472905	1	-0.0919221	0.669862
>tr|I3LBE0|I3LBE0_PIG Uncharacterized protein OS=Sus scrofa PE=4 SV=1	-2.50808	2.52824	-0.564312	1.34798	0.0974333	1.19738	0.177655	1	-0.181385	0.668323
>sp|F1S584|CTL2_PIG Choline transporter-like protein 2 OS=Sus scrofa GN=SLC44A2 PE=3 SV=1	-1.30725	1.81081	-0.649299	0.487997	0.542475	0.824203	0.676916	1	-0.0485791	0.667114
>sp|O00303|EIF3F_HUMAN Eukaryotic translation initiation factor 3 subunit F OS=Homo sapiens GN=EIF3F PE=1 SV=1	-0.829679	0.785787	0.0944433	0.602256	1.15383	-0.0237741	-0.0871756	1	0.0168506	0.666711
>tr|F2Z5B2|F2Z5B2_PIG Tubulin beta chain OS=Sus scrofa GN=TUBB2B PE=1 SV=1	3.22867	-0.781038	-2.67898	-0.433801	1.07444	1.34144	-0.362405	3	-0.0771177	0.663608
>tr|K7GS94|K7GS94_PIG Integrin beta OS=Sus scrofa GN=ITGB1 PE=1 SV=1	0.348835	-0.0439365	-0.105868	0.264634	0.946759	-0.0755053	0.61771	26	0.0663434	0.660064
>sp|P04075|ALDOA_HUMAN Fructose-bisphosphate aldolase A OS=Homo sapiens GN=ALDOA PE=1 SV=2	0.0698681	-0.671048	0.611901	-0.127491	0.764442	0.808453	1.01398	14	0.00357374	0.659631
>tr|F1RPS4|F1RPS4_PIG Uncharacterized protein OS=Sus scrofa PE=4 SV=2	0.0588485	-0.354125	0.446536	0.685073	0.594655	0.920556	0.220246	1	0.0504198	0.658673
>tr|I3LDS3|I3LDS3_PIG Uncharacterized protein OS=Sus scrofa GN=KRT10 PE=1 SV=1	-1.22448	2.71116	-2.42518	2.39816	-1.12315	1.88938	0.343968	19	-0.312833	0.656867
>sp|Q86WI1|PKHL1_HUMAN Fibrocystin-L OS=Homo sapiens GN=PKHD1L1 PE=2 SV=2	0.901984	-1.19811	0.320795	1.01836	0.500981	0.00960954	0.958332	1	0.00822274	0.656268
>tr|F1RNC7|F1RNC7_PIG Uncharacterized protein OS=Sus scrofa GN=KIAA0100 PE=4 SV=2	0.286763	0.635591	-0.765392	1.72033	-0.207793	0.932528	0.716248	2	0.0523205	0.655958
>tr|F1S324|F1S324_PIG Uncharacterized protein OS=Sus scrofa GN=SZT2 PE=1 SV=2	0.373825	0.368545	-0.611791	-0.192981	1.07112	0.162018	0.749073	1	0.0435263	0.653379
>tr|F2Z5J9|F2Z5J9_PIG Uncharacterized protein OS=Sus scrofa GN=RAB11B PE=1 SV=1	0.409447	0.257723	-0.73543	0.277325	0.717738	0.691782	0.696561	8	-0.0227533	0.652616
>sp|P62197|PRS8_PIG 26S protease regulatory subunit 8 OS=Sus scrofa GN=PSMC5 PE=2 SV=1	-0.257527	0.199747	0.0630436	0.971595	0.822135	0.312494	-0.0234345	1	0.00175454	0.650993
>tr|I3LN25|I3LN25_PIG Uncharacterized protein OS=Sus scrofa GN=LOC102164134 PE=1 SV=1	-1.66157	0.262268	1.31166	0.76474	0.779571	0.188784	0.472746	1	-0.0292168	0.650871
>tr|F1SHD7|F1SHD7_PIG Uncharacterized protein OS=Sus scrofa GN=NDUFS1 PE=1 SV=2	1.43691	-0.558353	-1.01271	-0.217048	0.809343	0.534299	1.29274	5	-0.0447174	0.650734
>tr|F1SGP8|F1SGP8_PIG Uncharacterized protein OS=Sus scrofa GN=RCN1 PE=1 SV=2	0.480472	-0.25431	-0.0828622	0.732132	0.170975	1.05433	0.856898	1	0.0477667	0.65004
>sp|P79307|A4_PIG Amyloid beta A4 protein OS=Sus scrofa GN=APP PE=2 SV=2	0.202116	-1.88987	1.59492	-0.407246	0.511047	-0.137007	-0.155331	3	-0.0309458	0.649573
>tr|F2Z5C1|F2Z5C1_PIG Annexin OS=Sus scrofa GN=ANXA5 PE=1 SV=2	5.32442	-2.63901	-2.22665	-0.248906	1.10005	1.21074	-0.439539	23	0.152919	0.648962
>tr|J3QL66|J3QL66_HUMAN SWI/SNF-related matrix-associated actin-dependent regulator of chromatin subfamily E member 1 OS=Homo sapiens GN=SMARCE1 PE=1 SV=1	-0.337995	-0.334166	0.791833	0.522049	0.514337	-0.143819	1.50929	1	0.0398906	0.647832
>tr|A8K6S3|A8K6S3_HUMAN cDNA FLJ77570, highly similar to Homo sapiens pleckstrin homology domain containing, family C (with FERM domain) member 1 (PLEKHC1), mRNA OS=Homo sapiens PE=2 SV=1	0.370013	-0.353715	0.136528	0.346571	0.852639	0.665736	0.212754	1	0.0509419	0.64755
>sp|Q3MJ62|ZSC23_HUMAN Zinc finger and SCAN domain-containing protein 23 OS=Homo sapiens GN=ZSCAN23 PE=1 SV=1	-0.563885	0.529336	0.186834	0.369651	0.740031	0.0557667	1.06054	1	0.0507618	0.647234
>tr|I3LSZ1|I3LSZ1_PIG SUMO-conjugating enzyme OS=Sus scrofa GN=UBE2I PE=1 SV=1	0.543063	-0.549754	0.113452	0.254289	0.493257	0.138599	1.63522	1	0.0355867	0.646475
>tr|F1SGG3|F1SGG3_PIG Uncharacterized protein OS=Sus scrofa GN=KRT1 PE=1 SV=1	-1.11947	1.68413	-1.10643	2.2414	-1.32977	2.28657	0.778961	28	-0.18059	0.646288
>tr|F1RWA6|F1RWA6_PIG Uncharacterized protein OS=Sus scrofa PE=4 SV=2	0.684578	0.0179126	-0.489995	0.481013	0.842233	0.42826	0.479484	3	0.0708317	0.64473
>tr|F1SIU5|F1SIU5_PIG Uncharacterized protein OS=Sus scrofa GN=HES6 PE=4 SV=2	0.934404	-2.84714	1.4733	0.752999	1.04998	-0.683668	0.531039	1	-0.146481	0.643804
>tr|F1SPS8|F1SPS8_PIG Uncharacterized protein OS=Sus scrofa GN=BSN PE=1 SV=2	0.438835	-0.371048	0.0847779	1.00575	-0.255592	1.69623	0.542507	1	0.050855	0.642099
>tr|Q8SQB6|Q8SQB6_PIG CD58 antigen OS=Sus scrofa GN=CD58 PE=2 SV=1	0.327992	-0.675051	0.458772	-0.65648	0.918997	0.980537	0.677588	1	0.0372374	0.641864
>tr|I3LVD3|I3LVD3_PIG Uncharacterized protein OS=Sus scrofa GN=AVL9 PE=4 SV=1	-3.63341	0.512658	2.18387	1.93717	-0.603248	1.6602	-0.128467	1	-0.312294	0.64104
>sp|Q7Z3B4|NUP54_HUMAN Nucleoporin p54 OS=Homo sapiens GN=NUP54 PE=1 SV=2	-0.393429	1.10135	-0.627501	0.869683	0.692634	0.657363	-0.0406551	1	0.0268065	0.640053
>sp|Q14764|MVP_HUMAN Major vault protein OS=Homo sapiens GN=MVP PE=1 SV=4	0.398078	-0.252171	0.00476415	0.0875097	0.731275	0.546729	0.845217	1	0.0502238	0.638465
>tr|F1RG16|F1RG16_PIG Uncharacterized protein OS=Sus scrofa GN=HNRNPF PE=1 SV=1	0.36778	-0.591177	-2.06977	0.456129	0.311305	0.859306	1.31497	5	-0.764389	0.636138
>tr|Q8MHU3|Q8MHU3_PIG MHC class I antigen OS=Sus scrofa GN=SLA-B PE=2 SV=1	-0.908584	0.143358	0.616955	-0.084305	0.865773	0.225744	0.895415	2	-0.0494237	0.635999
>sp|Q8N0Z2|ABRA_HUMAN Actin-binding Rho-activating protein OS=Homo sapiens GN=ABRA PE=2 SV=1	0.027231	0.64208	-0.517579	-0.358687	0.971761	-0.142666	1.31246	1	0.0505773	0.634885
>tr|F1SSA7|F1SSA7_PIG Uncharacterized protein OS=Sus scrofa PE=4 SV=2	-0.552424	0.712647	-0.0627842	0.889687	0.914113	0.210826	-0.204228	1	0.0324793	0.63437
>tr|F1SD87|F1SD87_PIG Uncharacterized protein OS=Sus scrofa GN=FBLN5 PE=1 SV=2	-1.12836	1.7328	-0.727901	0.725022	0.748972	0.553188	0.0395883	1	-0.0411538	0.630925
>tr|F1RJ92|F1RJ92_PIG Uncharacterized protein OS=Sus scrofa GN=LOC100526190 PE=4 SV=2	0.563157	-0.513022	0.0838111	1.08041	-0.126422	0.933641	1.07147	1	0.0446487	0.628347
>tr|F1SDM8|F1SDM8_PIG Uncharacterized protein OS=Sus scrofa GN=EDRF1 PE=4 SV=1	-0.339017	0.479906	0.0207945	1.15828	0.232955	0.875984	0.363305	1	0.0538947	0.628335
>tr|Q2HYU1|Q2HYU1_PIG Mitochondrial creatine kinase 2 OS=Sus scrofa GN=CKMT2 PE=1 SV=1	0.308531	0.538193	-1.24774	-1.09579	1.13258	0.915144	0.602117	20	-0.133672	0.628289
>tr|F1RQG3|F1RQG3_PIG Uncharacterized protein OS=Sus scrofa GN=NTMT1 PE=4 SV=2	-0.861226	-0.168996	1.05876	0.764779	0.437065	0.0459864	1.27329	1	0.00951111	0.628195
>sp|Q99707|METH_HUMAN Methionine synthase OS=Homo sapiens GN=MTR PE=1 SV=2	-2.27081	-0.33538	2.0292	1.07726	1.16451	-0.519628	-0.461522	1	-0.192331	0.628183
>tr|I3LJP1|I3LJP1_PIG Uncharacterized protein OS=Sus scrofa GN=QRICH2 PE=4 SV=1	-0.201897	0.270868	0.0861001	1.27132	0.115594	0.609598	0.723979	1	0.0516904	0.628127
>tr|F1SDM4|F1SDM4_PIG Fibronectin type III and ankyrin repeat domains 1 isoform 1 OS=Sus scrofa GN=FANK1 PE=2 SV=1	0.420063	0.98848	-1.41004	1.24772	-0.206803	1.50214	0.340901	1	-0.000498398	0.627989
>sp|P82914|RT15_HUMAN 28S ribosomal protein S15, mitochondrial OS=Homo sapiens GN=MRPS15 PE=1 SV=1	-1.45345	1.58197	-0.157632	0.334773	0.0286174	0.691467	1.7315	1	-0.00970205	0.627132
>tr|F1RQW0|F1RQW0_PIG Uncharacterized protein OS=Sus scrofa GN=MAP7D3 PE=4 SV=2	1.24901	-0.846735	-0.382845	1.54416	0.362088	0.512448	-0.0555907	1	0.00647544	0.626605
>sp|Q17RB8|LONF1_HUMAN LON peptidase N-terminal domain and RING finger protein 1 OS=Homo sapiens GN=LONRF1 PE=1 SV=2	1.43771	-0.74091	-0.719309	0.201814	1.02791	0.475568	0.00169598	1	-0.00750269	0.625629
>tr|A0A1B0GV91|A0A1B0GV91_HUMAN Uncharacterized protein KIAA2012 (Fragment) OS=Homo sapiens GN=KIAA2012 PE=4 SV=1	-0.411153	1.23978	-0.773351	0.911856	0.500639	0.960976	-0.0595898	1	0.0184258	0.625402
>tr|K7GL42|K7GL42_PIG Uncharacterized protein OS=Sus scrofa GN=SHC1 PE=4 SV=1	-0.898862	1.12245	-0.155377	1.46576	-0.0710201	1.09563	0.290584	1	0.0227379	0.624703
>sp|P00348|HCDH_PIG Hydroxyacyl-coenzyme A dehydrogenase, mitochondrial OS=Sus scrofa GN=HADH PE=1 SV=2	1.59209	-0.967008	-0.89555	0.706048	0.713192	-1.53914	0.698716	3	-0.0901563	0.624141
>sp|Q9UJT2|TSKS_HUMAN Testis-specific serine kinase substrate OS=Homo sapiens GN=TSKS PE=1 SV=3	1.10936	0.146229	-1.79638	5.46263	1.66654	2.01134	1.08287	2	-0.180261	0.622451
>tr|I3LEV7|I3LEV7_PIG Uncharacterized protein OS=Sus scrofa GN=SH3BGR PE=1 SV=1	-1.45175	0.355719	1.11207	0.0512738	1.08367	0.232575	-0.0902066	6	0.0053478	0.62114
>tr|F1S387|F1S387_PIG Uncharacterized protein OS=Sus scrofa GN=KIAA1191 PE=1 SV=2	-1.37455	0.967189	0.383946	0.828142	0.775676	0.913461	-0.667492	1	-0.00780363	0.617434
>tr|I3L9T6|I3L9T6_PIG Uncharacterized protein OS=Sus scrofa GN=OGN PE=1 SV=1	-0.684365	1.53191	-0.880514	-0.260452	0.662694	0.777284	0.974175	1	-0.0109886	0.617209
>tr|F1SS60|F1SS60_PIG Uncharacterized protein OS=Sus scrofa GN=SCO1 PE=1 SV=1	-0.0584943	-1.42431	1.56137	0.441607	0.563107	0.38238	1.1355	2	0.0261875	0.614896
>sp|P22079|PERL_HUMAN Lactoperoxidase OS=Homo sapiens GN=LPO PE=1 SV=2	1.13384	-0.411589	-0.534035	0.677169	0.794928	0.319687	0.173657	2	0.0627373	0.613752
>tr|A4D2J9|A4D2J9_HUMAN Calcium/calmodulin-dependent protein kinase (CaM kinase) II beta OS=Homo sapiens GN=CAMK2B PE=4 SV=1	-0.334272	1.58418	-1.32212	1.92663	0.689137	-0.285114	-0.757964	1	-0.0240702	0.613408
>sp|Q29545|ICA_PIG Inhibitor of carbonic anhydrase OS=Sus scrofa GN=ICA PE=1 SV=1	0.327208	0.00179133	-0.253667	0.120607	0.729224	-0.126637	1.06855	1	0.0251107	0.610281
>tr|Q4VB24|Q4VB24_HUMAN Histone cluster 1, H1e OS=Homo sapiens GN=HIST1H1E PE=2 SV=1	-3.90325	1.9453	1.51528	0.876959	-0.0361499	0.736991	1.59362	1	-0.147553	0.608838
>tr|Q9TV77|Q9TV77_PIG 130 kDa regulatory subunit of myosin phosphatase (Fragment) OS=Sus scrofa PE=2 SV=1	-0.353617	0.43261	0.139218	0.0639378	0.605032	0.495201	1.12643	11	0.0727369	0.607452
>tr|F1S3D5|F1S3D5_PIG Uncharacterized protein OS=Sus scrofa GN=LMAN2 PE=1 SV=1	-1.03996	0.379158	0.753456	-0.118927	0.537681	0.985735	0.967016	1	0.0308841	0.606904
>tr|F1SLY8|F1SLY8_PIG PAB-dependent poly(A)-specific ribonuclease subunit PAN2 OS=Sus scrofa GN=PAN2 PE=3 SV=2	-0.461802	0.360069	0.257734	0.933541	0.50031	0.511485	0.35465	1	0.0520001	0.606015
>tr|F1S3B9|F1S3B9_PIG Uncharacterized protein OS=Sus scrofa GN=ZNF346 PE=4 SV=1	0.4368	-0.107141	-0.140487	0.432156	0.706724	0.0364631	0.942515	1	0.0630572	0.605415
>tr|O75304|O75304_HUMAN Nuclear mitotic apparatus protein (Fragment) OS=Homo sapiens GN=NuMA PE=4 SV=1	0.451282	0.359247	-0.638896	-0.735102	0.852039	0.2836	1.39011	1	0.057211	0.604178
>tr|Q1W2G0|Q1W2G0_PIG 14-3-3 sigma protein OS=Sus scrofa GN=Sfn PE=2 SV=1	1.70503	-1.0735	-0.609533	-0.546348	0.912847	0.363548	1.04625	1	0.00733206	0.600058
>tr|F1SE70|F1SE70_PIG Uncharacterized protein OS=Sus scrofa GN=SGCB PE=1 SV=1	-0.234158	1.42659	-1.15415	0.245298	0.768606	0.610354	0.510301	6	0.012761	0.599372
>tr|F1RYV4|F1RYV4_PIG Uncharacterized protein OS=Sus scrofa PE=4 SV=1	1.52898	-0.632179	-0.954093	1.06484	0.599492	-0.0743384	0.504403	1	-0.0190989	0.595548
>sp|Q9Y485|DMXL1_HUMAN DmX-like protein 1 OS=Homo sapiens GN=DMXL1 PE=1 SV=3	-1.24559	0.337639	0.883139	0.423218	0.794601	0.429559	0.247	1	-0.00826935	0.59515
>tr|F1SSW7|F1SSW7_PIG Uncharacterized protein OS=Sus scrofa GN=MAPKBP1 PE=4 SV=2	-0.398501	0.167748	0.387614	0.3981	0.673346	0.574081	0.446497	1	0.0522871	0.594798
>tr|A0A0U1RQG9|A0A0U1RQG9_HUMAN Casein kinase I isoform gamma-1 (Fragment) OS=Homo sapiens GN=CSNK1G1 PE=1 SV=1	-0.16179	-1.4108	1.5121	1.39796	0.419894	0.74468	-0.332051	1	-0.0201634	0.59443
>sp|Q04695|K1C17_HUMAN Keratin, type I cytoskeletal 17 OS=Homo sapiens GN=KRT17 PE=1 SV=2	1.64056	-4.76326	1.81493	2.74954	1.27044	-2.77512	-2.37818	1	-0.435924	0.592672
>tr|I3LNZ2|I3LNZ2_PIG Uncharacterized protein OS=Sus scrofa GN=LOC100510904 PE=1 SV=1	-0.0605488	-2.47108	2.61781	0.361924	0.342739	0.195373	1.62417	5	0.0287281	0.592321
>sp|Q9Y4J8-11|DTNA_HUMAN Isoform 11 of Dystrobrevin alpha OS=Homo sapiens GN=DTNA	1.13671	-0.659733	-0.427479	0.543853	0.406641	0.791708	0.638923	1	0.0165008	0.589958
>tr|F1SJX1|F1SJX1_PIG Uncharacterized protein OS=Sus scrofa GN=ETFA PE=1 SV=1	2.68051	0.739572	-3.93745	0.430471	0.186486	1.05781	0.471055	17	-0.172457	0.588851
>tr|F1S0N2|F1S0N2_PIG Uncharacterized protein OS=Sus scrofa PE=1 SV=2	-0.849209	-0.763847	1.50032	0.820802	0.934443	0.0639222	-0.280721	1	-0.0375787	0.585182
>tr|I3LI05|I3LI05_PIG Uncharacterized protein OS=Sus scrofa GN=SRRT PE=1 SV=1	0.98546	-0.750491	-0.0481569	0.806945	0.320162	0.559885	0.633645	5	0.0622708	0.584666
>tr|E7EP81|E7EP81_HUMAN Coronin-7 OS=Homo sapiens GN=CORO7 PE=4 SV=1	-0.465571	1.87508	-1.65988	0.972323	0.290943	1.5249	-0.743924	1	-0.0834593	0.584168
>tr|Q59FS2|Q59FS2_HUMAN ZNF589 protein variant (Fragment) OS=Homo sapiens PE=4 SV=1	0.857181	1.0465	-1.93715	-1.26867	0.752973	1.18127	1.07235	1	-0.011155	0.583714
>sp|Q96RT8|GCP5_HUMAN Gamma-tubulin complex component 5 OS=Homo sapiens GN=TUBGCP5 PE=1 SV=1	0.159411	-0.4733	0.404239	0.294613	0.663089	0.810034	0.192608	1	0.0301166	0.582968
>tr|F1SRQ0|F1SRQ0_PIG Uncharacterized protein OS=Sus scrofa GN=NDUFB2 PE=1 SV=1	1.60257	-3.27342	0.887109	-0.0359322	0.981052	-0.0833017	0.721652	1	-0.261248	0.581084
>tr|A4D1R5|A4D1R5_HUMAN Similar to Ubiquinol-cytochrome C reductase iron-sulfur subunit, mitochondrial (Rieske iron-sulfur protein) (RISP) OS=Homo sapiens GN=LOC202789 PE=4 SV=1	1.99687	-1.35685	-0.862422	0.252824	0.967467	-0.0179677	0.393936	1	-0.0741358	0.57898
>tr|F1SGN7|F1SGN7_PIG Uncharacterized protein OS=Sus scrofa GN=MDP1 PE=1 SV=1	-0.565784	-0.23436	0.897555	0.218356	0.957091	-0.173823	0.562158	1	0.0324704	0.578279
>tr|I3LUB6|I3LUB6_PIG Uncharacterized protein OS=Sus scrofa GN=TDGF1 PE=4 SV=1	0.198946	-0.203931	0.16969	1.53994	0.0241829	0.70923	0.226184	1	0.0549016	0.576775
>sp|Q8IXQ6|PARP9_HUMAN Poly [ADP-ribose] polymerase 9 OS=Homo sapiens GN=PARP9 PE=1 SV=2	-0.500088	-0.0796491	0.713636	1.88501	-0.0174729	0.649522	-0.153786	1	0.044633	0.575178
>tr|F1S6K0|F1S6K0_PIG Uncharacterized protein OS=Sus scrofa PE=4 SV=2	0.276253	0.926296	-1.14774	-0.797182	0.641294	1.04153	1.00872	1	0.0182689	0.574598
>tr|F1RJH0|F1RJH0_PIG Uncharacterized protein OS=Sus scrofa GN=SPPL3 PE=4 SV=2	0.959643	-1.43061	0.453605	-0.345465	0.939271	0.360531	0.666941	1	-0.00578816	0.574516
>tr|F1SDB1|F1SDB1_PIG Uncharacterized protein OS=Sus scrofa PE=4 SV=2	-0.604041	0.430788	0.285389	0.697089	1.0194	0.0876155	-0.438979	1	0.0373783	0.573195
>sp|Q64L94|PSME1_PIG Proteasome activator complex subunit 1 OS=Sus scrofa GN=PSME1 PE=2 SV=1	-0.200683	0.338947	0.774487	1.1796	0.621684	0.0765046	0.191402	12	0.30425	0.571008
>tr|Q6UJZ1|Q6UJZ1_PIG Glutathione peroxidase 3 (Fragment) OS=Sus scrofa GN=GPX3 PE=2 SV=2	-0.294654	0.428452	0.124463	0.628288	0.835344	0.250019	-0.159832	3	0.086087	0.570591
>tr|I3LD21|I3LD21_PIG Uncharacterized protein OS=Sus scrofa PE=4 SV=1	1.70126	-0.663512	-1.15703	0.488753	1.39603	-0.0221522	-1.40726	1	-0.0397614	0.570088
>tr|A0A1K0FU49|A0A1K0FU49_HUMAN Myoglobin OS=Homo sapiens GN=GLNG PE=3 SV=1	-0.830005	-0.0105251	1.01514	1.74424	0.2902	-0.0162775	0.385778	5	0.0582046	0.56934
>tr|I3LLA3|I3LLA3_PIG Uncharacterized protein OS=Sus scrofa PE=4 SV=1	-2.07544	0.284587	1.53783	0.330045	0.900978	0.683436	-0.35209	1	-0.0843416	0.56911
>tr|A5A8X3|A5A8X3_PIG Notch homolog 4 (Drosophila) OS=Sus scrofa GN=NOTCH4 PE=4 SV=1	0.622924	0.366685	-0.832097	-0.211831	0.610343	-0.196026	1.43327	2	0.0525041	0.568953
>tr|F1RTY3|F1RTY3_PIG Uncharacterized protein OS=Sus scrofa GN=CDNF PE=4 SV=1	0.0190032	-0.209521	0.355928	0.839797	0.70359	-0.184574	0.699917	4	0.0551367	0.567958
>tr|I3LDE6|I3LDE6_PIG Uncharacterized protein OS=Sus scrofa GN=ROPN1L PE=4 SV=1	-1.72745	0.448319	1.18767	0.33314	0.439737	0.775898	0.685227	1	-0.0304893	0.567399
>tr|F1SQV8|F1SQV8_PIG Uncharacterized protein OS=Sus scrofa GN=PCYT1A PE=1 SV=1	0.780744	-1.08172	0.36677	1.68584	0.523346	0.511874	-1.27272	1	0.0219324	0.567157
>tr|F1RGE8|F1RGE8_PIG Uncharacterized protein OS=Sus scrofa GN=ANKHD1 PE=4 SV=2	-0.92717	0.50952	0.265678	1.33568	0.345482	1.34774	-1.21994	2	-0.0506573	0.566113
>tr|I3L5R1|I3L5R1_PIG Uncharacterized protein OS=Sus scrofa PE=1 SV=1	-1.01663	-0.340011	1.33042	0.90109	0.738744	0.418518	-0.340222	1	-0.00873855	0.565047
>tr|F1STW8|F1STW8_PIG Uncharacterized protein OS=Sus scrofa GN=GAB2 PE=4 SV=2	-2.31112	-0.15462	2.03087	-0.0130126	0.690903	0.221805	0.993272	1	-0.144958	0.564458
>sp|P80895|PIMT_PIG Protein-L-isoaspartate(D-aspartate) O-methyltransferase OS=Sus scrofa GN=PCMT1 PE=1 SV=3	-0.5122	0.444406	0.0874717	0.868049	-0.497862	0.79818	0.348788	7	0.00655937	0.563719
>tr|F1SDJ8|F1SDJ8_PIG Uncharacterized protein OS=Sus scrofa GN=GLRX3 PE=1 SV=1	-0.320382	0.798132	-0.332382	0.958097	0.222454	0.227818	1.07458	2	0.0484562	0.563563
>sp|P05156|CFAI_HUMAN Complement factor I OS=Homo sapiens GN=CFI PE=1 SV=2	-0.630761	-0.402841	1.18545	0.717907	0.288519	0.219142	1.18707	3	0.050615	0.562517
>tr|F1S0V0|F1S0V0_PIG Uncharacterized protein OS=Sus scrofa GN=TNIP1 PE=4 SV=2	0.0915149	-0.574527	0.539871	-0.231471	0.504339	0.277828	1.41425	1	0.0189531	0.560173
>tr|F1SCH3|F1SCH3_PIG Uncharacterized protein OS=Sus scrofa GN=DDX39A PE=1 SV=2	0.770539	-0.298212	-0.327126	1.0773	0.226768	0.646264	0.413121	1	0.0484003	0.560116
>tr|I3LLU0|I3LLU0_PIG Glycerol-3-phosphate dehydrogenase [NAD(+)] OS=Sus scrofa GN=GPD1L PE=1 SV=1	0.349181	0.249013	-0.455805	0.36861	0.50022	0.964578	0.376057	4	0.0474632	0.55936
>sp|P67985|RL22_PIG 60S ribosomal protein L22 OS=Sus scrofa GN=RPL22 PE=1 SV=2	0.751121	-0.35506	-0.0984541	0.433862	0.501379	0.462877	0.831208	2	0.0992025	0.556911
>tr|L8B0Y6|L8B0Y6_PIG IgG heavy chain OS=Sus scrofa GN=IGHG PE=2 SV=1	0.0333756	0.782623	-0.896017	0.143971	0.561991	-0.0206107	0.638163	7	-0.0266728	0.556047
>sp|P62802|H4_PIG Histone H4 OS=Sus scrofa PE=1 SV=2	-0.128035	0.432852	-0.145395	-0.677803	-0.0577891	1.53085	0.0652135	2	0.0531405	0.55599
>tr|F1S5I9|F1S5I9_PIG Uncharacterized protein OS=Sus scrofa GN=ABCG8 PE=4 SV=1	0.00661644	0.341642	-0.186799	0.435607	0.179805	0.264268	1.49715	1	0.0538197	0.555954
>tr|F1SG93|F1SG93_PIG Uncharacterized protein OS=Sus scrofa GN=PPFIBP1 PE=4 SV=1	-1.7566	0.973566	0.621091	-0.883495	-0.200088	0.452203	2.8423	2	-0.0539803	0.555357
>sp|P81693|PPAC_PIG Low molecular weight phosphotyrosine protein phosphatase OS=Sus scrofa GN=ACP1 PE=1 SV=2	-0.951763	-0.104349	1.09797	0.0321497	-0.195135	1.9336	0.735943	1	0.013953	0.555332
>sp|P54098|DPOG1_HUMAN DNA polymerase subunit gamma-1 OS=Homo sapiens GN=POLG PE=1 SV=1	0.736535	-0.441099	-0.205624	0.161345	1.37531	-0.244324	-0.740451	1	0.0299377	0.554813
>tr|F1SLY7|F1SLY7_PIG Uncharacterized protein OS=Sus scrofa GN=CNPY2 PE=1 SV=1	0.715326	-0.797633	0.312916	0.424887	0.647981	0.481844	0.425856	2	0.0768697	0.554291
>tr|Q9XSH1|Q9XSH1_PIG Membrane-bound folate binding protein OS=Sus scrofa GN=FOLR1 PE=2 SV=1	-0.868271	1.23029	-0.321734	-0.0294161	0.892335	-0.356851	1.0224	1	0.0134292	0.553126
>tr|F1S108|F1S108_PIG Uncharacterized protein OS=Sus scrofa GN=CISD2 PE=1 SV=2	0.409727	0.88896	-0.873164	0.722272	0.647246	-0.461193	-0.803359	4	0.141841	0.551901
>sp|Q767L7|TBB5_PIG Tubulin beta chain OS=Sus scrofa GN=TUBB PE=2 SV=1	3.58618	-1.88779	-2.03166	-0.299988	0.685915	1.66236	-0.514189	2	-0.111088	0.550866
>tr|F2Z360|F2Z360_HUMAN Protein-serine O-palmitoleoyltransferase porcupine OS=Homo sapiens GN=PORCN PE=4 SV=1	-0.827207	0.409505	0.515388	0.0702271	0.793626	0.415565	0.451483	1	0.0325622	0.550574
>tr|F1S5K0|F1S5K0_PIG Uncharacterized protein OS=Sus scrofa GN=PPM1B PE=1 SV=2	0.141473	0.14427	-0.0979294	-0.41523	0.930887	0.152005	0.730945	7	0.0626043	0.549799
>tr|B6EAV5|B6EAV5_PIG Na(+)/H(+) exchange regulatory cofactor NHE-RF OS=Sus scrofa PE=2 SV=1	-0.336016	-0.659597	0.731868	1.46431	0.112723	0.558466	0.539714	7	-0.087915	0.549555
>sp|Q5VUA4|ZN318_HUMAN Zinc finger protein 318 OS=Homo sapiens GN=ZNF318 PE=1 SV=2	-0.595664	-0.539673	1.18756	1.16821	0.508255	-0.0241273	0.311828	1	0.0174081	0.548957
>sp|P80021|ATPA_PIG ATP synthase subunit alpha, mitochondrial OS=Sus scrofa GN=ATP5A1 PE=1 SV=2	1.58509	-1.06325	-0.314947	-0.14387	1.28792	-0.117132	-0.243209	18	0.0689639	0.547763
>tr|F1RIU9|F1RIU9_PIG Uncharacterized protein OS=Sus scrofa GN=CHCHD2 PE=1 SV=2	-0.861372	0.655526	0.317777	-0.391523	0.598798	-1.07599	-0.248434	3	0.0373105	0.547471
>sp|P12259|FA5_HUMAN Coagulation factor V OS=Homo sapiens GN=F5 PE=1 SV=4	-0.643422	-0.183802	0.944499	0.916051	0.0885971	0.545668	0.844002	2	0.0390919	0.54438
>tr|F1SA81|F1SA81_PIG Uncharacterized protein OS=Sus scrofa GN=LRRC8E PE=4 SV=1	1.13349	-2.8336	1.30489	-0.287542	0.328415	0.587707	1.62289	1	-0.13174	0.542763
>tr|F1RTY6|F1RTY6_PIG Uncharacterized protein OS=Sus scrofa GN=PPID PE=1 SV=1	-0.708978	-0.285534	1.19004	-0.34016	0.436813	0.940226	0.375916	9	0.0651773	0.538582
>tr|F1S645|F1S645_PIG Uncharacterized protein OS=Sus scrofa GN=KCNT2 PE=4 SV=2	0.481831	0.610839	-1.02437	1.37636	-0.516047	1.48891	0.300232	1	0.0227662	0.538401
>tr|F6PVJ7|F6PVJ7_PIG Nucleoside diphosphate kinase OS=Sus scrofa GN=NME1 PE=1 SV=1	0.336935	0.913312	-1.06581	0.233071	0.712387	0.238629	0.579716	2	0.061479	0.535988
>tr|F1SR87|F1SR87_PIG Uncharacterized protein OS=Sus scrofa GN=ZFAND2B PE=4 SV=1	-0.336052	-0.427046	0.87054	0.816833	-0.0719713	0.765743	1.03678	1	0.0358141	0.535855
>tr|Q5XLD2|Q5XLD2_PIG Myosin regulatory light chain 2 OS=Sus scrofa GN=HUMMLC2B PE=1 SV=1	3.42758	-4.15116	1.6672	-1.11731	1.21429	0.382536	0.218224	5	0.31454	0.53583
>tr|F1SM07|F1SM07_PIG Uncharacterized protein OS=Sus scrofa GN=COPS8 PE=1 SV=1	-0.870665	0.226872	0.795242	0.492756	0.766315	0.421836	-0.00547871	4	0.0504828	0.534899
>tr|K7GQU5|K7GQU5_PIG Uncharacterized protein (Fragment) OS=Sus scrofa GN=NDUFB11 PE=1 SV=1	0.630129	-1.66216	1.00126	-0.0279204	0.884735	-0.129055	0.878786	5	-0.010257	0.534891
>tr|I3LIB9|I3LIB9_PIG Uncharacterized protein OS=Sus scrofa GN=PHC3 PE=4 SV=1	-1.43177	1.12687	0.297597	0.499071	0.466259	0.400671	0.69679	1	-0.0024333	0.533503
>tr|I3LR88|I3LR88_PIG Uncharacterized protein OS=Sus scrofa PE=1 SV=1	0.253411	0.739549	-0.944716	0.896443	0.379302	0.850729	-0.146381	1	0.0160813	0.532291
>sp|Q9UFH2|DYH17_HUMAN Dynein heavy chain 17, axonemal OS=Homo sapiens GN=DNAH17 PE=1 SV=2	0.307391	0.616843	-0.827599	0.492673	0.712943	0.18098	0.343886	1	0.0322118	0.531645
>tr|F1STC2|F1STC2_PIG Uncharacterized protein (Fragment) OS=Sus scrofa PE=1 SV=2	1.53525	0.849869	-2.37934	0.40714	0.627342	-0.236758	1.09715	2	0.00192372	0.531312
>tr|F1RKM0|F1RKM0_PIG Uncharacterized protein OS=Sus scrofa GN=LMNB1 PE=1 SV=2	0.117291	0.807011	-1.01826	0.25937	0.50785	-0.308032	1.56935	5	-0.0313203	0.530824
>tr|K9J4R8|K9J4R8_PIG Protein S100-A13 OS=Sus scrofa GN=S100A13 PE=2 SV=1	-1.34785	0.671264	0.686258	0.600823	0.606031	0.556678	0.063872	4	0.00322232	0.5305
>tr|I3LCI0|I3LCI0_PIG Uncharacterized protein OS=Sus scrofa GN=LOC100525869 PE=1 SV=1	-1.85052	0.447095	1.41127	1.45305	0.188698	0.475017	0.329018	5	0.00261495	0.530193
>sp|Q49I35|LEG1_PIG Galectin-1 OS=Sus scrofa GN=LGALS1 PE=2 SV=3	-0.462967	0.148829	0.373445	-0.781989	0.429088	1.55318	0.308424	7	0.0197692	0.529602
>tr|S4R459|S4R459_HUMAN Dual-specificity protein phosphatase 22 OS=Homo sapiens GN=DUSP22 PE=1 SV=1	-0.295538	-0.948714	1.21769	1.17258	0.094025	0.613792	0.369916	1	-0.00885452	0.527831
>tr|I3LQ26|I3LQ26_PIG Uncharacterized protein OS=Sus scrofa GN=LRRC45 PE=4 SV=1	-0.833209	1.57119	-0.677318	-0.439212	-0.55392	1.87976	-0.712798	3	0.0202213	0.526902
>tr|A5GFX6|A5GFX6_PIG Tubulin beta chain OS=Sus scrofa GN=TUBB1 PE=1 SV=1	1.1556	-0.341117	-0.63432	-0.401118	0.589514	1.08633	0.324772	4	0.0600528	0.526526
>sp|Q9UGH3|S23A2_HUMAN Solute carrier family 23 member 2 OS=Homo sapiens GN=SLC23A2 PE=1 SV=1	-1.24984	0.885126	0.415873	0.890827	0.369168	0.782772	0.0802408	1	0.0170526	0.525453
>tr|A0A1B0GUB9|A0A1B0GUB9_HUMAN Thiosulfate sulfurtransferase/rhodanese-like domain-containing protein 3 OS=Homo sapiens GN=TSTD3 PE=4 SV=1	0.07911	0.171357	-0.0883312	0.572424	0.329695	1.06278	0.114234	1	0.0540452	0.52398
>tr|I3LTK1|I3LTK1_PIG Uncharacterized protein OS=Sus scrofa GN=FXN PE=1 SV=1	-1.21208	0.605463	0.433643	0.624169	0.613345	0.50852	0.114496	3	-0.0576567	0.52321
>tr|F1RPD2|F1RPD2_PIG Uncharacterized protein OS=Sus scrofa GN=LOC100524613 PE=1 SV=2	-1.28327	0.59114	0.579174	-0.133429	0.565971	0.185299	1.48397	5	-0.0376528	0.522439
>tr|I3LIH2|I3LIH2_PIG Uncharacterized protein OS=Sus scrofa GN=IMPA2 PE=4 SV=1	-0.491923	0.555149	0.0827835	0.830311	0.393112	1.21861	-0.626308	1	0.0486698	0.521319
>tr|K7GLA1|K7GLA1_PIG Uncharacterized protein OS=Sus scrofa GN=CCDC160 PE=4 SV=1	-1.05798	0.423322	0.681162	1.18553	0.501417	0.0713891	0.112632	1	0.0155014	0.52108
>tr|Q001C6|Q001C6_PIG NDRG2 OS=Sus scrofa PE=2 SV=1	-1.69933	0.590184	1.04248	0.347923	0.951897	-1.21788	1.08968	11	-0.0222213	0.520303
>tr|B8LFE3|B8LFE3_PIG Cardiomyopathy associated 1 OS=Sus scrofa GN=CMYA1 PE=3 SV=1	-1.13784	0.651741	0.313557	0.0305348	1.02072	-1.0783	1.53459	46	-0.0575124	0.519929
>sp|P00889|CISY_PIG Citrate synthase, mitochondrial OS=Sus scrofa GN=CS PE=1 SV=2	0.558135	-0.071106	-0.169125	-0.0424964	0.82551	0.18121	0.385242	6	0.105968	0.517959
>tr|D6C6G9|D6C6G9_HUMAN MHC class I antigen (Fragment) OS=Homo sapiens GN=HLA-C PE=3 SV=1	1.69595	-1.24265	-0.656684	0.69265	0.357767	0.543324	0.445975	2	-0.0677952	0.517279
>sp|P51854|TKTL1_HUMAN Transketolase-like protein 1 OS=Homo sapiens GN=TKTL1 PE=1 SV=2	-0.158792	0.490617	-0.201007	0.136099	1.23029	-0.27317	-0.270735	1	0.0436059	0.517036
>tr|I3LK71|I3LK71_PIG Uncharacterized protein OS=Sus scrofa GN=HNRNPC PE=1 SV=1	0.626843	-0.308224	-0.218311	1.30195	0.542141	0.939039	-1.39029	1	0.033436	0.516201
>sp|O77736|TNR6_PIG Tumor necrosis factor receptor superfamily member 6 OS=Sus scrofa GN=FAS PE=2 SV=1	1.16415	-2.04931	0.627303	-0.0864733	0.837652	1.03429	-0.424649	1	-0.0859515	0.515983
>tr|I3LGP2|I3LGP2_PIG Olfactory receptor OS=Sus scrofa GN=LOC100515945 PE=3 SV=1	-0.888626	1.88321	-1.12782	0.017144	0.372236	0.672894	1.00585	1	-0.0444118	0.515752
>sp|Q29554|ECHA_PIG Trifunctional enzyme subunit alpha, mitochondrial OS=Sus scrofa GN=HADHA PE=1 SV=1	0.893875	-0.345233	-0.275147	0.29758	1.238	-0.533156	-0.211595	4	0.0911651	0.515629
>tr|F1RL16|F1RL16_PIG Uncharacterized protein OS=Sus scrofa GN=LITAF PE=4 SV=1	-0.508583	-0.493199	1.07567	1.62528	-0.613262	1.28857	0.52624	1	0.0246296	0.514846
>tr|F1RU31|F1RU31_PIG Uncharacterized protein OS=Sus scrofa GN=SART1 PE=1 SV=1	1.29699	-1.12164	1.67741	0.351859	0.909195	-0.253107	0.00674708	3	0.617587	0.514824
>sp|P15983|HB2D_PIG SLA class II histocompatibility antigen, DQ haplotype D beta chain OS=Sus scrofa PE=2 SV=1	0.804776	0.546697	-1.34182	0.434204	0.522663	0.542261	0.399693	1	0.00321809	0.512032
>sp|P29700|FETUA_PIG Alpha-2-HS-glycoprotein (Fragment) OS=Sus scrofa GN=AHSG PE=1 SV=1	2.45339	-1.80852	0.0926745	-1.89792	1.53732	-1.65021	1.33933	13	0.245846	0.511429
>sp|Q9H7M6|ZSWM4_HUMAN Zinc finger SWIM domain-containing protein 4 OS=Homo sapiens GN=ZSWIM4 PE=2 SV=3	-1.0156	1.53475	-0.594969	-0.36335	0.312589	1.45913	0.666626	2	-0.0252722	0.51115
>tr|F1SU06|F1SU06_PIG Uncharacterized protein OS=Sus scrofa GN=HP1BP3 PE=1 SV=1	-1.15113	1.00205	0.255237	0.726467	0.246517	0.951278	0.324021	3	0.0353849	0.510838
>tr|F1RZQ8|F1RZQ8_PIG Uncharacterized protein OS=Sus scrofa GN=LEMD2 PE=1 SV=2	-0.619475	0.118157	0.306284	0.505697	0.560578	0.113921	0.505059	7	-0.0650112	0.509707
>tr|B2MUB7|B2MUB7_PIG Small calcium-binding mitochondrial carrier 3 OS=Sus scrofa GN=SCAMC-3 PE=2 SV=1	-0.407365	0.836859	-0.251681	1.5114	0.068267	0.650885	0.00322236	1	0.059271	0.507026
>tr|F1SV99|F1SV99_PIG Uncharacterized protein OS=Sus scrofa GN=COL16A1 PE=4 SV=2	0.442655	0.116413	-0.429748	0.793858	0.875372	0.108055	-0.538864	1	0.0431067	0.506978
>sp|P62901|RL31_PIG 60S ribosomal protein L31 OS=Sus scrofa GN=RPL31 PE=1 SV=1	0.875115	-0.665259	-0.127779	0.563103	0.120247	1.16658	0.317859	1	0.0273593	0.504642
>sp|Q96T60|PNKP_HUMAN Bifunctional polynucleotide phosphatase/kinase OS=Homo sapiens GN=PNKP PE=1 SV=1	-0.690923	1.06609	-0.285148	0.262037	0.0759986	1.52263	0.317267	1	0.0300071	0.502819
>tr|F1RWT2|F1RWT2_PIG Uncharacterized protein OS=Sus scrofa GN=PLS3 PE=1 SV=2	0.687237	0.674685	0.0790676	0.351742	0.670899	0.217722	0.699365	5	0.48033	0.502329
>tr|F1S1E3|F1S1E3_PIG Uncharacterized protein OS=Sus scrofa PE=4 SV=1	0.094747	0.343746	-0.28369	1.32636	0.254472	0.602215	-0.251588	1	0.0516009	0.50224
>tr|I3LNN6|I3LNN6_PIG Kinesin-like protein OS=Sus scrofa GN=KIF22 PE=3 SV=1	0.399167	1.28557	-1.82083	1.28026	-0.231631	1.21032	0.227727	2	-0.0453634	0.499814
>tr|A0A141AZG7|A0A141AZG7_HUMAN MHC class II antigen (Fragment) OS=Homo sapiens GN=HLA-DQB1 PE=4 SV=1	-1.43253	-0.467842	1.74079	0.751856	0.236151	0.757799	0.347448	1	-0.0531969	0.49838
>tr|F1RGL0|F1RGL0_PIG HCLS1-associated protein X-1 OS=Sus scrofa GN=LOC100739423 PE=3 SV=1	0.29821	-0.824304	0.537915	0.910803	0.424884	0.553245	0.0572711	2	0.00394027	0.498219
>tr|F1SBN7|F1SBN7_PIG Uncharacterized protein OS=Sus scrofa GN=ATP5F1 PE=1 SV=1	1.01574	-0.707217	-0.163296	-0.641507	0.924023	0.59883	0.276543	2	0.0484088	0.496131
>tr|F1RI39|F1RI39_PIG Uncharacterized protein OS=Sus scrofa GN=ACTN4 PE=1 SV=2	-0.0223447	0.312639	-0.082139	0.142472	0.455305	1.00611	0.56203	6	0.0693849	0.495518
>tr|F1SIE2|F1SIE2_PIG Uncharacterized protein OS=Sus scrofa GN=STRA6 PE=1 SV=2	-1.52985	-0.106889	1.48694	0.94652	0.0465934	0.551596	0.67318	1	-0.0499334	0.494111
>tr|I3L7W9|I3L7W9_PIG Uncharacterized protein OS=Sus scrofa GN=TMEM119 PE=4 SV=1	0.734384	0.381224	-1.16276	0.515397	0.801295	0.0916326	-0.0656214	1	-0.0157162	0.493755
>tr|I3LE73|I3LE73_PIG Uncharacterized protein OS=Sus scrofa GN=C3orf33 PE=4 SV=1	1.12638	-1.39453	0.24109	-0.764262	1.07402	0.214111	0.465038	1	-0.00901986	0.493727
>tr|F1SID4|F1SID4_PIG Uncharacterized protein OS=Sus scrofa GN=PSMC3 PE=1 SV=1	-0.346629	-1.12785	1.65081	1.02754	0.569519	0.70475	-0.266544	8	0.0587758	0.493069
>tr|K7GPW3|K7GPW3_PIG MICOS complex subunit OS=Sus scrofa GN=APOO PE=1 SV=1	0.767477	-0.739667	0.178228	0.725984	0.677393	0.201425	0.09701	4	0.0686793	0.491026
>tr|I3LRZ7|I3LRZ7_PIG Uncharacterized protein OS=Sus scrofa GN=COA7 PE=1 SV=1	-1.27305	0.860168	1.25472	1.07187	-0.0492476	0.301361	1.20147	3	0.280613	0.490112
>tr|K9IVQ8|K9IVQ8_PIG Telomerase protein component 1 OS=Sus scrofa GN=TEP1 PE=2 SV=1	1.31147	0.064254	-1.31637	-0.157934	1.29551	-0.346936	-0.31837	1	0.0197843	0.488374
>tr|L0R4W3|L0R4W3_HUMAN Alternative protein CHTF8 OS=Homo sapiens GN=CHTF8 PE=4 SV=1	0.207834	0.254481	-0.308196	1.15806	0.153427	0.973108	-0.323223	1	0.0513731	0.487803
>tr|I3LSS1|I3LSS1_PIG Uncharacterized protein OS=Sus scrofa PE=1 SV=1	-0.0435966	-0.0921469	0.295131	-0.190393	0.454959	1.11506	0.412638	1	0.0531291	0.486516
>tr|I3LSK9|I3LSK9_PIG Uncharacterized protein OS=Sus scrofa GN=RGAG1 PE=4 SV=1	-1.84658	-4.26239	3.94757	-1.10467	0.744402	-0.0980674	1.67718	1	-0.720467	0.486097
>tr|F1S9Q3|F1S9Q3_PIG Uncharacterized protein OS=Sus scrofa PE=1 SV=2	0.583399	0.154676	-0.628903	-0.100496	0.604829	0.572312	0.237609	9	0.0363905	0.484622
>tr|B4E1C6|B4E1C6_HUMAN cDNA FLJ59145, highly similar to Alanine aminotransferase 1 (EC 2.6.1.2) OS=Homo sapiens PE=2 SV=1	1.22171	-1.13001	-0.0920512	-0.422541	0.0388442	2.35494	-0.306319	1	-0.000120025	0.483575
>sp|A2RRH5|WDR27_HUMAN WD repeat-containing protein 27 OS=Homo sapiens GN=WDR27 PE=1 SV=3	0.450628	-0.422299	0.119667	0.648293	0.540353	0.303159	0.237661	1	0.0493323	0.483167
>sp|O60494|CUBN_HUMAN Cubilin OS=Homo sapiens GN=CUBN PE=1 SV=5	-0.99681	0.872703	0.175752	0.0620849	0.695741	0.192853	0.593683	1	0.0172152	0.482505
>tr|K7GM14|K7GM14_PIG Uncharacterized protein OS=Sus scrofa GN=CD44 PE=1 SV=1	-0.136602	1.11483	-0.987487	0.137325	0.132514	0.637764	1.4822	3	-0.00308506	0.482277
>tr|F1SRV4|F1SRV4_PIG Glutathione S-transferase kappa OS=Sus scrofa GN=GSTK1 PE=1 SV=1	-0.403957	0.102669	0.479999	0.253721	0.72516	0.0254824	0.556198	11	0.0595703	0.481183
>tr|T1RTP3|T1RTP3_PIG PDZ and LIM domain protein 1 OS=Sus scrofa GN=PDLIM1 PE=2 SV=1	-0.0449507	0.0259608	-0.116807	0.0960912	0.54359	0.435688	1.10732	20	-0.0452655	0.479004
>tr|I3L7C4|I3L7C4_PIG Uncharacterized protein OS=Sus scrofa PE=1 SV=1	1.31235	-0.733402	-0.57149	0.546508	0.0929343	0.495007	1.05872	1	0.00248426	0.478609
>tr|F1RW15|F1RW15_PIG Uncharacterized protein OS=Sus scrofa GN=ARHGAP24 PE=4 SV=2	-0.0102949	-0.445539	0.56313	0.48814	0.34252	0.405388	0.674392	1	0.0357655	0.478131
>tr|F1RW31|F1RW31_PIG Uncharacterized protein OS=Sus scrofa GN=NUDT9 PE=1 SV=2	-1.69713	2.94628	-2.17236	1.02995	0.104862	0.260918	0.690438	4	-0.307736	0.477405
>tr|Q6FIC5|Q6FIC5_HUMAN Chloride intracellular channel protein OS=Homo sapiens GN=CLIC4 PE=2 SV=1	0.0525208	0.190901	0.0195918	0.22889	0.322438	0.105035	1.26326	2	0.0876713	0.4763
>tr|F1SUT4|F1SUT4_PIG Uncharacterized protein OS=Sus scrofa GN=RELT PE=4 SV=2	1.34288	-0.662777	-0.676931	-0.503069	0.958729	-0.0345403	0.688446	1	0.00105571	0.47627
>tr|F1SKZ8|F1SKZ8_PIG Uncharacterized protein OS=Sus scrofa PE=1 SV=2	1.65146	-0.159005	-1.32491	0.850305	0.535468	0.10166	0.434935	3	0.0558474	0.47601
>sp|Q8WZ42|TITIN_HUMAN Titin OS=Homo sapiens GN=TTN PE=1 SV=4	2.14726	-0.307218	-1.7117	1.08466	-0.158035	0.70333	-0.356574	6	0.0427804	0.47596
>sp|Q9P0L0|VAPA_HUMAN Vesicle-associated membrane protein-associated protein A OS=Homo sapiens GN=VAPA PE=1 SV=3	-1.00579	1.23199	-0.589156	0.70086	0.671097	-0.0545806	-0.286092	2	-0.120984	0.47443
>tr|F2Z5I5|F2Z5I5_PIG Uncharacterized protein OS=Sus scrofa GN=CSNK2A1 PE=1 SV=1	2.117	0.336094	-2.60243	-1.52272	1.25176	0.25316	0.264127	1	-0.0497796	0.474282
>sp|Q9H6Z4|RANB3_HUMAN Ran-binding protein 3 OS=Homo sapiens GN=RANBP3 PE=1 SV=1	0.773498	-0.139221	-0.516546	1.6178	-0.341909	0.294903	0.770408	1	0.0392436	0.471707
>tr|F1S5A8|F1S5A8_PIG Uncharacterized protein OS=Sus scrofa GN=DHX15 PE=1 SV=1	-0.368196	-0.0327058	0.503947	-1.12021	0.321509	0.0749853	2.19195	1	0.0343483	0.470422
>sp|Q8N4H5|TOM5_HUMAN Mitochondrial import receptor subunit TOM5 homolog OS=Homo sapiens GN=TOMM5 PE=1 SV=1	0.140391	1.09484	-1.23997	0.359887	0.766021	0.110699	0.174784	2	-0.00157941	0.468818
>sp|Q6UE05-2|WBS28_HUMAN Isoform 2 of Williams-Beuren syndrome chromosomal region 28 protein OS=Homo sapiens GN=WBSCR28	-0.11118	-0.184144	0.413813	0.885505	0.528668	0.255619	-0.107216	1	0.0394963	0.468429
>tr|K7GR82|K7GR82_PIG Uncharacterized protein (Fragment) OS=Sus scrofa GN=CD2BP2 PE=1 SV=1	1.02335	-0.128405	-0.73765	0.3492	0.286702	0.537375	0.83453	1	0.0524317	0.468106
>tr|F1SE65|F1SE65_PIG Uncharacterized protein OS=Sus scrofa PE=1 SV=2	-1.07593	0.428555	0.718156	-0.113949	1.37474	0.184197	-1.3866	1	0.0235947	0.468029
>tr|F1SCQ9|F1SCQ9_PIG Uncharacterized protein OS=Sus scrofa GN=ZNF684 PE=4 SV=2	-1.13988	0.9737	0.227249	0.899654	0.318649	0.550693	0.0930259	1	0.0203573	0.467828
>tr|F1RTM7|F1RTM7_PIG Profilin OS=Sus scrofa PE=3 SV=1	-1.32478	1.47073	-0.183358	-0.0491142	-0.0955638	0.642265	1.68326	1	-0.012469	0.466436
>sp|Q29238|CLIC1_PIG Chloride intracellular channel protein 1 (Fragment) OS=Sus scrofa GN=CLIC1 PE=2 SV=2	1.74245	-0.552409	-1.20507	-0.683482	1.11412	0.347916	0.0585356	4	-0.0050095	0.4641
>tr|F1SAN6|F1SAN6_PIG Uncharacterized protein OS=Sus scrofa GN=ILVBL PE=1 SV=2	-0.818654	0.505145	0.416255	0.830534	0.259228	0.183766	0.654477	1	0.0342486	0.463588
>sp|O15382|BCAT2_HUMAN Branched-chain-amino-acid aminotransferase, mitochondrial OS=Homo sapiens GN=BCAT2 PE=1 SV=2	-1.08311	-0.13349	1.21422	-0.242867	1.06518	-0.157507	0.229903	1	-0.000794304	0.463431
>tr|A5A759|A5A759_PIG Keratin 2A OS=Sus scrofa GN=KRT2A PE=2 SV=1	-0.35476	1.60691	-1.29305	-0.803881	-0.961492	1.7749	0.999081	4	-0.0136334	0.463242
>tr|F1RQ90|F1RQ90_PIG Uncharacterized protein OS=Sus scrofa GN=RBMX PE=1 SV=1	-1.81864	-1.44164	2.10683	1.78982	0.0118041	1.29348	-1.28791	3	-0.384484	0.460657
>sp|Q29259|NDUB6_PIG NADH dehydrogenase [ubiquinone] 1 beta subcomplex subunit 6 OS=Sus scrofa GN=NDUFB6 PE=2 SV=3	0.00470616	0.632171	-0.549389	0.933341	0.590371	-0.118925	0.530318	6	0.0291629	0.460173
>sp|Q04967|HSP76_PIG Heat shock 70 kDa protein 6 OS=Sus scrofa GN=HSPA6 PE=1 SV=1	-0.256573	0.427324	-0.220959	0.151458	0.3105	0.557404	0.968702	7	-0.0167359	0.459736
>tr|F1S3Y2|F1S3Y2_PIG Protein LBH OS=Sus scrofa GN=LBH PE=3 SV=2	-0.995466	0.251325	0.739029	0.144894	0.282879	0.331173	1.29264	1	-0.00170424	0.459714
>tr|A0A024R2I1|A0A024R2I1_HUMAN Histone deacetylase 11, isoform CRA_i OS=Homo sapiens GN=HDAC11 PE=4 SV=1	2.33971	-1.44215	-1.1405	-1.44858	1.48815	-0.219749	0.0879239	1	-0.0809831	0.459377
>tr|F1RFH9|F1RFH9_PIG Calcium-transporting ATPase OS=Sus scrofa GN=ATP2A1 PE=1 SV=1	0.197712	-0.234461	0.117792	-0.523169	1.05234	0.422491	0.254483	2	0.0270141	0.458187
>sp|P26234|VINC_PIG Vinculin OS=Sus scrofa GN=VCL PE=1 SV=4	2.19056	-0.624873	-1.42759	-0.44823	0.695262	0.63603	0.43544	90	0.0460327	0.458014
>sp|Q9NY37|ASIC5_HUMAN Acid-sensing ion channel 5 OS=Homo sapiens GN=ASIC5 PE=1 SV=1	0.706427	0.318873	-0.962498	-0.454738	0.997849	0.0413863	0.39573	1	0.0209338	0.457601
>tr|F1RII4|F1RII4_PIG Uncharacterized protein OS=Sus scrofa GN=PARK7 PE=1 SV=1	0.128266	-1.08594	1.96535	0.795784	-0.382606	0.758673	0.817435	18	0.335894	0.457481
>tr|I3LBE4|I3LBE4_PIG Uncharacterized protein OS=Sus scrofa GN=LOC100511690 PE=4 SV=1	1.02207	-1.4196	0.495519	1.24758	0.446348	0.814328	0.19105	11	0.032661	0.457085
>sp|Q9HCU4|CELR2_HUMAN Cadherin EGF LAG seven-pass G-type receptor 2 OS=Homo sapiens GN=CELSR2 PE=1 SV=1	-0.481164	0.928142	-0.335073	1.18739	0.402768	-0.145571	0.187644	1	0.0373017	0.454668
>tr|K9IVU5|K9IVU5_PIG N-acetylglucosamine-6-sulfatase OS=Sus scrofa GN=GNS PE=2 SV=1	1.62473	-1.43397	-0.186548	1.00367	0.424928	0.790538	-0.669917	3	0.00140401	0.454206
>tr|B4DW52|B4DW52_HUMAN cDNA FLJ55253, highly similar to Actin, cytoplasmic 1 OS=Homo sapiens PE=2 SV=1	1.9285	-0.718888	-1.2969	-1.22378	0.928844	1.40707	-0.316336	2	-0.0290985	0.453456
>sp|Q8WXK1|ASB15_HUMAN Ankyrin repeat and SOCS box protein 15 OS=Homo sapiens GN=ASB15 PE=2 SV=3	0.565114	-0.733425	0.273253	0.749183	0.334689	1.13153	-0.6137	1	0.0349806	0.453424
>tr|A0A024R782|A0A024R782_HUMAN Phosphoglycerate mutase OS=Homo sapiens GN=BPGM PE=2 SV=1	-0.132599	0.689891	-0.414473	0.135893	0.439942	0.54562	0.623366	1	0.0476063	0.452906
>tr|F1RKE8|F1RKE8_PIG Uncharacterized protein OS=Sus scrofa GN=TESC PE=4 SV=2	1.16059	0.0429127	-1.20737	0.93197	0.574329	-0.344815	0.420269	5	-0.00128869	0.45187
>sp|O62855|DNS2A_PIG Deoxyribonuclease-2-alpha OS=Sus scrofa GN=DNASE2 PE=1 SV=1	-0.343428	1.14915	-0.688251	1.04423	-0.219114	0.724354	0.846211	1	0.0391583	0.44941
>tr|F1SNP1|F1SNP1_PIG Uncharacterized protein OS=Sus scrofa GN=COL4A4 PE=3 SV=2	0.0571588	-0.932274	0.865793	0.766724	0.343921	0.396355	0.474849	2	-0.00310756	0.448917
>tr|I3LT29|I3LT29_PIG Uncharacterized protein OS=Sus scrofa GN=IQCA1L PE=4 SV=1	0.00116052	-0.610381	0.74642	-0.596242	0.703253	0.361888	0.899864	1	0.0457333	0.448909
>tr|F1S3H7|F1S3H7_PIG Uncharacterized protein OS=Sus scrofa GN=PTGR2 PE=1 SV=2	0.943866	-1.2619	0.340133	-0.341697	0.458231	0.609756	1.00653	3	0.00736669	0.446993
>tr|K7GPA3|K7GPA3_PIG Uncharacterized protein OS=Sus scrofa GN=CETN2 PE=1 SV=1	-0.316164	-1.08456	1.28866	1.04673	0.444802	-0.265404	0.234272	1	-0.0373574	0.445851
>tr|A0A173GMX0|A0A173GMX0_HUMAN Actin alpha cardiac muscle 1 (Fragment) OS=Homo sapiens GN=ACTC1 PE=4 SV=1	0.246428	0.284966	-0.360008	0.246183	-0.0519995	1.64071	0.256889	1	0.0571287	0.444464
>tr|I3LSI3|I3LSI3_PIG Adenylate kinase 2, mitochondrial OS=Sus scrofa GN=AK2 PE=1 SV=1	-0.372552	0.356526	-0.0631852	0.362635	-0.0486757	0.377807	0.611651	20	-0.0264035	0.442634
>tr|I3LLT5|I3LLT5_PIG Uncharacterized protein OS=Sus scrofa GN=SUOX PE=1 SV=1	0.256496	1.26042	-1.59428	1.20387	-0.183707	0.61744	0.515042	1	-0.0257896	0.440293
>tr|K9IVR0|K9IVR0_PIG Histone-binding protein RBBP4 OS=Sus scrofa GN=RBBP4 PE=2 SV=1	0.194519	-1.47588	1.45844	0.64001	-0.13435	0.665101	-1.09759	7	0.0590273	0.439931
>tr|Q19KE2|Q19KE2_PIG Fatty acid binding protein 5 (Fragment) OS=Sus scrofa GN=FABP5 PE=2 SV=1	-0.313532	0.0723432	0.498749	0.32153	0.00594485	0.914973	1.02067	4	0.0858536	0.437893
>tr|I3LIC2|I3LIC2_PIG Uncharacterized protein OS=Sus scrofa GN=LRPPRC PE=1 SV=1	1.85431	0.139244	-2.00514	0.40717	0.21597	0.198056	1.02716	2	-0.0038604	0.437189
>tr|B7Z597|B7Z597_HUMAN cDNA FLJ54373, highly similar to 60 kDa heat shock protein, mitochondrial OS=Homo sapiens PE=2 SV=1	1.49291	-0.566578	-1.05386	-1.37082	0.533491	-0.0338722	3.21885	1	-0.0425111	0.436383
>tr|E3W6T5|E3W6T5_PIG Insulin-like growth factor-binding protein 2 OS=Sus scrofa GN=IGFBP2 PE=2 SV=1	-0.695499	-0.240529	0.950752	-0.842134	1.0232	-0.0857645	0.641513	2	0.00490824	0.433577
>tr|F1SI36|F1SI36_PIG Uncharacterized protein OS=Sus scrofa GN=TRAK2 PE=4 SV=2	-0.895649	0.9047	0.129476	1.12091	0.344345	0.351648	-0.27239	2	0.0461758	0.432234
>tr|F1RFB2|F1RFB2_PIG Uncharacterized protein OS=Sus scrofa GN=TSC2 PE=1 SV=2	-0.682328	1.67206	-1.1487	-0.535831	0.742571	0.19628	0.709568	2	-0.0529897	0.432007
>tr|F1RNB8|F1RNB8_PIG Uncharacterized protein OS=Sus scrofa PE=1 SV=2	-0.901612	-0.807223	1.60077	-0.179136	1.05446	0.642341	-0.944073	1	-0.0360233	0.42902
>sp|O94826|TOM70_HUMAN Mitochondrial import receptor subunit TOM70 OS=Homo sapiens GN=TOMM70 PE=1 SV=1	1.2543	0.315359	-1.32005	0.68986	0.661705	-0.0152238	0.0256705	10	0.0832023	0.423809
>tr|D0G7F6|D0G7F6_PIG Triosephosphate isomerase OS=Sus scrofa GN=TPI1 PE=1 SV=1	0.574492	0.638686	-1.58913	0.319865	0.399314	0.450693	0.317328	24	-0.125316	0.423382
>sp|Q711S8|SPP24_PIG Secreted phosphoprotein 24 OS=Sus scrofa GN=SPP2 PE=2 SV=1	-0.688759	0.657495	0.212232	-0.143549	0.948726	0.311596	-0.218639	2	0.0603224	0.423243
>tr|I3L5M4|I3L5M4_PIG Uncharacterized protein OS=Sus scrofa GN=CA14 PE=1 SV=1	1.53097	-0.854881	-0.724108	-0.124197	0.396675	1.27794	-0.0794237	1	-0.0160059	0.421813
>sp|A0ZSE6|CC50C_HUMAN Cell cycle control protein 50C OS=Homo sapiens GN=TMEM30CP PE=2 SV=2	0.225127	-0.353314	0.268816	0.367576	0.205922	0.618691	0.726135	1	0.0468765	0.421414
>sp|O15078|CE290_HUMAN Centrosomal protein of 290 kDa OS=Homo sapiens GN=CEP290 PE=1 SV=2	0.197599	0.648634	-0.659928	0.0345339	0.247318	0.926463	0.643766	1	0.0621018	0.420433
>tr|I3LAE9|I3LAE9_PIG Uncharacterized protein OS=Sus scrofa PE=1 SV=1	0.74511	-1.55429	0.992197	0.419803	0.316481	0.087752	0.896377	4	0.0610065	0.419538
>tr|I3LJ42|I3LJ42_PIG Guanine nucleotide-binding protein subunit gamma OS=Sus scrofa GN=GNG2 PE=1 SV=1	0.92407	-0.366693	-0.415601	0.160293	0.489611	0.223361	0.703433	1	0.0472587	0.417828
>tr|I3LQS1|I3LQS1_PIG Uncharacterized protein OS=Sus scrofa GN=NYAP1 PE=4 SV=1	0.0412263	-0.319196	0.45648	1.09043	0.454197	0.258547	-0.34934	2	0.0595032	0.417566
>tr|J3QKL0|J3QKL0_HUMAN Hexosaminidase D OS=Homo sapiens GN=HEXDC PE=1 SV=1	-0.685689	0.396672	0.324013	0.782016	0.350157	0.617014	-0.0132809	1	0.0116653	0.416812
>tr|F1RN89|F1RN89_PIG Uncharacterized protein OS=Sus scrofa GN=NUFIP2 PE=4 SV=2	0.485369	-0.564616	0.152318	0.0560961	0.88054	0.197393	-0.240612	1	0.0243568	0.4167
>sp|Q6ZVQ6|YS045_HUMAN Putative uncharacterized protein FLJ42213 OS=Homo sapiens PE=2 SV=1	-0.655345	0.633029	0.126133	0.0155285	0.736646	-0.0524576	0.47721	1	0.0346057	0.415546
>tr|I3LU98|I3LU98_PIG Uncharacterized protein OS=Sus scrofa PE=4 SV=1	1.36684	-1.23415	-0.133038	0.17394	-0.105996	1.12142	0.962585	1	-0.000118326	0.411936
>sp|Q14103|HNRPD_HUMAN Heterogeneous nuclear ribonucleoprotein D0 OS=Homo sapiens GN=HNRNPD PE=1 SV=1	0.153098	-0.923304	0.591817	0.622053	0.603215	-0.261262	0.338272	8	-0.0594631	0.41162
>tr|Q59GE9|Q59GE9_HUMAN Mitochondrial ribosomal protein L49 variant (Fragment) OS=Homo sapiens PE=2 SV=1	-0.381641	-0.00775226	0.547317	0.988203	0.192929	0.016926	0.550358	1	0.0526414	0.410614
>sp|Q96QB1|RHG07_HUMAN Rho GTPase-activating protein 7 OS=Homo sapiens GN=DLC1 PE=1 SV=4	0.446738	0.353239	-0.672298	-0.246823	0.650259	-0.14625	0.980057	1	0.0425595	0.409632
>tr|Q8N7B8|Q8N7B8_HUMAN cDNA FLJ25822 fis, clone TST07893 OS=Homo sapiens PE=2 SV=1	-1.4507	-0.043551	1.44388	0.252063	0.318834	1.05903	0.019494	1	-0.0167893	0.408005
>tr|F1SHS4|F1SHS4_PIG Uncharacterized protein OS=Sus scrofa GN=ERC1 PE=1 SV=2	-0.420825	0.145871	0.216425	0.704892	0.217591	0.00998654	0.982472	5	-0.0195097	0.407578
>sp|O75449-2|KTNA1_HUMAN Isoform 2 of Katanin p60 ATPase-containing subunit A1 OS=Homo sapiens GN=KATNA1	0.0494109	0.619062	-0.547714	0.460835	0.539434	0.350473	0.0134112	1	0.0402532	0.406895
>sp|F1RRT2|MYL4_PIG Myosin light chain 4 OS=Sus scrofa GN=MYL4 PE=1 SV=3	1.44474	0.417098	-2.21825	-2.03018	0.395351	-0.649012	2.92915	3	-0.118803	0.406895
>tr|F1RHL9|F1RHL9_PIG Uncharacterized protein OS=Sus scrofa GN=ACTN2 PE=1 SV=1	-0.0780349	-0.761276	1.07656	-0.212627	0.80876	0.262462	0.673534	12	0.0790828	0.406681
>tr|F1RK56|F1RK56_PIG Uncharacterized protein OS=Sus scrofa GN=NMRAL1 PE=1 SV=1	0.835831	-0.521713	-0.178865	-0.726403	0.881618	-0.632193	1.16659	1	0.0450844	0.405626
>tr|I3LFK5|I3LFK5_PIG Uncharacterized protein OS=Sus scrofa GN=CCKAR PE=3 SV=1	0.873508	0.0758412	-0.876067	-0.447792	0.891885	0.163451	0.294802	1	0.0244274	0.40543
>tr|F2Z5S4|F2Z5S4_PIG Uncharacterized protein OS=Sus scrofa GN=LSM3 PE=1 SV=1	-0.96672	0.46708	0.48633	0.202869	-0.686737	-0.362943	-0.448719	2	-0.00443642	0.404513
>sp|P81605|DCD_HUMAN Dermcidin OS=Homo sapiens GN=DCD PE=1 SV=2	0.0973075	-0.0742373	0.500201	-0.392082	-1.00229	1.98295	1.57811	4	0.174424	0.40446
>sp|P07802|KAP0_PIG cAMP-dependent protein kinase type I-alpha regulatory subunit OS=Sus scrofa GN=PRKAR1A PE=1 SV=2	1.17835	-0.563476	-0.487937	-0.359964	0.939727	-0.538574	0.822305	14	0.0423112	0.404011
>tr|I3LHJ2|I3LHJ2_PIG Uncharacterized protein OS=Sus scrofa PE=4 SV=1	0.104064	-0.16813	0.216889	0.477294	0.293292	0.778848	0.061855	1	0.0509409	0.402698
>tr|F1STY1|F1STY1_PIG NADH dehydrogenase [ubiquinone] 1 subunit C2 OS=Sus scrofa GN=NDUFC2 PE=1 SV=2	1.01863	-0.709039	-1.24258	0.956552	0.294417	0.519833	-0.647721	2	-0.310997	0.399756
>sp|A1XQT2|COX6C_PIG Cytochrome c oxidase subunit 6C OS=Sus scrofa GN=COX6C PE=3 SV=1	2.37899	-0.11266	-2.20291	0.563411	0.425693	0.556713	0.180118	5	0.0211387	0.399343
>tr|F1S910|F1S910_PIG Uncharacterized protein OS=Sus scrofa GN=C19orf60 PE=4 SV=1	-1.87002	1.40224	0.446384	0.821666	-0.0555423	0.817923	0.523857	1	-0.00713092	0.398394
>sp|P06348|H1T_PIG Histone H1t OS=Sus scrofa GN=HIST1H1T PE=1 SV=1	-0.0554154	-0.362616	0.379126	0.273605	0.0226361	0.577402	1.10229	5	-0.0129685	0.398285
>tr|I3LBT8|I3LBT8_PIG Small nuclear ribonucleoprotein-associated protein OS=Sus scrofa GN=SNRPN PE=3 SV=1	0.873889	0.646584	-1.55663	0.00612725	0.686978	-0.0935989	0.570485	1	-0.0120525	0.396717
>tr|M5AKU7|M5AKU7_PIG Molecule possessing ankyrin-repeats induced by lipopolysaccharide OS=Sus scrofa GN=Mail PE=2 SV=1	-1.68917	0.998936	0.596559	0.665466	0.567762	0.143164	-0.138988	1	-0.031225	0.395789
>tr|A0A075B7I5|A0A075B7I5_PIG Uncharacterized protein (Fragment) OS=Sus scrofa PE=4 SV=1	3.09731	0.859931	-4.9134	0.358361	-0.188027	1.42073	0.669297	1	-0.318719	0.395424
>tr|A0A075B7I9|A0A075B7I9_PIG Uncharacterized protein (Fragment) OS=Sus scrofa PE=1 SV=7	3.09731	0.859931	-4.9134	0.358361	-0.188027	1.42073	0.669297	1	-0.318719	0.395424
>tr|F1RQH2|F1RQH2_PIG Uncharacterized protein OS=Sus scrofa GN=PRPF40A PE=1 SV=2	0.222615	-0.482348	0.391205	0.223962	0.67747	-0.311593	0.544967	1	0.0438239	0.393866
>tr|F1S563|F1S563_PIG Dihydrolipoamide acetyltransferase component of pyruvate dehydrogenase complex OS=Sus scrofa GN=DBT PE=1 SV=1	-0.478213	1.61077	-1.08022	0.302171	0.367659	0.786627	-0.046651	5	0.0174467	0.393455
>tr|F1RXK4|F1RXK4_PIG Uncharacterized protein OS=Sus scrofa GN=FRMPD3 PE=4 SV=2	-0.662926	2.32965	-2.07406	1.40016	0.143763	0.219216	-0.225174	1	-0.135777	0.393231
>tr|F1S4M1|F1S4M1_PIG Uncharacterized protein OS=Sus scrofa GN=ARAP2 PE=4 SV=1	0.207853	-0.0286569	-0.00932163	-0.320363	0.536447	0.391214	0.735553	1	0.0566249	0.39308
>tr|F1SM72|F1SM72_PIG Uncharacterized protein OS=Sus scrofa GN=NCAM1 PE=1 SV=2	1.82123	-0.951984	-0.843076	-0.222894	1.01165	0.109508	-0.128976	3	0.00872188	0.392891
>tr|I3L9M7|I3L9M7_PIG Uncharacterized protein OS=Sus scrofa GN=LRRC59 PE=1 SV=1	0.784377	-0.189629	-0.438607	0.506322	0.229819	0.184086	0.866914	2	0.0520471	0.392775
>tr|I3LBX8|I3LBX8_PIG Uncharacterized protein OS=Sus scrofa GN=PODXL PE=4 SV=1	-2.312	-0.103619	2.02889	1.44055	0.315384	1.44719	0.995243	5	-0.128909	0.390475
>tr|F2Z5S5|F2Z5S5_PIG Uncharacterized protein OS=Sus scrofa GN=BLOC1S1 PE=1 SV=2	0.367946	-0.273056	0.0270325	0.441626	0.326657	0.641465	0.0828628	1	0.0406409	0.389544
>tr|F1RRV6|F1RRV6_PIG Uncharacterized protein OS=Sus scrofa GN=NDRG1 PE=1 SV=2	-0.731782	0.146477	0.623524	0.401355	0.140115	1.13177	0.143486	1	0.0127398	0.389382
>sp|P61081|UBC12_HUMAN NEDD8-conjugating enzyme Ubc12 OS=Homo sapiens GN=UBE2M PE=1 SV=1	-0.545763	1.97128	-1.80665	-0.0336959	0.246261	-0.186152	1.44224	2	-0.127046	0.38824
>tr|F1RNP2|F1RNP2_PIG Uncharacterized protein OS=Sus scrofa GN=AZGP1 PE=1 SV=1	-0.187767	0.851327	-0.502157	0.348496	0.331645	0.382424	0.654089	4	0.0538009	0.386205
>tr|F1SRA2|F1SRA2_PIG Uncharacterized protein OS=Sus scrofa GN=FAM83F PE=4 SV=1	0.0729343	0.224641	-0.124717	0.270545	-0.0263676	0.0441581	1.52343	1	0.0576192	0.385441
>sp|Q96J65|MRP9_HUMAN Multidrug resistance-associated protein 9 OS=Homo sapiens GN=ABCC12 PE=1 SV=2	0.244955	-0.0151907	-0.0725836	-0.886763	0.645197	0.851041	0.443159	1	0.0523937	0.382365
>tr|I3LUC9|I3LUC9_PIG Uncharacterized protein OS=Sus scrofa PE=4 SV=1	-0.345916	-0.486737	0.793895	0.667929	0.0287394	-0.603027	1.64346	1	-0.0129193	0.38168
>sp|Q14790|CASP8_HUMAN Caspase-8 OS=Homo sapiens GN=CASP8 PE=1 SV=1	-0.518147	0.400686	0.243965	1.1777	0.0674988	0.597198	-0.240581	1	0.042168	0.379926
>sp|Q29561|KCY_PIG UMP-CMP kinase OS=Sus scrofa GN=CMPK1 PE=1 SV=1	-0.243655	0.088178	0.377945	0.644111	0.0961489	0.95728	0.258624	3	0.074156	0.379015
>sp|Q9UQF2|JIP1_HUMAN C-Jun-amino-terminal kinase-interacting protein 1 OS=Homo sapiens GN=MAPK8IP1 PE=1 SV=1	-0.151752	0.937475	-0.677759	0.306382	-0.342079	1.05657	1.05734	1	0.0359879	0.379
>tr|F1RKH4|F1RKH4_PIG Uncharacterized protein OS=Sus scrofa GN=HSPB8 PE=1 SV=1	-1.22673	-0.702386	1.82111	0.014833	0.36419	0.814972	0.280608	1	-0.0360032	0.377971
>tr|L8ECP4|L8ECP4_HUMAN Alternative protein TMTC3 OS=Homo sapiens GN=TMTC3 PE=4 SV=1	-0.540765	-0.382555	1.00041	-0.537462	0.138116	1.32258	0.643343	1	0.0256974	0.376396
>tr|K7GSK9|K7GSK9_PIG 5'-AMP-activated protein kinase subunit gamma-3 OS=Sus scrofa GN=PRKAG3 PE=4 SV=1	0.100809	-0.673835	0.678656	-0.398486	0.00233205	1.07823	1.04606	1	0.0352103	0.374488
>tr|A1XQT8|A1XQT8_PIG MYL1 variant 3 OS=Sus scrofa GN=MYL1 PE=2 SV=1	1.57087	-1.05779	-0.583095	-0.323442	0.819336	0.184075	0.191165	1	-0.0233375	0.374005
>sp|Q8NEN9|PDZD8_HUMAN PDZ domain-containing protein 8 OS=Homo sapiens GN=PDZD8 PE=1 SV=1	0.0474074	-0.252796	0.353688	-0.0619064	0.496728	-0.117057	0.824185	1	0.049433	0.373353
>tr|A0A1B0GTB6|A0A1B0GTB6_HUMAN Aminomethyltransferase (Fragment) OS=Homo sapiens GN=AMT PE=1 SV=1	0.190047	-0.354291	0.322492	1.10906	0.120154	0.14933	0.244968	1	0.0527496	0.373168
>tr|H0Y8P1|H0Y8P1_HUMAN Nuclease EXOG, mitochondrial (Fragment) OS=Homo sapiens GN=EXOG PE=4 SV=1	0.727222	-0.302058	-0.301798	-0.0360513	0.3843	0.504931	0.592256	1	0.0411219	0.372878
>sp|Q6NZI2|PTRF_HUMAN Polymerase I and transcript release factor OS=Homo sapiens GN=PTRF PE=1 SV=1	1.05425	-0.752479	-0.275781	0.918406	0.403515	0.0186949	0.0648661	21	0.00866395	0.371393
>tr|I3LEN4|I3LEN4_PIG Olfactory receptor OS=Sus scrofa PE=3 SV=1	1.66218	-4.7258	2.30271	-3.5218	1.13105	1.76523	-0.390245	1	-0.253636	0.371004
>sp|Q9UFW8|CGBP1_HUMAN CGG triplet repeat-binding protein 1 OS=Homo sapiens GN=CGGBP1 PE=1 SV=2	0.450369	-1.09234	0.685903	0.0845213	0.0836785	0.91971	0.612518	1	0.0146454	0.369662
>sp|Q03001|DYST_HUMAN Dystonin OS=Homo sapiens GN=DST PE=1 SV=4	-0.400741	0.456199	0.0750746	1.94932	-1.22619	1.70719	0.0496633	1	0.0435107	0.367642
>tr|I3LD01|I3LD01_PIG Uncharacterized protein OS=Sus scrofa GN=FIS1 PE=1 SV=1	0.0528213	-0.163179	0.40398	0.851265	0.225934	0.240017	0.551036	3	0.0978741	0.367469
>tr|F1RLG5|F1RLG5_PIG Receptor expression-enhancing protein OS=Sus scrofa GN=REEP5 PE=1 SV=1	0.465924	0.567842	-0.900945	0.416189	0.502818	0.185162	0.240065	8	0.0442737	0.366871
>sp|Q8N5R6|CCD33_HUMAN Coiled-coil domain-containing protein 33 OS=Homo sapiens GN=CCDC33 PE=1 SV=3	0.0735906	1.12159	-1.15979	-0.0518353	0.554821	0.118828	0.598441	1	0.0117964	0.366617
>sp|P52815|RM12_HUMAN 39S ribosomal protein L12, mitochondrial OS=Homo sapiens GN=MRPL12 PE=1 SV=2	-0.101163	0.000859114	0.196353	0.214822	0.111267	0.448978	0.626599	3	0.0320163	0.365936
>tr|Q53DY5|Q53DY5_PIG Histone H1.3-like protein OS=Sus scrofa GN=HIST1H1D PE=1 SV=1	-0.272146	-1.18295	1.78278	0.307692	0.00170618	0.570627	1.26557	9	0.109226	0.364979
>tr|Q6ZTF7|Q6ZTF7_HUMAN cDNA FLJ44703 fis, clone BRACE3016788 OS=Homo sapiens PE=2 SV=1	-1.16615	0.6692	0.571689	0.676463	-0.126881	0.30727	1.01977	1	0.0249121	0.36371
>tr|F1RLJ0|F1RLJ0_PIG Uncharacterized protein OS=Sus scrofa GN=TRPV1 PE=3 SV=1	0.974999	-1.64732	0.445017	-0.0947612	1.27881	-0.370565	-0.979056	1	-0.0757667	0.363177
>tr|Q15516|Q15516_HUMAN Tyrosine kinase OS=Homo sapiens PE=2 SV=1	0.0743217	0.228888	-0.132837	0.259788	0.437907	-0.159327	0.776343	1	0.0567907	0.362499
>sp|Q4G0J3|LARP7_HUMAN La-related protein 7 OS=Homo sapiens GN=LARP7 PE=1 SV=1	-1.18861	1.62137	-0.480268	0.943486	0.00703914	0.555299	0.198969	1	-0.0158346	0.361734
>tr|I3L635|I3L635_PIG Tyrosine--tRNA ligase OS=Sus scrofa GN=LOC100624597 PE=1 SV=1	-1.59786	0.863872	0.701081	0.949882	-0.964864	1.47389	0.767218	1	-0.0109673	0.360006
>tr|G9BWQ2|G9BWQ2_PIG V-akt murine thymoma viral oncogene-like 2 OS=Sus scrofa GN=AKT2 PE=2 SV=1	-1.49717	1.53555	-0.114046	0.848675	0.208494	0.0913351	0.365934	1	-0.0252197	0.359773
>sp|P08572|CO4A2_HUMAN Collagen alpha-2(IV) chain OS=Homo sapiens GN=COL4A2 PE=1 SV=4	-0.863195	1.41651	-0.549066	0.208327	-0.0095206	1.30707	0.141464	1	0.00141739	0.35732
>tr|I3LBE7|I3LBE7_PIG Uncharacterized protein OS=Sus scrofa GN=LOC102162689 PE=1 SV=1	0.674815	-1.05958	0.442975	-0.345177	0.752585	-0.147323	0.613671	1	0.0194022	0.356192
>tr|F1S4B2|F1S4B2_PIG Uncharacterized protein OS=Sus scrofa GN=SRSF5 PE=1 SV=2	0.00654569	0.638196	-0.4846	0.533794	0.498943	-0.447574	0.682524	2	0.0533807	0.35433
>sp|Q15067|ACOX1_HUMAN Peroxisomal acyl-coenzyme A oxidase 1 OS=Homo sapiens GN=ACOX1 PE=1 SV=3	0.0156546	0.468238	-0.334819	-0.00725938	0.771455	-0.336588	0.403842	1	0.0496911	0.354064
>sp|Q8NCE2|MTMRE_HUMAN Myotubularin-related protein 14 OS=Homo sapiens GN=MTMR14 PE=1 SV=2	-0.292824	0.626485	-0.201579	0.57215	0.0178712	0.728555	0.365764	1	0.0440273	0.353703
>tr|F1S698|F1S698_PIG Uncharacterized protein OS=Sus scrofa PE=1 SV=2	-1.89207	-0.870954	1.47544	0.463975	0.278345	-0.388512	0.589303	5	-0.429196	0.352788
>tr|I3LFQ9|I3LFQ9_PIG Uncharacterized protein OS=Sus scrofa GN=CHMP3 PE=1 SV=1	-0.606676	0.900381	-0.177065	0.898017	0.158882	0.221752	0.290071	1	0.0388801	0.348402
>tr|F1RL06|F1RL06_PIG Uncharacterized protein OS=Sus scrofa GN=LOC100523213 PE=1 SV=2	1.4891	-0.572199	-0.74524	-0.712407	0.395907	0.306552	0.979759	3	0.0572213	0.34829
>sp|Q6NUK1|SCMC1_HUMAN Calcium-binding mitochondrial carrier protein SCaMC-1 OS=Homo sapiens GN=SLC25A24 PE=1 SV=2	0.256929	0.591421	-0.732301	1.00162	0.442126	-0.283077	-0.0518359	1	0.0386829	0.347617
>tr|F1ST28|F1ST28_PIG Uncharacterized protein OS=Sus scrofa GN=CD68 PE=4 SV=2	-0.523838	-0.322161	0.942717	0.200018	-0.2275	1.44039	0.366335	1	0.0322393	0.347572
>sp|Q2M2H8|MGAL_HUMAN Probable maltase-glucoamylase 2 OS=Homo sapiens GN=MGAM2 PE=2 SV=3	1.47194	-1.03373	-0.475123	-0.725738	1.3515	-1.2289	0.229702	1	-0.0123074	0.342601
>sp|Q63HM2|PCX4_HUMAN Pecanex-like protein 4 OS=Homo sapiens GN=PCNX4 PE=1 SV=4	-1.96332	2.09839	-0.418732	1.35828	-0.542967	1.31606	-0.212151	1	-0.0945526	0.340617
>sp|Q6ZN06|ZN813_HUMAN Zinc finger protein 813 OS=Homo sapiens GN=ZNF813 PE=2 SV=2	-0.245345	0.734824	-0.346276	-0.00459018	0.324629	-0.0969489	1.10068	1	0.047734	0.339915
>tr|I3LLC0|I3LLC0_PIG Uncharacterized protein OS=Sus scrofa GN=SMG8 PE=4 SV=1	-0.359856	0.795124	-0.302959	0.498515	0.320225	0.314159	0.212484	1	0.0441027	0.33829
>sp|Q5TZA2|CROCC_HUMAN Rootletin OS=Homo sapiens GN=CROCC PE=1 SV=1	0.441315	-0.634822	0.382056	0.410666	0.106369	0.194946	0.880132	2	0.0628496	0.337646
>tr|F1RZR0|F1RZR0_PIG Uncharacterized protein OS=Sus scrofa GN=ITPR3 PE=4 SV=1	-0.269998	-0.304551	0.736509	0.283476	0.506676	-0.0645745	0.455969	3	0.0539866	0.336364
>tr|F1S765|F1S765_PIG Uncharacterized protein OS=Sus scrofa GN=C1orf123 PE=1 SV=2	1.2875	-0.102209	-0.956249	0.594936	0.511823	-0.252988	0.697233	7	0.0763479	0.334697
>tr|F1S543|F1S543_PIG Calponin OS=Sus scrofa GN=CNN3 PE=1 SV=1	0.883305	0.36548	-1.26083	0.135551	-0.230735	1.52642	0.442022	6	-0.00401637	0.330265
>tr|F1SHC0|F1SHC0_PIG Uncharacterized protein OS=Sus scrofa GN=PRPH PE=1 SV=2	0.350632	-0.892012	0.562772	-0.111954	0.686974	0.538714	-0.314245	1	0.00713072	0.329868
>tr|F1STF7|F1STF7_PIG Uncharacterized protein OS=Sus scrofa GN=PDCL3 PE=1 SV=2	-1.55484	1.05957	0.529443	0.0789184	-0.132333	1.67903	-0.210924	4	0.0113916	0.327537
>tr|F1S9A4|F1S9A4_PIG Uncharacterized protein OS=Sus scrofa GN=NUCB2 PE=1 SV=1	-0.516473	-1.20858	1.79858	-0.125686	0.124773	0.426359	0.91195	3	0.0245096	0.326718
>tr|I3L723|I3L723_PIG Uncharacterized protein OS=Sus scrofa GN=PFDN1 PE=1 SV=1	0.602315	-0.845979	0.29911	1.68196	-0.526825	0.626826	0.382178	1	0.0184822	0.326567
>sp|Q8IZQ1|WDFY3_HUMAN WD repeat and FYVE domain-containing protein 3 OS=Homo sapiens GN=WDFY3 PE=1 SV=2	-1.21114	-0.757066	1.82442	-1.33425	1.26465	0.374078	-0.657621	1	-0.0479274	0.32402
>tr|A0A0M3KL56|A0A0M3KL56_PIG Mitoribosomal protein ms28, mrps28 OS=Sus scrofa PE=1 SV=1	0.264213	0.00630825	-0.126077	-0.165522	0.418633	0.848599	0.0144955	1	0.0481482	0.323881
>tr|A0A0U1RR91|A0A0U1RR91_HUMAN F-actin-uncapping protein LRRC16A OS=Homo sapiens GN=CARMIL1 PE=1 SV=1	-0.903565	-0.24495	1.17912	0.942093	0.539252	-0.100042	-0.566705	1	0.0102006	0.321131
>tr|A0A024QZG6|A0A024QZG6_HUMAN Fast skeletal myosin light chain 2, isoform CRA_a OS=Homo sapiens GN=MYLPF PE=4 SV=1	-1.42082	-1.07412	2.13999	-1.80565	1.27272	0.0415577	0.165749	1	-0.118315	0.320918
>sp|Q96T53|MBOA4_HUMAN Ghrelin O-acyltransferase OS=Homo sapiens GN=MBOAT4 PE=1 SV=2	-0.554169	0.0295433	0.659986	-0.332531	0.0480928	1.03735	0.735703	1	0.0451202	0.319366
>tr|Q9GLM0|Q9GLM0_PIG Decay-accelerating factor CD55 OS=Sus scrofa PE=2 SV=1	-1.15438	0.413427	0.732228	1.13487	0.240342	0.72622	-1.2076	1	-0.00290833	0.317118
>tr|I3L5D2|I3L5D2_PIG Uncharacterized protein OS=Sus scrofa GN=PERM1 PE=4 SV=1	-1.19035	0.769855	0.536802	0.594352	-0.844809	4.16505	0.530899	2	0.0387701	0.31702
>sp|Q9H173|SIL1_HUMAN Nucleotide exchange factor SIL1 OS=Homo sapiens GN=SIL1 PE=1 SV=1	1.11143	-1.07184	-0.0189644	0.073804	0.53211	0.537725	-0.181432	1	0.00687477	0.316643
>tr|F1RU33|F1RU33_PIG Uncharacterized protein OS=Sus scrofa GN=BANF1 PE=1 SV=1	-1.61389	-0.354491	1.79626	2.36064	0.137248	-1.11601	-0.509383	2	-0.0573759	0.316406
>tr|F1SID7|F1SID7_PIG Uncharacterized protein OS=Sus scrofa GN=MYBPC3 PE=1 SV=2	-0.821304	0.461088	0.529091	0.675043	0.380514	0.393986	0.237962	4	0.0562919	0.313162
>tr|I3LDC7|I3LDC7_PIG Isocitrate dehydrogenase [NADP] OS=Sus scrofa GN=IDH1 PE=1 SV=1	0.312949	0.431427	-0.61362	0.384338	0.0545735	0.441832	0.640001	1	0.0435854	0.312875
>sp|Q14160|SCRIB_HUMAN Protein scribble homolog OS=Homo sapiens GN=SCRIB PE=1 SV=4	0.520162	-0.531486	0.130996	-0.859995	0.418768	0.314525	1.14022	1	0.0398907	0.31273
>tr|I3LUD5|I3LUD5_PIG Uncharacterized protein OS=Sus scrofa GN=UBXN1 PE=1 SV=1	0.239503	-0.605756	0.454814	-0.117862	0.38918	0.398048	0.507448	5	0.0295204	0.31272
>tr|F1SV03|F1SV03_PIG Peptidyl-prolyl cis-trans isomerase E OS=Sus scrofa GN=PPIE PE=1 SV=1	-1.18438	-0.0848228	1.19696	1.42481	-0.19673	0.257353	0.0801428	1	-0.0240818	0.312524
>tr|F1SFF6|F1SFF6_PIG Uncharacterized protein OS=Sus scrofa GN=TMX1 PE=1 SV=1	-0.627362	-0.530987	0.426823	0.60382	0.146093	0.461812	0.267157	4	-0.243842	0.312408
>sp|Q8N3V7|SYNPO_HUMAN Synaptopodin OS=Homo sapiens GN=SYNPO PE=1 SV=2	-1.01899	-0.380864	1.35308	0.186573	-0.00178198	0.76103	0.6045	1	-0.0155898	0.312131
>tr|Q06AT8|Q06AT8_PIG RHOB OS=Sus scrofa GN=RHOB PE=1 SV=1	0.0994607	-0.650166	0.522596	-0.137637	0.378264	0.504039	0.408464	2	-0.00936985	0.311976
>tr|F1RK58|F1RK58_PIG Uncharacterized protein OS=Sus scrofa GN=HMOX2 PE=1 SV=1	0.576715	-0.328973	0.00671284	0.450422	0.450085	0.0135199	0.342647	14	0.0848183	0.311343
>sp|Q8WWV6|FCAMR_HUMAN High affinity immunoglobulin alpha and immunoglobulin mu Fc receptor OS=Homo sapiens GN=FCAMR PE=1 SV=1	0.691621	0.170523	-0.782767	0.49736	0.214471	0.757611	-0.24676	1	0.0264591	0.308805
>sp|Q8ND61|CC020_HUMAN Uncharacterized protein C3orf20 OS=Homo sapiens GN=C3orf20 PE=2 SV=2	0.391333	-0.033416	-0.100373	1.09495	-0.0322106	0.38492	0.117619	2	0.085848	0.306447
>sp|P10173|FUMH_PIG Fumarate hydratase, mitochondrial OS=Sus scrofa GN=FH PE=1 SV=1	-0.266758	1.62114	-1.09996	0.195059	0.560448	0.305545	-0.055212	18	0.0848078	0.30631
>tr|F1SJS8|F1SJS8_PIG Transgelin OS=Sus scrofa GN=TAGLN PE=1 SV=2	1.89607	-2.42724	1.26809	0.0454325	-1.31314	3.10774	-0.69789	23	0.245638	0.304345
>tr|I3LRP1|I3LRP1_PIG Uncharacterized protein OS=Sus scrofa GN=NASP PE=1 SV=1	0.241562	0.565804	-0.682842	0.492415	0.091479	0.36793	0.290902	4	0.0415081	0.30232
>tr|F1S0M2|F1S0M2_PIG Uncharacterized protein OS=Sus scrofa GN=RIDA PE=1 SV=1	-0.364423	1.9079	-1.5441	0.284248	0.161227	0.41988	0.781199	3	-0.000206142	0.302304
>tr|F1RI72|F1RI72_PIG Uncharacterized protein OS=Sus scrofa GN=GOLGA3 PE=4 SV=2	-1.55441	0.723693	0.857862	0.700431	0.00358404	0.831061	0.137804	4	0.00904703	0.301462
>tr|F1SNN9|F1SNN9_PIG Uncharacterized protein OS=Sus scrofa PE=4 SV=2	1.49165	-1.75326	0.104018	-0.262643	0.314017	0.191024	0.910793	1	-0.0525332	0.30094
>tr|Q96T98|Q96T98_HUMAN Protocadherin-psi1 OS=Homo sapiens GN=PCDH-psi1 PE=2 SV=1	0.628336	0.747651	-1.3604	0.0892014	0.544597	-0.64826	0.854864	1	0.00519627	0.300916
>sp|Q99575|POP1_HUMAN Ribonucleases P/MRP protein subunit POP1 OS=Homo sapiens GN=POP1 PE=1 SV=2	1.92855	-1.31892	-0.750571	-1.15486	0.97244	-0.0668046	0.405062	1	-0.0469815	0.299742
>tr|A0A0S2Z3N4|A0A0S2Z3N4_HUMAN Dopa decarboxylase isoform 1 (Fragment) OS=Homo sapiens GN=DDC PE=2 SV=1	0.469676	0.614051	-0.925831	1.02022	-0.280125	0.115457	0.94449	1	0.0526323	0.299475
>tr|I3L6U3|I3L6U3_PIG Uncharacterized protein (Fragment) OS=Sus scrofa PE=1 SV=6	-1.7597	1.97994	-0.452904	0.288437	0.0724762	0.744741	0.305866	1	-0.0775526	0.298491
>tr|Q70PG2|Q70PG2_PIG Phosphoglycerate mutase 2 (Fragment) OS=Sus scrofa GN=PGAM2 PE=4 SV=1	0.605328	0.783545	-1.69144	0.447442	0.0638127	0.174436	-0.0299522	20	-0.100854	0.2971
>sp|O94913|PCF11_HUMAN Pre-mRNA cleavage complex 2 protein Pcf11 OS=Homo sapiens GN=PCF11 PE=1 SV=3	0.540885	-0.0356954	-0.357727	0.180168	0.739772	-0.102554	-0.231425	1	0.0491543	0.29572
>tr|I3LKQ1|I3LKQ1_PIG Guanine nucleotide-binding protein subunit gamma OS=Sus scrofa GN=GNG7 PE=1 SV=1	-0.327569	-0.583699	1.159	0.261154	0.691527	-0.565785	0.299334	5	0.0825767	0.295576
>tr|F1S394|F1S394_PIG Uncharacterized protein OS=Sus scrofa GN=NFAT5 PE=4 SV=2	0.173542	0.188478	-0.18318	0.417853	0.465329	0.00096125	0.0438768	1	0.0596137	0.294752
>sp|Q863Z0|PSME2_PIG Proteasome activator complex subunit 2 OS=Sus scrofa GN=PSME2 PE=2 SV=3	0.492219	0.755525	-1.80631	0.478447	-0.222416	0.991376	0.57285	4	-0.186188	0.294335
>tr|F1SJS3|F1SJS3_PIG Uncharacterized protein OS=Sus scrofa GN=SCUBE1 PE=4 SV=2	0.605707	-0.518693	0.000807226	1.18838	-0.150245	0.0677341	0.501289	1	0.0292736	0.294176
>tr|I3LAJ6|I3LAJ6_PIG Uncharacterized protein OS=Sus scrofa GN=RALA PE=1 SV=1	-0.708435	0.316508	0.547568	0.195986	0.178311	0.323161	0.692231	1	0.0518805	0.293837
>sp|Q9Y2E6|DTX4_HUMAN E3 ubiquitin-protein ligase DTX4 OS=Homo sapiens GN=DTX4 PE=1 SV=2	-0.0781396	0.536747	-0.303269	0.406986	0.251424	-0.373815	0.891373	1	0.0517797	0.293075
>sp|Q6IN84|MRM1_HUMAN rRNA methyltransferase 1, mitochondrial OS=Homo sapiens GN=MRM1 PE=1 SV=1	-0.0242847	0.00841737	0.189898	0.944891	0.0843144	-0.000111155	0.300796	1	0.0580104	0.292524
>sp|P30281|CCND3_HUMAN G1/S-specific cyclin-D3 OS=Homo sapiens GN=CCND3 PE=1 SV=2	-0.105222	-0.623649	0.696751	-0.21192	0.749511	0.230787	-0.210712	1	-0.0107066	0.289527
>tr|F1S4G5|F1S4G5_PIG Uncharacterized protein OS=Sus scrofa GN=RMI1 PE=4 SV=1	-1.60563	1.84252	-0.398827	1.22934	0.347294	-0.4644	-0.261605	1	-0.0539801	0.289165
>tr|A1XQU0|A1XQU0_PIG NDUFV2 OS=Sus scrofa GN=NUDFV2 PE=2 SV=1	0.5694	0.0386867	-0.44725	-0.303333	0.293612	0.283341	0.955799	1	0.0536125	0.288589
>tr|F1SFF3|F1SFF3_PIG Uncharacterized protein OS=Sus scrofa GN=NID2 PE=1 SV=2	0.267732	-1.03033	0.947508	-0.267806	0.722744	0.172161	0.0112228	5	0.0616371	0.288263
>tr|F1RU28|F1RU28_PIG Uncharacterized protein OS=Sus scrofa GN=DRAP1 PE=1 SV=1	-0.792644	0.286525	0.552257	1.21086	-0.31733	0.633338	0.333177	1	0.0153795	0.287726
>tr|F1S863|F1S863_PIG Uncharacterized protein OS=Sus scrofa GN=TCF15 PE=4 SV=1	-0.927026	1.05384	-0.0482406	0.29271	0.216253	0.673909	0.0338444	1	0.0261909	0.287168
>sp|Q13683-13|ITA7_HUMAN Isoform 2 of Integrin alpha-7 OS=Homo sapiens GN=ITGA7	-0.0200866	-0.277078	0.509463	0.110203	0.329978	0.65613	-0.00846818	3	0.0707664	0.2863
>tr|A0A0K1TQQ7|A0A0K1TQQ7_PIG Carbonyl reductase 3 OS=Sus scrofa GN=CBR3 PE=2 SV=1	-0.567519	0.449374	0.204064	0.388746	0.41264	-0.327631	0.352956	10	0.0286397	0.286136
>tr|B6VAQ1|B6VAQ1_PIG Programmed cell death 10 OS=Sus scrofa GN=PDCD10 PE=2 SV=1	0.679047	0.104319	-0.649377	0.322964	0.723031	-0.124973	-0.3187	2	0.0446629	0.28533
>sp|Q92519|TRIB2_HUMAN Tribbles homolog 2 OS=Homo sapiens GN=TRIB2 PE=1 SV=1	-0.781052	0.991702	-0.110444	-0.0881216	0.339525	0.378059	0.4883	1	0.0334022	0.28515
>tr|L8E947|L8E947_HUMAN Alternative protein ZNF418 OS=Homo sapiens GN=ZNF418 PE=4 SV=1	-0.278491	0.0776074	0.36872	1.48996	-0.388681	-0.19352	0.647449	1	0.0559455	0.284936
>sp|P62863|RS30_PIG 40S ribosomal protein S30 OS=Sus scrofa GN=FAU PE=3 SV=1	0.00293946	-0.789765	0.799608	0.556645	0.948123	-0.371395	-1.34662	1	0.00426071	0.284085
>tr|W5RWF1|W5RWF1_PIG 40S ribosomal protein S30 OS=Sus scrofa GN=MNSFbeta PE=2 SV=1	0.00293946	-0.789765	0.799608	0.556645	0.948123	-0.371395	-1.34662	1	0.00426071	0.284085
>sp|P41226|UBA7_HUMAN Ubiquitin-like modifier-activating enzyme 7 OS=Homo sapiens GN=UBA7 PE=1 SV=2	-0.498633	1.49535	-1.00899	1.37706	-0.491055	0.721954	0.0247556	1	-0.00408809	0.283498
>tr|F1SBY5|F1SBY5_PIG Uncharacterized protein OS=Sus scrofa GN=AFDN PE=1 SV=2	0.135526	0.469026	-0.619839	0.205365	0.0920954	0.694713	0.438921	4	-0.00509528	0.281859
>tr|F1RG08|F1RG08_PIG Uncharacterized protein OS=Sus scrofa GN=BICC1 PE=4 SV=2	1.23241	-0.983301	-0.236647	-0.34462	0.245622	1.13926	0.0383551	1	0.00415268	0.281743
>tr|F1SH94|F1SH94_PIG Uncharacterized protein OS=Sus scrofa GN=ITIH3 PE=1 SV=1	0.524044	0.0939307	-0.365163	-0.812205	0.993943	0.0301114	-0.0522178	4	0.0842706	0.281316
>tr|F1RJN5|F1RJN5_PIG Uncharacterized protein OS=Sus scrofa GN=BCL7B PE=4 SV=1	-0.274316	-0.134768	0.52682	0.713599	-0.0627076	0.165384	0.599478	1	0.0392453	0.279318
>tr|F1RQY6|F1RQY6_PIG Anion exchange protein OS=Sus scrofa GN=SLC4A1 PE=1 SV=2	-0.60909	-0.472241	1.17541	0.804681	0.258316	0.107878	-0.144365	2	0.0313585	0.278022
>tr|F1S577|F1S577_PIG Uncharacterized protein OS=Sus scrofa GN=FAM102B PE=4 SV=2	-0.207259	-0.557113	0.863934	0.414734	0.249351	0.217002	0.277947	1	0.033187	0.27727
>tr|B3VN79|B3VN79_PIG Solute carrier family 7 member 3 OS=Sus scrofa GN=SLC7A3 PE=2 SV=1	0.242785	-0.375665	0.277354	0.563213	-0.247705	0.719874	0.653346	1	0.0481581	0.272416
>tr|F1SK02|F1SK02_PIG Uncharacterized protein OS=Sus scrofa GN=ARPIN PE=1 SV=2	0.75223	-0.786268	0.298303	0.106514	0.22383	0.464855	0.341651	3	0.0880884	0.272056
>tr|F2Z512|F2Z512_PIG 40S ribosomal protein S23 OS=Sus scrofa GN=RPS23 PE=3 SV=1	0.566538	1.10616	-1.96151	-0.451295	0.817722	-0.60465	0.523159	1	-0.0962726	0.271846
>tr|Q4LE35|Q4LE35_HUMAN ITGA7 variant protein (Fragment) OS=Homo sapiens GN=ITGA7 variant protein PE=2 SV=1	0.0195315	-0.272605	0.380492	-0.292007	0.578615	0.449812	-0.0441563	1	0.0424727	0.271832
>sp|Q86U86|PB1_HUMAN Protein polybromo-1 OS=Homo sapiens GN=PBRM1 PE=1 SV=1	-0.800051	-0.249706	1.12707	0.741929	0.562525	-0.732053	0.0750519	1	0.0257721	0.271745
>sp|O60307|MAST3_HUMAN Microtubule-associated serine/threonine-protein kinase 3 OS=Homo sapiens GN=MAST3 PE=1 SV=2	0.51523	0.123412	-0.501068	-0.0169068	0.407109	0.291872	0.288446	1	0.045858	0.270848
>sp|Q6PRD1|GP179_HUMAN Probable G-protein coupled receptor 179 OS=Homo sapiens GN=GPR179 PE=1 SV=2	0.117965	0.256075	-0.280169	0.713759	-0.0821319	0.528401	0.321834	3	0.0312904	0.270624
>sp|Q8N475-3|FSTL5_HUMAN Isoform 3 of Follistatin-related protein 5 OS=Homo sapiens GN=FSTL5	-0.960006	1.391	-0.404353	-0.0735789	0.196107	0.218499	0.854804	1	0.00887871	0.269433
>sp|Q9UHD9|UBQL2_HUMAN Ubiquilin-2 OS=Homo sapiens GN=UBQLN2 PE=1 SV=2	-0.732057	-0.0978814	0.900309	0.658218	0.366005	0.184904	-0.165264	4	0.0234568	0.268214
>sp|Q15404|RSU1_HUMAN Ras suppressor protein 1 OS=Homo sapiens GN=RSU1 PE=1 SV=3	-1.18457	2.06984	-1.46294	-0.0625583	0.946389	-0.274906	-0.405924	2	-0.192558	0.266054
>tr|F1SV59|F1SV59_PIG Uncharacterized protein OS=Sus scrofa GN=ADPRHL2 PE=1 SV=2	2.89498	-1.77835	-1.50296	0.269359	0.333262	0.104407	0.0975709	6	-0.128775	0.26528
>tr|F1SBB3|F1SBB3_PIG Uncharacterized protein OS=Sus scrofa GN=LOC106504078 PE=4 SV=2	0.239952	-0.26427	0.182432	0.45903	0.445999	-0.00619546	-0.0546918	1	0.0527047	0.265007
>tr|F1SDC7|F1SDC7_PIG Uncharacterized protein OS=Sus scrofa GN=ALDH3A2 PE=1 SV=2	0.276382	0.901271	-1.20462	-0.516538	0.48216	0.523665	0.311481	1	-0.00898933	0.264959
>sp|Q9Y297|FBW1A_HUMAN F-box/WD repeat-containing protein 1A OS=Homo sapiens GN=BTRC PE=1 SV=1	-0.499113	-0.388654	0.976034	0.764817	0.443309	-0.0610683	-0.392249	1	0.0294225	0.264865
>tr|I3LGN5|I3LGN5_PIG Uncharacterized protein OS=Sus scrofa PE=4 SV=1	1.98782	-0.410451	-1.13766	-0.876215	0.864111	-1.1294	0.688749	4	0.146569	0.264299
>tr|F1SG16|F1SG16_PIG Cytochrome c heme lyase OS=Sus scrofa GN=HCCS PE=1 SV=3	-0.0448793	0.25743	-0.177086	-0.32533	0.242452	0.765403	0.556402	2	0.0118215	0.263517
>sp|Q9UMN6|KMT2B_HUMAN Histone-lysine N-methyltransferase 2B OS=Homo sapiens GN=KMT2B PE=1 SV=1	0.305035	0.00484368	-0.147418	0.789882	-0.0795766	0.398931	0.269361	1	0.0541536	0.261987
>tr|F1SLR1|F1SLR1_PIG NADH dehydrogenase [ubiquinone] 1 alpha subcomplex subunit 8 OS=Sus scrofa GN=NDUFA8 PE=1 SV=2	-0.675683	1.05901	-0.599929	0.038377	0.572591	-0.561246	0.184281	10	-0.0721993	0.261677
>sp|Q6S4N2|HS71B_PIG Heat shock 70 kDa protein 1B OS=Sus scrofa GN=HSPA1B PE=2 SV=1	-1.52478	-0.215745	1.66547	-0.322341	0.37142	0.333309	0.631645	1	-0.0250167	0.261246
>sp|Q9BRK4|LZTS2_HUMAN Leucine zipper putative tumor suppressor 2 OS=Homo sapiens GN=LZTS2 PE=1 SV=2	0.0296507	0.60351	-0.487372	0.0489144	-0.489973	1.00956	1.10305	1	0.0485962	0.26115
>tr|F1SL63|F1SL63_PIG Uncharacterized protein OS=Sus scrofa PE=1 SV=2	0.441644	-0.169049	-0.198994	-0.152928	0.755461	0.650672	-0.858703	2	0.0245336	0.260324
>sp|Q712K3|UB2R2_HUMAN Ubiquitin-conjugating enzyme E2 R2 OS=Homo sapiens GN=UBE2R2 PE=1 SV=1	0.0944416	-0.14654	0.232483	0.538892	-0.049076	0.636994	0.349898	1	0.0601281	0.259769
>sp|Q86VS8|HOOK3_HUMAN Protein Hook homolog 3 OS=Homo sapiens GN=HOOK3 PE=1 SV=2	0.19391	-0.0673218	0.0343676	0.284321	0.403154	-0.20299	0.408748	1	0.0536519	0.259458
>tr|F1RK90|F1RK90_PIG Uncharacterized protein OS=Sus scrofa GN=PPL PE=1 SV=2	0.951908	-0.417644	-0.454888	0.656362	-0.359831	0.403101	0.84243	1	0.0264584	0.257969
>tr|F1SRR5|F1SRR5_PIG Uncharacterized protein OS=Sus scrofa GN=SYNE2 PE=1 SV=2	1.12065	-0.68772	-0.525685	0.649035	-0.0366211	0.02908	0.768561	2	-0.0309183	0.257467
>tr|F1RXX0|F1RXX0_PIG Uncharacterized protein OS=Sus scrofa GN=LOC100521932 PE=1 SV=1	0.259098	-0.632774	0.455619	1.87167	-0.38355	0.0563088	-0.0311307	1	0.0273144	0.257176
>tr|F1SSY1|F1SSY1_PIG Uncharacterized protein OS=Sus scrofa GN=LYSMD1 PE=4 SV=1	-0.621795	0.318487	0.444864	0.00494923	-0.349639	1.1194	0.853138	1	0.0471853	0.256817
>tr|F1RST4|F1RST4_PIG Uncharacterized protein OS=Sus scrofa GN=MEDAG PE=4 SV=1	0.140948	0.750688	-0.782904	0.845003	0.0937311	-0.0736338	0.306469	1	0.0362443	0.256191
>sp|Q9UF33|EPHA6_HUMAN Ephrin type-A receptor 6 OS=Homo sapiens GN=EPHA6 PE=2 SV=3	-0.880836	-1.47711	2.08936	0.122303	0.528603	-0.304644	0.376698	1	-0.0895277	0.256037
>sp|Q6UX04|CWC27_HUMAN Peptidyl-prolyl cis-trans isomerase CWC27 homolog OS=Homo sapiens GN=CWC27 PE=1 SV=1	-0.259742	-1.86199	1.83106	0.55099	0.778514	-0.259514	-1.05555	1	-0.0968902	0.254715
>tr|D0G6R9|D0G6R9_PIG CCHC-type zinc finger, nucleic acid binding protein (Fragment) OS=Sus scrofa GN=CNBP PE=2 SV=1	-1.29992	-0.961294	2.1977	-0.00227083	0.248401	-0.0892618	0.929592	6	-0.0211698	0.254116
>tr|F2Z539|F2Z539_PIG 40S ribosomal protein S20 OS=Sus scrofa GN=RPS20 PE=3 SV=1	0.266161	0.362061	-0.450719	-0.159466	0.285135	0.622995	0.34045	4	0.0591676	0.253392
>sp|O60391|NMD3B_HUMAN Glutamate receptor ionotropic, NMDA 3B OS=Homo sapiens GN=GRIN3B PE=2 SV=2	-0.378223	-0.139059	0.711339	1.03541	0.151455	0.342568	-0.524571	2	0.064686	0.253341
>sp|P63208|SKP1_HUMAN S-phase kinase-associated protein 1 OS=Homo sapiens GN=SKP1 PE=1 SV=2	-0.183403	0.00982097	0.483541	-0.108853	0.578568	-0.226289	-0.517849	11	0.10332	0.253328
>tr|A0A096LPE5|A0A096LPE5_HUMAN Uncharacterized protein OS=Homo sapiens GN=LOC102723996 PE=4 SV=1	0.867605	-0.681178	-0.0916047	0.891253	0.276326	-0.165854	-0.0923473	1	0.0316074	0.250513
>sp|P20594|ANPRB_HUMAN Atrial natriuretic peptide receptor 2 OS=Homo sapiens GN=NPR2 PE=1 SV=1	-0.194891	0.0926208	0.272882	0.625994	0.164879	0.43024	-0.166473	1	0.0568707	0.246079
>tr|F2Z5M3|F2Z5M3_PIG Eukaryotic translation initiation factor 5A OS=Sus scrofa GN=EIF5A PE=1 SV=1	1.05572	-3.40165	0.602737	0.217602	0.454066	-0.0238381	-0.00104426	4	-0.581063	0.245489
>sp|Q9Y6L7|TLL2_HUMAN Tolloid-like protein 2 OS=Homo sapiens GN=TLL2 PE=1 SV=1	-0.0543037	-0.109956	0.355006	0.477729	0.451561	0.0537078	-0.27724	1	0.063582	0.244577
>tr|F1SNX3|F1SNX3_PIG Uncharacterized protein OS=Sus scrofa GN=LOC100525516 PE=1 SV=2	-0.704337	0.653632	0.229979	0.283868	-0.235574	0.793141	0.745292	1	0.059758	0.244477
>tr|F1SI50|F1SI50_PIG Uncharacterized protein OS=Sus scrofa GN=NDUFB3 PE=1 SV=1	0.731583	-1.34415	0.738958	-0.114046	0.607269	-0.1663	0.171206	3	0.04213	0.243815
>sp|P01274|GLUC_PIG Glucagon OS=Sus scrofa GN=GCG PE=1 SV=4	0.477153	-1.1353	0.710683	-0.427656	-0.224084	2.14136	-0.616802	1	0.0175129	0.243413
>tr|F1RLY4|F1RLY4_PIG Uncharacterized protein OS=Sus scrofa GN=ZNF541 PE=4 SV=2	0.136427	-0.1411	0.170958	-0.323476	0.618486	0.027016	0.23763	1	0.0554282	0.242228
>tr|F1S9H9|F1S9H9_PIG Uncharacterized protein OS=Sus scrofa PE=1 SV=2	1.1176	-0.900199	-0.018122	0.316481	0.372999	0.0583407	0.388051	3	0.0664248	0.241348
>sp|Q13263|TIF1B_HUMAN Transcription intermediary factor 1-beta OS=Homo sapiens GN=TRIM28 PE=1 SV=5	-0.135764	-0.480747	0.621227	-0.412499	0.486764	0.251061	0.407028	3	0.00157201	0.239935
>sp|Q5S3G4|COX5B_PIG Cytochrome c oxidase subunit 5B, mitochondrial OS=Sus scrofa GN=COX5B PE=2 SV=1	0.114752	0.7019	-0.823955	1.93062	-0.893425	0.339607	0.544085	8	-0.00243421	0.238864
>sp|P08574|CY1_HUMAN Cytochrome c1, heme protein, mitochondrial OS=Homo sapiens GN=CYC1 PE=1 SV=3	0.0799999	-0.334597	0.294945	1.01165	1.60896	1.00724	0.350618	1	0.0134496	0.237728
>tr|H7BZ58|H7BZ58_HUMAN Protein ABHD11 (Fragment) OS=Homo sapiens GN=ABHD11 PE=1 SV=1	-0.370734	0.690256	-0.170253	-0.47451	-0.0932018	0.128159	1.61125	1	0.0497566	0.23737
>sp|Q6UWM7|LCTL_HUMAN Lactase-like protein OS=Homo sapiens GN=LCTL PE=1 SV=2	0.977888	-1.49242	0.462162	-0.46929	0.545234	0.125601	0.422826	1	-0.0174581	0.237183
>tr|F1RJY0|F1RJY0_PIG Uncharacterized protein OS=Sus scrofa GN=NCSTN PE=1 SV=2	-0.334234	-0.800366	1.25247	-0.0975347	0.344713	0.862509	-0.43196	2	0.0392906	0.236754
>sp|O00170|AIP_HUMAN AH receptor-interacting protein OS=Homo sapiens GN=AIP PE=1 SV=2	0.389446	-3.05659	2.27596	1.35701	0.0839136	0.587475	-1.4608	3	-0.130396	0.235822
>tr|B8XH67|B8XH67_PIG Na(+)/H(+) exchange regulatory cofactor NHE-RF OS=Sus scrofa GN=SLC9A3R1 PE=1 SV=1	-0.442554	0.404699	0.169297	-0.039785	0.19022	0.291866	0.600657	1	0.043814	0.235251
>sp|Q27HK4|MTX1_PIG Metaxin-1 OS=Sus scrofa GN=MTX1 PE=2 SV=1	-1.28035	-1.12591	2.13892	-0.253134	0.658211	0.575752	-0.720094	1	-0.0891133	0.234199
>tr|I3LSS9|I3LSS9_PIG Uncharacterized protein OS=Sus scrofa GN=CAPRIN2 PE=4 SV=1	0.587306	0.131737	-0.591093	0.351777	0.220929	-0.487723	0.853798	1	0.0426501	0.233512
>tr|F1RP42|F1RP42_PIG Uncharacterized protein OS=Sus scrofa GN=STK24 PE=1 SV=2	-1.17683	-0.17179	1.33817	-0.178573	0.799455	-0.364743	-0.0423084	1	-0.00348539	0.232078
>tr|F1RPM5|F1RPM5_PIG Uncharacterized protein OS=Sus scrofa GN=MBD2 PE=1 SV=2	0.241705	0.910671	-1.16674	1.22706	-0.193177	-0.184385	0.30298	1	-0.00478714	0.230591
>sp|Q5T6V5|CI064_HUMAN UPF0553 protein C9orf64 OS=Homo sapiens GN=C9orf64 PE=1 SV=1	-1.01525	1.62166	-0.673007	0.458245	-0.338077	0.763516	0.570488	1	-0.0221974	0.229934
>sp|Q96EY7|PTCD3_HUMAN Pentatricopeptide repeat domain-containing protein 3, mitochondrial OS=Homo sapiens GN=PTCD3 PE=1 SV=3	-0.544648	-0.0407067	0.668781	-0.116245	0.551912	-0.152432	0.294551	1	0.0278088	0.229585
>tr|I3LTH9|I3LTH9_PIG Uncharacterized protein OS=Sus scrofa GN=NKX3-2 PE=4 SV=1	-1.91512	1.47449	0.249877	0.379663	0.0206942	0.758441	-0.0472771	1	-0.063584	0.227851
>tr|Q96MD3|Q96MD3_HUMAN cDNA FLJ32537 fis, clone SMINT2000400, highly similar to Homo sapiens FRG1 mRNA OS=Homo sapiens PE=2 SV=1	1.6272	-2.75341	0.780677	0.156517	0.422601	-0.66723	0.775527	1	-0.115178	0.226947
>tr|F1RQP1|F1RQP1_PIG Uncharacterized protein OS=Sus scrofa GN=TRMT112 PE=1 SV=2	0.801432	-1.09239	0.348531	0.729831	-0.179938	0.216505	0.681841	1	0.0191899	0.223429
>sp|O43435|TBX1_HUMAN T-box transcription factor TBX1 OS=Homo sapiens GN=TBX1 PE=1 SV=1	0.644826	0.794394	-1.39812	0.947451	-0.419385	0.465864	0.570972	1	0.0136993	0.222572
>tr|F1SDQ5|F1SDQ5_PIG Uncharacterized protein OS=Sus scrofa GN=EMILIN1 PE=1 SV=1	0.642573	0.446219	-1.02547	-0.0551503	0.214935	0.472567	0.327711	1	0.0211065	0.222154
>tr|F1SFM3|F1SFM3_PIG Uncharacterized protein OS=Sus scrofa GN=CHL1 PE=1 SV=2	0.311449	0.276821	-0.444878	-0.270377	0.291083	0.466034	0.383909	1	0.0477972	0.22107
>tr|F1RXT8|F1RXT8_PIG Uncharacterized protein OS=Sus scrofa GN=NCAPH2 PE=4 SV=2	1.06577	0.501837	-1.63337	0.391322	0.15864	0.244709	0.22037	1	-0.0219229	0.220581
>tr|E9PK54|E9PK54_HUMAN Heat shock cognate 71 kDa protein (Fragment) OS=Homo sapiens GN=HSPA8 PE=1 SV=8	-0.896813	0.54733	0.810725	0.233529	0.102966	-0.0333732	0.796931	1	0.153747	0.217692
>tr|F1SIY9|F1SIY9_PIG Uncharacterized protein OS=Sus scrofa GN=CEP68 PE=1 SV=2	-0.509115	-0.604128	1.15683	1.0106	0.0796779	-0.367597	0.212219	1	0.014528	0.217134
>tr|F1SDI9|F1SDI9_PIG Uncharacterized protein OS=Sus scrofa GN=DPYSL4 PE=1 SV=2	-1.17449	-0.390493	1.52889	0.642303	-0.670414	1.24576	0.335393	1	-0.012032	0.216231
>sp|Q8IY42|CD019_HUMAN Uncharacterized protein C4orf19 OS=Homo sapiens GN=C4orf19 PE=1 SV=1	-0.749936	-0.209811	0.954369	1.32256	0.230204	-0.0658396	-0.830003	1	-0.00179272	0.21485
>tr|A0A024QYY9|A0A024QYY9_HUMAN Spectrin domain with coiled-coils 1, isoform CRA_a OS=Homo sapiens GN=SPECC1 PE=4 SV=1	-0.746354	-0.244914	1.04332	-0.131707	0.625249	0.0587998	-0.152391	1	0.0173502	0.213594
>sp|Q7Z412|PEX26_HUMAN Peroxisome assembly protein 26 OS=Homo sapiens GN=PEX26 PE=1 SV=2	-0.624362	0.915131	-0.174255	0.114092	0.0386671	-0.00988111	0.947891	1	0.0388378	0.213041
>tr|F1SMW4|F1SMW4_PIG Uncharacterized protein OS=Sus scrofa GN=VPS4B PE=1 SV=2	0.161441	-0.616984	0.664736	0.55946	0.41503	-0.181759	0.0134243	2	0.0697312	0.212833
>tr|F1S0D8|F1S0D8_PIG Uncharacterized protein OS=Sus scrofa GN=UBXN4 PE=1 SV=1	0.895373	-1.10684	0.27794	-0.266785	0.201862	0.85293	0.0909084	2	0.0221579	0.212143
>sp|Q3ZCQ8-2|TIM50_HUMAN Isoform 2 of Mitochondrial import inner membrane translocase subunit TIM50 OS=Homo sapiens GN=TIMM50	-0.856537	1.93648	-1.22979	-0.391	0.462201	-0.15694	0.694909	1	-0.0499481	0.211874
>tr|Q864Y5|Q864Y5_PIG Small heat shock protein B3 (Fragment) OS=Sus scrofa GN=HSPB3 PE=3 SV=1	1.16851	-0.844675	-0.343622	-0.117601	0.597342	0.127737	-0.289845	2	-0.00659748	0.211264
>tr|M9TJ96|M9TJ96_PIG Microtubule-associated protein OS=Sus scrofa GN=MAPT PE=2 SV=1	0.797032	-0.198954	-0.490623	0.741862	0.0447888	0.353199	-0.144413	1	0.0358181	0.210896
>tr|F1RHN2|F1RHN2_PIG Uncharacterized protein OS=Sus scrofa GN=ARVCF PE=1 SV=1	0.317072	-0.165281	-0.112921	-0.916138	0.675959	0.115398	0.439857	5	0.0129568	0.21062
>tr|F1RQM9|F1RQM9_PIG Uncharacterized protein OS=Sus scrofa GN=KIAA1109 PE=4 SV=2	-0.0582067	0.139862	0.126767	-0.215001	0.208866	0.50545	0.477818	1	0.069474	0.210448
>sp|Q5VST9|OBSCN_HUMAN Obscurin OS=Homo sapiens GN=OBSCN PE=1 SV=3	0.761023	-1.41016	0.63474	1.02797	0.151362	0.230196	-0.511816	1	-0.00479993	0.210062
>sp|O97507|FA12_PIG Coagulation factor XII OS=Sus scrofa GN=F12 PE=2 SV=1	0.060677	-0.0250691	0.200962	-0.239958	0.226901	0.463969	0.589673	2	0.0788567	0.209759
>tr|I3LTA4|I3LTA4_PIG Uncharacterized protein OS=Sus scrofa GN=LOC100620307 PE=4 SV=1	-0.619804	0.250576	0.503325	0.720031	0.09513	0.213267	-0.0617192	1	0.0446991	0.209684
>tr|I3LR57|I3LR57_PIG Uncharacterized protein OS=Sus scrofa PE=1 SV=1	-0.306185	0.0320413	0.426657	0.532516	-0.00138391	-0.158928	0.716812	1	0.0508378	0.209586
>tr|F1RUL3|F1RUL3_PIG Protein kinase C OS=Sus scrofa GN=PRKCQ PE=3 SV=2	-1.06875	1.5347	-0.409183	0.446845	-0.0403411	0.209145	0.613083	1	0.018921	0.208335
>tr|Q9NZ90|Q9NZ90_HUMAN Carboxypeptidase OS=Homo sapiens PE=2 SV=1	1.60582	-2.06596	0.22608	0.776085	-0.552623	0.187163	1.08085	1	-0.0780211	0.2066
>tr|F1RMQ4|F1RMQ4_PIG Uncharacterized protein OS=Sus scrofa GN=MRPL17 PE=1 SV=1	0.298028	-0.0322243	-0.0926922	-0.493026	0.587238	0.289294	0.0614155	2	0.0577038	0.20651
>tr|F1S6V0|F1S6V0_PIG Uncharacterized protein OS=Sus scrofa GN=SWAP70 PE=1 SV=2	0.478517	0.851681	-1.3702	-0.969631	0.621656	0.316161	0.372071	1	-0.0133334	0.204996
>tr|Q1AHP8|Q1AHP8_HUMAN Hepatopoietin PCn127 OS=Homo sapiens PE=2 SV=1	-0.265039	-0.896556	1.18183	0.0999855	0.13535	0.894803	-0.257328	1	0.00674502	0.204484
>tr|F1S4I1|F1S4I1_PIG Uncharacterized protein OS=Sus scrofa GN=GOLM1 PE=1 SV=2	-0.292393	0.131292	0.0762553	0.0365153	0.351621	-0.0761337	0.300944	2	-0.0282818	0.203021
>sp|Q13576|IQGA2_HUMAN Ras GTPase-activating-like protein IQGAP2 OS=Homo sapiens GN=IQGAP2 PE=1 SV=4	-0.905286	0.335277	0.661077	0.969475	0.53342	-0.599451	-0.651868	1	0.030356	0.20302
>tr|F1SAE9|F1SAE9_PIG Uncharacterized protein OS=Sus scrofa GN=LAMB1 PE=1 SV=2	-0.81226	-0.636428	1.46664	0.146331	0.353448	-0.113045	0.430589	3	0.00598534	0.202858
>tr|F1RPD4|F1RPD4_PIG Uncharacterized protein OS=Sus scrofa GN=LOC100620271 PE=1 SV=2	0.633379	0.0343969	-0.366878	-0.0881902	-0.212839	0.193964	1.52172	3	0.100299	0.20207
>tr|Q6ZND8|Q6ZND8_HUMAN cDNA FLJ16191 fis, clone BRTHA2013610, moderately similar to Arabidopsis thaliana deoxyguanosine kinase -related (At1g72040) mRNA OS=Homo sapiens PE=2 SV=1	-1.4127	-0.38687	1.66905	2.26829	-0.52871	-0.20635	-0.771833	1	-0.0435077	0.200821
>sp|P02008|HBAZ_HUMAN Hemoglobin subunit zeta OS=Homo sapiens GN=HBZ PE=1 SV=2	-0.758877	-0.865884	1.54581	0.360341	0.798242	-0.701901	-0.752582	2	-0.026317	0.200689
>tr|F1S300|F1S300_PIG Uncharacterized protein OS=Sus scrofa GN=TPR PE=1 SV=2	-0.975185	0.0846325	0.964485	-0.0875709	0.0768028	0.292197	0.767305	16	0.0246442	0.200588
>tr|A1XQS6|A1XQS6_PIG NDUFC1 OS=Sus scrofa GN=NDUFC1 PE=2 SV=1	-0.736176	-0.302886	1.12649	0.899555	-0.398501	0.274328	0.703058	2	0.029142	0.200517
>tr|F1RUK2|F1RUK2_PIG Uncharacterized protein OS=Sus scrofa GN=LOC100523935 PE=4 SV=2	1.46863	0.268141	-1.92439	-0.515994	0.285349	-0.511826	1.35584	1	-0.0625376	0.199559
>sp|Q9H6K5|PRR36_HUMAN Proline-rich protein 36 OS=Homo sapiens GN=PRR36 PE=1 SV=2	1.06987	0.229579	-1.32485	0.549348	-0.0483697	0.331507	0.238158	1	-0.00846505	0.199285
>sp|A5A8V7|HS71L_PIG Heat shock 70 kDa protein 1-like OS=Sus scrofa GN=HSPA1L PE=2 SV=1	0.336733	-1.38273	1.19685	-0.610188	0.313721	0.848265	0.301361	12	0.0502818	0.197815
>sp|Q9P2D3|HTR5B_HUMAN HEAT repeat-containing protein 5B OS=Homo sapiens GN=HEATR5B PE=1 SV=2	-0.342924	0.435621	0.065533	0.485564	-0.0969357	0.434892	0.323617	1	0.0527435	0.19626
>sp|Q63HN8|RN213_HUMAN E3 ubiquitin-protein ligase RNF213 OS=Homo sapiens GN=RNF213 PE=1 SV=3	-0.658266	0.0774226	0.710743	0.355704	0.0963435	0.304329	0.219343	1	0.0432998	0.195903
>tr|F1RXY4|F1RXY4_PIG Uncharacterized protein OS=Sus scrofa GN=COQ3 PE=1 SV=1	-0.0921807	-1.99319	1.84664	0.108746	0.29378	0.34889	0.00458367	1	-0.0795767	0.194839
>tr|F1S3S7|F1S3S7_PIG Uncharacterized protein OS=Sus scrofa GN=COMMD8 PE=1 SV=1	-1.09348	-0.108977	1.23724	0.501487	-0.12864	0.567375	0.32182	2	0.0115937	0.193888
>tr|F1RYJ5|F1RYJ5_PIG Uncharacterized protein OS=Sus scrofa GN=ZC3H15 PE=1 SV=1	-0.0614627	0.0494513	0.0501144	0.00596442	-0.20662	0.783576	0.684714	5	0.012701	0.193831
>tr|F1STC5|F1STC5_PIG Uncharacterized protein (Fragment) OS=Sus scrofa GN=IGKC PE=1 SV=3	2.69482	-0.0969421	-2.82724	0.832378	0.840836	-0.524157	0.745682	3	-0.0764558	0.193542
>sp|O15020|SPTN2_HUMAN Spectrin beta chain, non-erythrocytic 2 OS=Homo sapiens GN=SPTBN2 PE=1 SV=3	0.166882	0.0982846	-0.00727322	1.15641	-0.484696	0.518967	0.365639	3	0.0859645	0.192065
>tr|F8UV46|F8UV46_PIG Far upstream element binding protein 3 OS=Sus scrofa GN=FUBP3 PE=2 SV=1	0.424805	-1.31996	0.869395	1.3015	-0.118708	0.117962	-0.225633	1	-0.0085859	0.191836
>sp|Q495M3|S36A2_HUMAN Proton-coupled amino acid transporter 2 OS=Homo sapiens GN=SLC36A2 PE=1 SV=1	-0.263146	1.36244	-1.09335	0.033153	-0.101461	0.773781	0.415115	1	0.00198435	0.189772
>tr|F1S033|F1S033_PIG Uncharacterized protein OS=Sus scrofa GN=BRD3 PE=1 SV=2	0.382588	0.552437	-0.749541	-0.629652	-0.0500135	0.0895898	1.64107	1	0.0618279	0.189759
>tr|E9NRZ8|E9NRZ8_PIG Bromodomain-containing protein 4 OS=Sus scrofa GN=BRD4 PE=2 SV=1	0.382588	0.552437	-0.749541	-0.629652	-0.0500135	0.0895898	1.64107	1	0.0618279	0.189759
>tr|F1SHL9|F1SHL9_PIG Pyruvate kinase OS=Sus scrofa GN=PKM PE=1 SV=2	-0.484512	0.584437	0.136051	-0.569748	0.69456	0.182038	-0.214466	4	0.0786585	0.189189
>tr|F1RVI8|F1RVI8_PIG Uncharacterized protein OS=Sus scrofa GN=MSRB2 PE=1 SV=2	0.0497109	0.501463	-0.415907	0.0687224	0.00718687	0.692461	0.233122	1	0.0450888	0.188554
>sp|P28838|AMPL_HUMAN Cytosol aminopeptidase OS=Homo sapiens GN=LAP3 PE=1 SV=3	-1.17114	0.592494	0.71326	-0.323384	0.504703	-0.0182702	0.246186	2	0.0448706	0.187854
>sp|Q68D10|SPT2_HUMAN Protein SPT2 homolog OS=Homo sapiens GN=SPTY2D1 PE=1 SV=3	0.370057	0.355514	-0.586276	0.283228	0.121041	-0.0929176	0.599838	1	0.0464315	0.187769
>sp|Q9C0A0|CNTP4_HUMAN Contactin-associated protein-like 4 OS=Homo sapiens GN=CNTNAP4 PE=1 SV=3	0.350138	-1.13503	0.869029	0.84779	0.372371	-0.606152	-0.0792634	1	0.0280457	0.186169
>tr|I3LNC9|I3LNC9_PIG Uncharacterized protein OS=Sus scrofa GN=LOC100739502 PE=4 SV=1	1.07879	0.556639	-1.73986	0.758606	-0.334858	0.535725	0.285897	1	-0.0348116	0.185629
>tr|A0A160EBY3|A0A160EBY3_PIG MHC class II antigen OS=Sus scrofa GN=SLA-DRA PE=2 SV=1	-1.06137	0.522151	0.622839	0.898719	0.106295	0.174357	-0.409864	1	0.0278749	0.185419
>tr|V9HWC7|V9HWC7_HUMAN Epididymis secretory sperm binding protein Li 128m OS=Homo sapiens GN=HEL-S-128m PE=2 SV=1	0.506064	-0.485789	0.136696	-0.692621	0.529433	0.207082	0.307064	1	0.0523236	0.182656
>sp|P58107|EPIPL_HUMAN Epiplakin OS=Homo sapiens GN=EPPK1 PE=1 SV=2	0.373043	-2.16147	1.54438	0.384002	0.301178	-0.00657645	-0.0180759	1	-0.0813469	0.181575
>sp|Q86U90|YRDC_HUMAN YrdC domain-containing protein, mitochondrial OS=Homo sapiens GN=YRDC PE=1 SV=1	0.288907	0.290921	-0.38325	0.540391	0.0842554	0.27175	0.0194387	1	0.065526	0.179492
>tr|F2Z525|F2Z525_PIG Uncharacterized protein OS=Sus scrofa GN=LOC100739376 PE=1 SV=1	-0.0751574	-2.34346	1.93604	0.864151	0.236754	0.0370993	-0.616217	1	-0.160858	0.178761
>tr|F1SQ09|F1SQ09_PIG Uncharacterized protein OS=Sus scrofa GN=LUM PE=1 SV=1	-0.401896	1.37175	-1.41236	-2.38281	1.05887	0.963915	-1.03455	12	-0.147503	0.177941
>tr|Q0ZCF9|Q0ZCF9_HUMAN Immunglobulin heavy chain variable region (Fragment) OS=Homo sapiens PE=4 SV=1	-2.07589	0.055658	1.77163	-0.370891	0.614935	0.529196	-0.616919	1	-0.0828687	0.177675
>tr|I3L8Y0|I3L8Y0_PIG Uncharacterized protein OS=Sus scrofa GN=NDUFAF2 PE=4 SV=1	-1.74571	1.62406	-0.0704985	0.691779	0.0316133	0.418862	-0.298427	1	-0.0640499	0.175528
>tr|O19244|O19244_PIG MHC class I antigen OS=Sus scrofa GN=PD1 PE=1 SV=1	-3.53642	1.84845	1.22255	0.223203	-0.17643	0.506903	0.761119	3	-0.155138	0.174187
>tr|V5T860|V5T860_PIG GTP-binding protein Rheb OS=Sus scrofa GN=Rheb PE=2 SV=1	0.188838	-0.437958	0.397773	-0.941688	0.882103	-0.27414	0.113686	1	0.0495513	0.174139
>tr|I3LJT5|I3LJT5_PIG Uncharacterized protein OS=Sus scrofa PE=4 SV=1	0.981593	-2.53207	1.15213	0.028976	0.186402	0.91068	-0.487931	1	-0.132781	0.173861
>tr|F1SDL9|F1SDL9_PIG Kinesin-like protein OS=Sus scrofa GN=KIF3C PE=3 SV=2	-0.342401	-0.0630709	0.560917	-0.175528	0.306886	0.567803	-0.046077	1	0.051815	0.173362
>tr|F1RGU8|F1RGU8_PIG Uncharacterized protein OS=Sus scrofa GN=NTPCR PE=1 SV=2	-0.342401	-0.0630709	0.560917	-0.175528	0.306886	0.567803	-0.046077	1	0.051815	0.173362
>tr|I3LAI1|I3LAI1_PIG Uncharacterized protein OS=Sus scrofa PE=1 SV=1	0.159024	-0.25846	0.252946	-0.0633168	0.30258	0.0922917	0.32558	1	0.0511703	0.172953
>tr|F1SVA0|F1SVA0_PIG Uncharacterized protein OS=Sus scrofa GN=PEF1 PE=1 SV=2	-0.47034	-0.747607	1.12647	0.109138	0.301481	0.125862	0.138474	2	-0.0304937	0.172865
>tr|F1RGC8|F1RGC8_PIG Uncharacterized protein OS=Sus scrofa GN=NLRP6 PE=1 SV=3	-0.0625886	1.19755	-1.11854	0.159584	0.133844	0.601901	-0.11282	1	0.00547344	0.171076
>tr|I3L6N7|I3L6N7_PIG Uncharacterized protein OS=Sus scrofa PE=3 SV=1	0.208117	0.185301	-0.223411	0.171974	0.192949	0.138321	0.27253	1	0.0566692	0.170652
>tr|I3LGT3|I3LGT3_PIG Uncharacterized protein OS=Sus scrofa GN=LAD1 PE=1 SV=1	0.435265	-0.061467	0.0137567	0.728842	-0.0351575	0.170601	0.271997	5	0.129185	0.170408
>tr|F1RHJ2|F1RHJ2_PIG Uncharacterized protein OS=Sus scrofa GN=HDGF PE=1 SV=1	0.447328	-0.0658942	-0.129056	0.670883	0.245228	-0.22642	0.188892	7	0.0841261	0.169059
>tr|I3L5W7|I3L5W7_PIG Uncharacterized protein OS=Sus scrofa PE=4 SV=1	1.27185	-2.35014	0.806408	0.582806	-0.438958	-0.311979	1.35241	1	-0.0906275	0.167691
>tr|F1SA02|F1SA02_PIG Uncharacterized protein OS=Sus scrofa GN=RASAL3 PE=4 SV=2	1.91187	-1.2911	-0.757849	-0.310396	0.394306	0.0640579	0.399041	1	-0.0456907	0.167659
>tr|I3LHT9|I3LHT9_PIG Uncharacterized protein OS=Sus scrofa GN=STX12 PE=1 SV=1	0.0636336	0.135232	1.31347	0.618675	-0.0808703	0.582095	-0.201435	5	0.504113	0.167547
>tr|I3L7N8|I3L7N8_PIG Uncharacterized protein OS=Sus scrofa GN=CETN1 PE=1 SV=1	-0.0383289	-1.39863	1.34601	0.282085	0.153592	0.217836	0.0943764	1	-0.030315	0.165211
>tr|F1SDR7|F1SDR7_PIG Uncharacterized protein OS=Sus scrofa GN=YWHAB PE=1 SV=1	-0.179767	-0.83169	1.20086	-0.38015	0.522438	-0.073153	0.354457	6	0.0631344	0.16513
>tr|F1S5U4|F1S5U4_PIG Uncharacterized protein OS=Sus scrofa GN=DNAAF1 PE=4 SV=1	-0.499829	-0.29407	0.865152	-0.558782	0.575605	0.0978872	0.14235	1	0.0237506	0.164779
>tr|Q764N1|Q764N1_PIG CD74 antigen OS=Sus scrofa GN=cd74 PE=2 SV=1	-0.370024	0.629955	-0.195683	0.395273	0.184825	0.19455	-0.0438163	1	0.0214163	0.164087
>tr|O77773|O77773_PIG Voltage-dependent calcium channel alpha-2 delta subunit OS=Sus scrofa GN=CACNA2D1 PE=1 SV=1	0.311461	0.325694	-0.525421	-0.106709	0.301499	-0.438599	0.100568	17	0.0372448	0.163879
>tr|F1S580|F1S580_PIG Uncharacterized protein OS=Sus scrofa GN=PRPF38B PE=1 SV=1	0.430174	0.20188	-0.495428	-0.335787	0.349792	0.218364	0.322564	1	0.0455419	0.163731
>tr|F1RWC5|F1RWC5_PIG Kinesin-like protein OS=Sus scrofa GN=KIF5B PE=1 SV=1	-1.42849	1.02067	0.470977	-0.484689	0.20136	-0.213468	1.19595	2	0.0210541	0.162986
>tr|I3LB23|I3LB23_PIG Uncharacterized protein OS=Sus scrofa GN=TMX4 PE=1 SV=1	0.137403	0.49861	-0.447527	0.690668	0.228642	-0.154327	-0.073761	1	0.0628286	0.162886
>tr|F1RR38|F1RR38_PIG Uncharacterized protein OS=Sus scrofa GN=TTC1 PE=1 SV=2	-0.24481	-0.279903	0.656545	0.821958	-0.176329	0.591823	-0.0889314	2	0.043944	0.162672
>tr|F1SE30|F1SE30_PIG Uncharacterized protein OS=Sus scrofa GN=ANK1 PE=1 SV=2	-1.68755	-0.490034	2.32542	-0.411429	-0.0942805	0.0390986	1.13165	4	0.0492805	0.162613
>tr|F1RXY2|F1RXY2_PIG Ubiquitinyl hydrolase 1 OS=Sus scrofa GN=USP45 PE=3 SV=1	-1.59518	1.22054	0.377466	1.00499	0.0291602	0.209995	-0.435408	1	0.000942739	0.162286
>tr|F1SKM0|F1SKM0_PIG Uncharacterized protein OS=Sus scrofa GN=UQCRC1 PE=1 SV=1	1.0529	-0.241829	-0.656076	-0.221652	0.517897	-0.0259448	0.0954054	10	0.0516642	0.160491
>tr|F1SN53|F1SN53_PIG Uncharacterized protein OS=Sus scrofa GN=C2orf88 PE=1 SV=1	-0.0784454	-1.58619	1.58002	1.12697	0.333609	-1.08022	-0.155205	5	-0.0282048	0.16042
>sp|Q02383|SEMG2_HUMAN Semenogelin-2 OS=Homo sapiens GN=SEMG2 PE=1 SV=1	0.994783	0.661842	-1.48293	-0.43643	0.579515	0.373879	-0.274578	2	0.0578999	0.159765
>sp|Q6ZS30|NBEL1_HUMAN Neurobeachin-like protein 1 OS=Homo sapiens GN=NBEAL1 PE=2 SV=3	0.00396102	-0.332434	0.441667	0.164319	-0.290945	0.476239	0.767499	1	0.0377314	0.159189
>sp|P53708|ITA8_HUMAN Integrin alpha-8 OS=Homo sapiens GN=ITGA8 PE=1 SV=3	0.409192	-0.10812	-0.141206	0.0748105	-0.0150214	0.386438	0.493957	1	0.0532886	0.159016
>sp|P10775|RINI_PIG Ribonuclease inhibitor OS=Sus scrofa GN=RNH1 PE=1 SV=1	0.112932	0.205788	-0.172819	0.719485	0.409004	-1.07397	0.158723	1	0.0486338	0.157218
>tr|F1RSN0|F1RSN0_PIG Uncharacterized protein OS=Sus scrofa GN=SHARPIN PE=4 SV=2	-1.52263	-0.0346434	1.47629	-0.35915	0.157816	-0.217171	1.14059	1	-0.0269938	0.155806
>tr|I3LS16|I3LS16_PIG NADH dehydrogenase [ubiquinone] 1 alpha subcomplex subunit 2 OS=Sus scrofa PE=4 SV=1	0.927341	-0.761005	0.0300732	-0.276901	-0.00245241	-0.271966	1.39	6	0.0654699	0.154569
>tr|F1RNS2|F1RNS2_PIG Uncharacterized protein OS=Sus scrofa GN=DIABLO PE=1 SV=1	0.418118	-0.0187209	-0.415944	-0.41989	0.565363	0.24372	-0.170016	3	-0.00551554	0.153986
>sp|P56181|NDUV3_HUMAN NADH dehydrogenase [ubiquinone] flavoprotein 3, mitochondrial OS=Homo sapiens GN=NDUFV3 PE=1 SV=2	-0.433254	0.134488	0.448515	-0.458791	0.85062	-0.375799	-0.263838	1	0.0499162	0.153885
>tr|F1S684|F1S684_PIG Uncharacterized protein OS=Sus scrofa GN=BCLAF1 PE=1 SV=1	1.44888	-1.27137	-0.183246	0.945707	0.108272	-0.0211	-0.367806	1	-0.00191355	0.153721
>sp|P00172|CYB5_PIG Cytochrome b5 OS=Sus scrofa GN=CYB5A PE=1 SV=3	0.112039	-0.443688	0.391067	-0.108461	0.647226	-0.915017	-0.391416	6	0.0198061	0.153655
>tr|F1STB2|F1STB2_PIG Uncharacterized protein OS=Sus scrofa GN=HINT2 PE=1 SV=1	-1.14902	1.27934	-0.296199	0.586793	-0.162314	0.595419	0.310305	4	-0.0552941	0.152764
>sp|P07919|QCR6_HUMAN Cytochrome b-c1 complex subunit 6, mitochondrial OS=Homo sapiens GN=UQCRH PE=1 SV=2	0.293661	-0.099883	-0.08795	-0.772804	0.773906	-0.560736	0.343441	1	0.0352761	0.152298
>tr|F1S0T2|F1S0T2_PIG Uncharacterized protein OS=Sus scrofa GN=FASTKD3 PE=4 SV=2	-0.794878	-0.916728	1.63339	0.973171	0.512952	-0.736697	-0.791846	1	-0.0260719	0.151805
>tr|F2Z5U0|F2Z5U0_PIG Uncharacterized protein OS=Sus scrofa GN=RPS27A PE=1 SV=1	0.434401	-1.05272	0.628049	-0.481178	0.0736398	0.83149	0.379089	1	0.0032432	0.151356
>tr|K7GNC6|K7GNC6_PIG MICOS complex subunit OS=Sus scrofa GN=APOOL PE=1 SV=1	1.36333	0.186526	-1.64794	-0.298836	0.636981	-0.603378	0.392388	2	-0.0326953	0.148135
>sp|P0C7W8|F90AD_HUMAN Putative protein FAM90A13P OS=Homo sapiens GN=FAM90A13P PE=5 SV=1	0.304231	-0.114294	-0.0517034	-0.329133	0.517952	0.0358463	0.0378269	1	0.0460776	0.148081
>sp|P35247|SFTPD_HUMAN Pulmonary surfactant-associated protein D OS=Homo sapiens GN=SFTPD PE=1 SV=3	-2.11481	0.940948	0.964431	0.18117	0.272044	-0.836986	0.820727	1	-0.0698111	0.1471
>sp|Q29381|OST48_PIG Dolichyl-diphosphooligosaccharide--protein glycosyltransferase 48 kDa subunit OS=Sus scrofa GN=DDOST PE=1 SV=2	-0.676843	1.44947	-1.06133	1.43453	-1.48655	-1.21665	0.144815	2	-0.0962362	0.145974
>tr|F1S6C7|F1S6C7_PIG Uncharacterized protein OS=Sus scrofa GN=JAM3 PE=1 SV=2	1.10286	0.422486	-1.60729	-1.38974	0.373429	0.195347	1.06446	1	-0.0273145	0.14494
>sp|Q9BT23|LIMD2_HUMAN LIM domain-containing protein 2 OS=Homo sapiens GN=LIMD2 PE=1 SV=1	-1.25986	-1.14419	2.14658	0.705168	-2.53918	2.74911	0.0692526	1	-0.0858255	0.144885
>tr|F1RGJ2|F1RGJ2_PIG Uncharacterized protein OS=Sus scrofa GN=CTNNA1 PE=1 SV=2	1.59256	-0.717146	-0.313984	-0.46246	-0.0715109	0.814076	0.50593	28	0.187143	0.144193
>sp|P53714|ITB2_PIG Integrin beta-2 OS=Sus scrofa GN=ITGB2 PE=2 SV=1	0.99549	0.277814	-1.30379	-0.605155	-0.0102533	1.31018	-0.0269648	1	-0.0101611	0.143672
>tr|F1SPJ5|F1SPJ5_PIG Uncharacterized protein OS=Sus scrofa GN=SARNP PE=1 SV=1	-0.418947	-0.23894	0.557214	0.801702	0.00403435	-0.696759	0.869038	7	-0.0335576	0.142632
>tr|D0G0C1|D0G0C1_PIG 1-acylglycerol-3-phosphate O-acyltransferase 4 OS=Sus scrofa GN=AGPAT4 PE=2 SV=1	0.958397	-0.628076	-0.25117	1.22644	-0.462577	-0.547095	0.761508	1	0.0263836	0.142209
>tr|I3LI00|I3LI00_PIG Uncharacterized protein OS=Sus scrofa GN=LOC100738429 PE=4 SV=1	1.4023	-0.391987	-1.03386	0.819179	-0.168837	-0.536076	0.715432	1	-0.00785017	0.140711
>tr|K7ZMG0|K7ZMG0_PIG IgG heavy chian constant region (Fragment) OS=Sus scrofa GN=IGHG6-2 PE=4 SV=1	0.534712	0.984441	-1.51381	-0.932916	0.646483	-0.702167	0.922883	2	0.00178173	0.139698
>tr|I3LB80|I3LB80_PIG Uncharacterized protein OS=Sus scrofa GN=SLC3A2 PE=1 SV=1	1.15152	-1.66547	0.573647	-0.703114	0.335073	0.422742	0.48869	3	0.0198983	0.13945
>sp|Q9NQ32|CK016_HUMAN Uncharacterized protein C11orf16 OS=Homo sapiens GN=C11orf16 PE=2 SV=3	0.102169	0.562091	-0.528502	-0.386232	0.470139	-0.172086	0.371679	1	0.0452528	0.138598
>tr|F1RH04|F1RH04_PIG Olfactory receptor OS=Sus scrofa GN=LOC100514452 PE=3 SV=1	-0.535316	0.673444	-0.000645121	-0.489766	0.373995	0.201069	0.318705	1	0.0458275	0.137658
>tr|F1RX59|F1RX59_PIG Poly [ADP-ribose] polymerase OS=Sus scrofa GN=TNKS PE=4 SV=1	-0.999844	-0.708688	1.62746	-1.06158	0.229673	0.888777	0.379237	1	-0.0270226	0.137405
>tr|M3TYS2|M3TYS2_PIG Nucleoporin like 1 tv2 OS=Sus scrofa GN=NUPL1 PE=2 SV=1	-0.441988	0.377003	0.122999	0.530328	-0.292252	0.166146	0.701195	1	0.019338	0.136215
>sp|Q71U53|IPKA_PIG cAMP-dependent protein kinase inhibitor alpha OS=Sus scrofa GN=PKIA PE=1 SV=3	0.0632888	0.984377	-0.927676	-0.0719738	0.619103	-0.898281	0.28045	3	0.0399968	0.135951
>tr|F1SGH5|F1SGH5_PIG Uncharacterized protein OS=Sus scrofa GN=PDHB PE=1 SV=1	1.89642	-2.79695	0.48941	-0.524379	0.665538	-0.712603	0.368344	5	-0.137038	0.134731
>tr|M3V811|M3V811_PIG MYC induced nuclear antigen tv2 OS=Sus scrofa GN=MINA PE=2 SV=1	1.51876	-0.775923	-0.782137	0.244296	0.730598	-0.622176	-0.586978	1	-0.0130999	0.134167
>sp|P50447|A1AT_PIG Alpha-1-antitrypsin OS=Sus scrofa GN=SERPINA1 PE=2 SV=1	1.74081	-1.29093	0.124704	0.635844	0.134102	0.201206	-0.308278	17	0.191527	0.133732
>sp|Q29290|CYTB_PIG Cystatin-B OS=Sus scrofa GN=CSTB PE=1 SV=1	-0.977979	0.329706	0.743624	0.552791	-0.611225	0.212776	1.08933	2	0.0317835	0.133331
>sp|Q767M0|PPR18_PIG Phostensin OS=Sus scrofa GN=PPP1R18 PE=3 SV=1	-0.0872628	0.642491	-0.407598	0.072872	0.112912	0.170483	0.343945	1	0.0492101	0.133048
>tr|F1RUH5|F1RUH5_PIG Uncharacterized protein OS=Sus scrofa GN=DEK PE=1 SV=2	-0.403993	-0.188702	0.890243	-0.0517976	0.310415	-0.0370047	0.302496	9	0.0991829	0.132429
>sp|P59083|PHP14_PIG 14 kDa phosphohistidine phosphatase OS=Sus scrofa GN=PHPT1 PE=1 SV=2	-0.442132	0.546072	0.0188234	0.808774	-0.585693	0.648483	0.575095	1	0.0409211	0.132311
>tr|I7FC51|I7FC51_HUMAN Sterile alpha motif domain containing 11 splice variant ASV37 OS=Homo sapiens GN=SAMD11 PE=2 SV=1	0.783558	0.727481	-1.54307	0.0864112	0.411191	0.174062	-0.389034	1	-0.0106769	0.131537
>tr|F1RGX0|F1RGX0_PIG Uncharacterized protein OS=Sus scrofa GN=GGPS1 PE=3 SV=1	-0.269961	-0.267708	0.647002	-0.144719	0.154505	0.241524	0.374033	1	0.0364443	0.130822
>tr|F1SIT7|F1SIT7_PIG 60S acidic ribosomal protein P1 OS=Sus scrofa GN=RPLP1 PE=1 SV=1	-2.14367	-1.26889	2.94118	-1.22713	1.47691	-1.40987	-0.854912	2	-0.157129	0.129675
>tr|Q7Z4P1|Q7Z4P1_HUMAN Hypothetical short protein OS=Homo sapiens PE=2 SV=1	-0.467658	0.734383	-0.131865	-0.648158	0.287089	0.27123	0.541393	1	0.0449532	0.129169
>tr|F1SLC2|F1SLC2_PIG Uncharacterized protein OS=Sus scrofa GN=TOMM22 PE=1 SV=1	-0.811788	0.585975	0.381018	0.380309	0.146813	0.251808	-0.105653	2	0.0517351	0.129052
>tr|M3TYC8|M3TYC8_PIG DEAD (Asp-Glu-Ala-Asp) box helicase 1 OS=Sus scrofa GN=DDX1 PE=2 SV=1	-0.283593	-0.0798312	0.491863	0.827768	-0.0327161	-1.16624	0.968643	1	0.0428131	0.127521
>tr|K7GLE8|K7GLE8_PIG Uncharacterized protein (Fragment) OS=Sus scrofa GN=ALCAM PE=1 SV=1	-0.811106	-0.154512	1.17137	-0.00530144	0.42262	-0.666115	0.481721	5	0.0685843	0.127061
>tr|F1SMM3|F1SMM3_PIG Uncharacterized protein OS=Sus scrofa GN=RANBP6 PE=1 SV=1	0.0683814	-0.0355121	0.0878331	0.0749969	0.0655847	0.408713	0.097737	2	0.0402341	0.126614
>tr|K7GK68|K7GK68_PIG Uncharacterized protein OS=Sus scrofa PE=4 SV=1	0.672772	0.331892	-0.914426	0.318002	0.158461	-0.533989	0.605219	1	0.0300794	0.125338
>sp|P46405|RS12_PIG 40S ribosomal protein S12 OS=Sus scrofa GN=RPS12 PE=2 SV=2	-0.647522	0.23279	0.581493	0.239771	0.284805	-0.666208	0.289512	4	0.0555871	0.12443
>sp|Q5HYK9|ZN667_HUMAN Zinc finger protein 667 OS=Homo sapiens GN=ZNF667 PE=2 SV=2	-0.630286	-0.882885	1.46213	-0.638991	0.623449	-0.936855	0.812649	1	-0.0170138	0.12353
>tr|I3LPG6|I3LPG6_PIG Uncharacterized protein OS=Sus scrofa GN=GLIS2 PE=4 SV=1	0.171041	1.56172	-1.89784	-0.997892	0.375368	-0.459776	1.22872	1	-0.0550261	0.122632
>tr|B9TRW9|B9TRW9_PIG Guanine nucleotide-binding protein subunit gamma OS=Sus scrofa GN=GNG12 PE=2 SV=1	0.0417973	0.477781	-0.358643	-0.0560376	0.0928047	0.861329	-0.482174	2	0.0536449	0.121902
>tr|F1RIE0|F1RIE0_PIG Uncharacterized protein OS=Sus scrofa GN=MESDC2 PE=1 SV=1	-0.729659	0.911074	-0.133035	-0.00480138	0.12359	0.16154	0.424525	2	0.0161268	0.121224
>tr|F1S0W6|F1S0W6_PIG Uncharacterized protein OS=Sus scrofa PE=4 SV=1	-1.81635	0.888716	0.836894	0.984275	0.0398261	-0.281271	-0.204151	1	-0.0302464	0.120605
>tr|F1SN68|F1SN68_PIG Alpha-1-acid glycoprotein OS=Sus scrofa GN=ORM1 PE=3 SV=1	-4.4343	-3.82291	8.87731	0.68021	0.54041	-2.00779	-0.367903	9	0.206699	0.120503
>sp|Q2Q1W2|LIN41_HUMAN E3 ubiquitin-protein ligase TRIM71 OS=Homo sapiens GN=TRIM71 PE=1 SV=1	1.40816	-0.737682	-0.671255	0.418382	0.241076	-0.191807	0.0230327	1	-0.000257305	0.119362
>tr|Q5K4G2|Q5K4G2_PIG Lysosome-associated membrane glycoprotein 1 OS=Sus scrofa GN=LAMP-1 PE=2 SV=1	-0.209251	0.810385	-0.391874	0.11625	0.0401044	0.430961	0.125972	3	0.0697533	0.118565
>tr|I3L7Q0|I3L7Q0_PIG Uncharacterized protein OS=Sus scrofa PE=4 SV=1	-0.125474	-0.0348335	0.318529	-0.247249	0.0201211	0.290319	0.650159	1	0.0527406	0.118202
>tr|F1SLQ7|F1SLQ7_PIG Uncharacterized protein OS=Sus scrofa GN=MRRF PE=1 SV=1	-0.412035	-0.80349	1.35907	0.126742	-0.0243972	0.298678	0.363332	4	0.0478494	0.117501
>tr|A7WLI1|A7WLI1_PIG Tetraspanin OS=Sus scrofa GN=CD81 PE=2 SV=1	0.150134	-0.115616	0.066432	-0.157451	0.461134	0.051894	-0.203112	1	0.0336501	0.11667
>sp|A6NHL2|TBAL3_HUMAN Tubulin alpha chain-like 3 OS=Homo sapiens GN=TUBAL3 PE=1 SV=2	0.148516	0.0310731	-0.00823392	0.058949	-0.0426323	0.171233	0.594322	1	0.0571183	0.116625
>tr|F1S340|F1S340_PIG Uncharacterized protein OS=Sus scrofa GN=SRI PE=1 SV=1	1.29785	-0.515373	-0.62025	0.196772	0.223588	0.520593	0.574545	7	0.0540752	0.116344
>tr|F1S9X2|F1S9X2_PIG Uncharacterized protein OS=Sus scrofa GN=ZFYVE21 PE=4 SV=1	-0.00832655	0.2771	-0.0978389	0.472374	-0.0725343	0.263575	0.109356	1	0.0569783	0.115663
>sp|Q06AT0|HPCL1_PIG Hippocalcin-like protein 1 OS=Sus scrofa GN=HPCAL1 PE=2 SV=3	-0.609936	-0.718242	1.27999	0.443304	0.0457609	0.446505	-0.324938	1	-0.016063	0.115545
>tr|A0A0A0MY60|A0A0A0MY60_PIG Signal transducer and activator of transcription OS=Sus scrofa GN=STAT5A PE=3 SV=1	1.5548	-0.557329	-0.815195	0.899765	0.132575	-0.204816	-0.206018	2	0.0607581	0.115504
>sp|Q5TAX3|TUT4_HUMAN Terminal uridylyltransferase 4 OS=Homo sapiens GN=ZCCHC11 PE=1 SV=3	0.498226	-0.105135	-0.247846	0.393067	0.0700206	0.233252	-0.0884011	1	0.0484151	0.113942
>tr|I3LQW9|I3LQW9_PIG Uncharacterized protein OS=Sus scrofa GN=SBNO2 PE=4 SV=1	0.334718	-0.262646	0.0701256	-0.407286	0.567142	0.381398	-0.576891	1	0.0473991	0.113638
>sp|A0JNW5|UH1BL_HUMAN UHRF1-binding protein 1-like OS=Homo sapiens GN=UHRF1BP1L PE=1 SV=2	0.413012	1.14492	-1.54376	0.26872	-0.141467	0.546516	0.2051	2	0.0047232	0.113495
>sp|P63246|RACK1_PIG Receptor of activated protein C kinase 1 OS=Sus scrofa GN=RACK1 PE=1 SV=3	1.95211	-0.00473048	-2.23021	-0.84056	0.691536	-0.879985	0.698878	1	-0.0942755	0.112547
>tr|F1SM48|F1SM48_PIG Uncharacterized protein OS=Sus scrofa GN=NGEF PE=4 SV=2	-0.913783	-0.188005	1.13168	0.893867	0.0161089	-0.220202	-0.138383	1	0.00996469	0.11193
>tr|F1RIM3|F1RIM3_PIG Uncharacterized protein OS=Sus scrofa GN=CHD5 PE=4 SV=2	0.478087	-2.00132	1.32828	0.159779	0.868592	-1.24546	-0.432137	1	-0.0649848	0.111317
>tr|Q8MHS8|Q8MHS8_PIG MHC class II antigen (Fragment) OS=Sus scrofa GN=SLA-DRB PE=2 SV=2	-0.513951	1.11717	1.92328	0.38758	0.179403	-0.196799	0.162017	4	0.842168	0.110712
>sp|Q9BQI6|SLF1_HUMAN SMC5-SMC6 complex localization factor protein 1 OS=Homo sapiens GN=SLF1 PE=1 SV=2	-0.0161243	0.32331	-0.0731143	-0.265384	0.135734	0.586604	0.145141	1	0.0780238	0.110254
>tr|F1S7P0|F1S7P0_PIG Uncharacterized protein OS=Sus scrofa GN=ANKRD24 PE=4 SV=2	-0.0453607	0.0590475	0.163425	1.23677	-0.289453	-0.216512	0.0409652	1	0.0590373	0.109977
>tr|F1RV17|F1RV17_PIG Uncharacterized protein OS=Sus scrofa PE=4 SV=2	-1.42471	-2.58993	3.0747	-1.24379	-0.0428729	1.37258	0.36899	1	-0.313315	0.109456
>sp|Q5D144|TFAM_PIG Transcription factor A, mitochondrial OS=Sus scrofa GN=TFAM PE=2 SV=1	-0.437145	0.533535	0.0365119	0.681444	-0.0347941	-0.257305	0.51762	16	0.0443005	0.109162
>tr|F1RGJ3|F1RGJ3_PIG Stress-70 protein, mitochondrial OS=Sus scrofa GN=HSPA9 PE=1 SV=2	-0.529128	-0.520874	1.29163	-0.372959	0.367503	0.199705	-0.066612	53	0.0805443	0.108798
>tr|H0YCF4|H0YCF4_HUMAN Gem-associated protein 2 (Fragment) OS=Homo sapiens GN=GEMIN2 PE=1 SV=1	0.885014	-1.28539	0.408543	0.125841	0.349564	-0.267812	0.0794349	1	0.00272145	0.10867
>tr|V9HVY1|V9HVY1_HUMAN Epididymis secretory sperm binding protein Li 78p OS=Homo sapiens GN=HEL-S-78p PE=2 SV=1	-0.631483	-1.08734	1.6023	0.657765	0.283796	-0.876547	0.134656	1	-0.0388419	0.108596
>tr|F1RUE0|F1RUE0_PIG Uncharacterized protein OS=Sus scrofa GN=ACOT13 PE=1 SV=1	-0.299408	0.169366	0.339205	0.301506	0.0555434	-0.13305	0.469187	2	0.0697209	0.107633
>tr|Q5T5E6|Q5T5E6_HUMAN Potassium channel subfamily K member 1 (Fragment) OS=Homo sapiens GN=KCNK1 PE=1 SV=1	0.0607335	0.80672	-0.756507	0.566044	-0.0406504	-0.231846	0.393143	1	0.0369819	0.106781
>tr|M3TYP0|M3TYP0_PIG Solute carrier family 25, member 44 OS=Sus scrofa GN=SLC25A44 PE=2 SV=1	0.094884	0.301919	-0.188514	0.588482	-0.155195	0.22177	0.21663	1	0.0694297	0.104901
>tr|F2Z5W6|F2Z5W6_PIG Uncharacterized protein OS=Sus scrofa GN=LAMTOR1 PE=1 SV=1	0.840743	-1.32359	0.443502	0.395882	0.280905	-0.139031	-0.254661	2	-0.0131153	0.104611
>sp|P21266|GSTM3_HUMAN Glutathione S-transferase Mu 3 OS=Homo sapiens GN=GSTM3 PE=1 SV=3	-1.55562	-1.74203	2.44873	-0.134455	0.373266	0.807682	-0.984388	1	-0.282973	0.103548
>tr|I3LSD8|I3LSD8_PIG Uncharacterized protein OS=Sus scrofa GN=NDRG4 PE=4 SV=1	0.00396008	-1.22652	1.16696	0.30802	0.209291	-0.794841	0.658726	2	-0.0185326	0.102103
>tr|A0A024R7D7|A0A024R7D7_HUMAN Zinc finger protein 426, isoform CRA_b OS=Homo sapiens GN=ZNF426 PE=4 SV=1	1.46102	0.202466	-1.62833	-0.682353	0.388743	-0.386049	0.86332	1	0.0117207	0.101889
>tr|C7S2Z7|C7S2Z7_PIG Small ubiquitin-related modifier OS=Sus scrofa PE=2 SV=1	0.649714	0.735151	-1.39079	0.195873	-0.176148	0.418236	0.381353	1	-0.00197477	0.101202
>tr|K7GS51|K7GS51_PIG Uncharacterized protein (Fragment) OS=Sus scrofa GN=ITGA1 PE=1 SV=1	-0.40526	-1.34959	1.77421	-0.109079	-0.155506	0.64899	0.423023	2	0.00645555	0.10082
>tr|A0A024R8P7|A0A024R8P7_HUMAN Glutamate receptor, ionotropic, N-methyl D-aspartate 2C, isoform CRA_b OS=Homo sapiens GN=GRIN2C PE=3 SV=1	1.28943	-4.15943	1.77761	-1.1638	0.808332	0.211147	-0.321072	1	-0.36413	0.0993525
>tr|F1S8A4|F1S8A4_PIG Receptor-type tyrosine-protein phosphatase OS=Sus scrofa GN=PTPRA PE=1 SV=2	-0.348842	-0.927864	1.34713	-0.172056	0.341744	0.02036	0.135363	2	0.0234729	0.099321
>tr|A0A024RA75|A0A024RA75_HUMAN 3-hydroxyisobutyrate dehydrogenase OS=Homo sapiens GN=HIBADH PE=3 SV=1	-2.39242	-3.06361	4.05207	0.415374	0.190953	-0.0174469	-0.145653	4	-0.467985	0.0986228
>tr|F1RXC2|F1RXC2_PIG Uncharacterized protein OS=Sus scrofa GN=CA2 PE=1 SV=1	-1.47399	1.58062	-0.225773	0.222831	-0.0419661	0.0644392	0.421442	1	-0.0397159	0.0978663
>sp|Q96B70|LENG9_HUMAN Leukocyte receptor cluster member 9 OS=Homo sapiens GN=LENG9 PE=2 SV=2	-0.443788	1.01483	-0.419559	0.235362	-0.141154	-0.0603893	0.688953	1	0.0504932	0.0978341
>tr|F1RVD4|F1RVD4_PIG Uncharacterized protein OS=Sus scrofa GN=SEC31A PE=1 SV=2	0.537744	-0.565091	0.15768	0.291778	0.0459813	0.0341576	0.222388	1	0.0434446	0.096833
>sp|Q8NBL3|T178A_HUMAN Transmembrane protein 178A OS=Homo sapiens GN=TMEM178A PE=2 SV=1	0.405907	0.556453	-0.870161	0.586869	0.311014	-0.538951	-0.180336	1	0.0307329	0.0962738
>tr|I3LHA4|I3LHA4_PIG Uncharacterized protein OS=Sus scrofa PE=4 SV=1	0.821107	-1.05865	0.268177	-0.391762	0.0686655	0.494252	0.425586	1	0.0102116	0.0957533
>sp|Q6PP77|XKR2_HUMAN XK-related protein 2 OS=Homo sapiens GN=XKRX PE=2 SV=2	0.771928	0.293951	-0.871222	-0.200958	0.487715	-1.07792	0.731733	1	0.0648856	0.0957396
>tr|F1S663|F1S663_PIG Uncharacterized protein OS=Sus scrofa GN=LAMC1 PE=1 SV=1	-1.11325	0.819807	0.118318	0.157393	0.512911	-0.539454	-0.170328	13	-0.0583748	0.0948901
>tr|F1S5M0|F1S5M0_PIG Uncharacterized protein OS=Sus scrofa GN=ATP6V1E2 PE=3 SV=1	0.554553	-0.843377	0.411653	-0.00480943	-0.395067	-0.025061	1.39411	1	0.0409431	0.0938889
>sp|Q9BV35|SCMC3_HUMAN Calcium-binding mitochondrial carrier protein SCaMC-3 OS=Homo sapiens GN=SLC25A23 PE=1 SV=2	0.561161	0.391794	-0.852739	0.162177	-0.198513	0.323878	0.534578	1	0.033405	0.0936578
>sp|Q8N7X0|ADGB_HUMAN Androglobin OS=Homo sapiens GN=ADGB PE=2 SV=3	-2.22116	2.47875	-0.848591	-0.0258524	-0.229143	1.03827	-0.118728	2	-0.197	0.0933879
>sp|A5GFS8|VAPB_PIG Vesicle-associated membrane protein-associated protein B OS=Sus scrofa GN=VAPB PE=3 SV=1	-1.01224	-0.115174	1.25566	0.575214	0.408468	-0.400803	0.180248	14	0.0427477	0.0933547
>tr|F2Z5Q2|F2Z5Q2_PIG Uncharacterized protein OS=Sus scrofa GN=RPL24 PE=1 SV=2	0.0160665	-0.0277803	0.186522	0.700231	0.257734	-0.0747813	-0.712255	1	0.0582694	0.0918488
>tr|F1RVA3|F1RVA3_PIG Uncharacterized protein OS=Sus scrofa GN=LOC100623668 PE=1 SV=2	-0.467158	-1.44772	1.94974	-0.286078	0.762263	-0.480259	-0.630466	4	0.0116219	0.0910342
>tr|L8E9Z1|L8E9Z1_HUMAN Alternative protein STAB2 OS=Homo sapiens GN=STAB2 PE=4 SV=1	0.774676	-0.506116	-0.157869	-0.503629	-0.0205659	-0.225666	1.26803	1	0.036897	0.0907608
>sp|Q59H18-1|TNI3K_HUMAN Isoform 1 of Serine/threonine-protein kinase TNNI3K OS=Homo sapiens GN=TNNI3K	0.127038	-0.433771	0.444635	0.2275	0.195127	-0.203078	0.201343	1	0.0459675	0.0899112
>tr|F1SUX4|F1SUX4_PIG Uncharacterized protein OS=Sus scrofa GN=NUMA1 PE=1 SV=2	-0.0150904	-1.38151	1.48159	-0.26517	-0.43476	0.663701	1.1598	6	0.0283311	0.0896712
>tr|F1SPY1|F1SPY1_PIG Uncharacterized protein OS=Sus scrofa GN=PCYT1B PE=1 SV=2	-0.135134	0.431262	-0.129432	0.432733	-0.350136	0.566537	0.252232	1	0.0555652	0.0895373
>sp|Q96P63-2|SPB12_HUMAN Isoform 2 of Serpin B12 OS=Homo sapiens GN=SERPINB12	0.463748	0.611801	-0.994187	-0.0903016	-0.138918	0.646982	0.308695	1	0.0271203	0.0880314
>tr|F1RTB3|F1RTB3_PIG Uncharacterized protein OS=Sus scrofa PE=4 SV=1	0.186231	0.111145	-0.131844	0.387445	-0.287084	-0.311265	0.996698	1	0.0551773	0.0862467
>tr|Q31065|Q31065_PIG MHC class II DR-alpha OS=Sus scrofa GN=SLA-DR-alpha PE=2 SV=1	-0.595858	1.65882	-1.00659	-0.126535	-0.227837	0.430793	0.826978	2	0.0187898	0.084583
>sp|Q32NC0|CR021_HUMAN UPF0711 protein C18orf21 OS=Homo sapiens GN=C18orf21 PE=1 SV=1	0.353758	-0.607886	0.381765	-0.788596	0.505336	0.18808	0.0523452	1	0.0425458	0.0829319
>sp|P02543|VIME_PIG Vimentin OS=Sus scrofa GN=VIM PE=1 SV=2	4.74175	-1.96696	-2.81319	-1.28023	0.41369	0.977484	-0.664789	38	-0.012801	0.0815702
>tr|K7GRN9|K7GRN9_PIG Uncharacterized protein OS=Sus scrofa GN=FAM129A PE=1 SV=1	-0.88655	-1.31818	2.40141	-0.524573	0.204475	0.612636	0.0537732	7	0.0655607	0.081075
>tr|I3LM94|I3LM94_PIG Uncharacterized protein OS=Sus scrofa GN=SMOC1 PE=4 SV=1	-0.0340834	0.29261	-0.11301	0.335223	-0.0705176	0.901958	-0.735723	1	0.0485055	0.080455
>sp|Q96DN2|VWCE_HUMAN von Willebrand factor C and EGF domain-containing protein OS=Homo sapiens GN=VWCE PE=2 SV=2	-0.21555	0.319284	0.103522	-0.499151	-0.00450499	0.102377	1.02303	1	0.0690856	0.0801433
>sp|Q8TF17|S3TC2_HUMAN SH3 domain and tetratricopeptide repeat-containing protein 2 OS=Homo sapiens GN=SH3TC2 PE=1 SV=2	0.866231	0.103357	-0.86808	0.376947	0.019878	-0.0666286	0.257698	2	0.0338361	0.0790551
>tr|I3LTH4|I3LTH4_PIG Cytosolic Fe-S cluster assembly factor NUBP1 OS=Sus scrofa GN=NUBP1 PE=1 SV=1	-1.84379	0.742771	0.825459	-0.615483	0.232751	0.221806	0.43461	1	-0.0918529	0.0775147
>tr|I3LGF7|I3LGF7_PIG Uncharacterized protein OS=Sus scrofa GN=LOC100525988 PE=1 SV=1	-0.410767	-0.167294	0.955724	0.885543	-0.296122	0.21036	0.1532	4	0.125888	0.0759516
>tr|I3LHY0|I3LHY0_PIG Uncharacterized protein OS=Sus scrofa PE=1 SV=1	0.0397563	0.748615	-0.783564	0.394964	-0.109983	0.136073	0.210335	6	0.00160267	0.0757641
>tr|F1RZB7|F1RZB7_PIG Uncharacterized protein OS=Sus scrofa GN=LEO1 PE=1 SV=1	-2.25213	1.7295	0.29092	-0.878976	-0.46156	0.826719	1.38699	1	-0.0772349	0.0749286
>tr|B8Y4S5|B8Y4S5_PIG Sarcoglycan delta OS=Sus scrofa PE=2 SV=1	1.13972	-0.416588	-0.617727	0.183018	0.517361	-0.317262	-0.742707	3	0.0351342	0.0733184
>tr|F2Z596|F2Z596_PIG Uncharacterized protein OS=Sus scrofa GN=SNX12 PE=1 SV=1	0.540777	0.306461	-0.575394	-0.284391	0.188779	0.229162	0.380422	3	0.0906146	0.0728851
>sp|Q6NVY1|HIBCH_HUMAN 3-hydroxyisobutyryl-CoA hydrolase, mitochondrial OS=Homo sapiens GN=HIBCH PE=1 SV=2	0.497596	0.247544	-0.661148	-0.402941	0.360472	0.162384	-0.0385293	2	0.0279973	0.0723972
>tr|K7GNF9|K7GNF9_PIG Uncharacterized protein (Fragment) OS=Sus scrofa GN=FDX2 PE=1 SV=1	0.24189	-0.0488425	-0.0260297	0.0619614	0.276992	-0.294868	0.13723	2	0.0556725	0.0704223
>sp|Q9BXX0|EMIL2_HUMAN EMILIN-2 OS=Homo sapiens GN=EMILIN2 PE=1 SV=3	0.388516	-0.273009	0.0833902	-0.225334	-0.31607	0.204672	1.17161	2	0.0662988	0.0694017
>tr|I3LJU6|I3LJU6_PIG Uncharacterized protein OS=Sus scrofa GN=KIAA1551 PE=4 SV=1	-1.47552	0.752666	0.724971	1.61841	-0.872179	0.317207	-0.20627	1	0.000706476	0.0685754
>tr|Q5NV91|Q5NV91_HUMAN V2-19 protein (Fragment) OS=Homo sapiens GN=V2-19 PE=4 SV=1	0.115408	1.1523	-1.24923	0.687632	0.0194121	-0.198128	-0.0921757	1	0.00616229	0.0678784
>sp|Q9H853|TBA4B_HUMAN Putative tubulin-like protein alpha-4B OS=Homo sapiens GN=TUBA4B PE=5 SV=2	-0.386778	0.46192	0.0356588	-1.10864	0.591132	-0.150523	0.349097	1	0.0369335	0.0671996
>tr|A0A075B7I6|A0A075B7I6_PIG Uncharacterized protein (Fragment) OS=Sus scrofa PE=4 SV=1	0.275436	1.04169	-1.16304	-0.12539	-0.145306	0.396743	0.65762	3	0.0513629	0.0670885
>tr|F2Z5K2|F2Z5K2_PIG Proteasome subunit alpha type OS=Sus scrofa GN=PSMA5 PE=1 SV=1	0.683099	1.72655	-2.95116	0.0724931	0.437086	-0.130008	-0.544591	4	-0.180503	0.0668342
>tr|B2RXG6|B2RXG6_HUMAN GALNT9 protein OS=Homo sapiens GN=GALNT9 PE=2 SV=1	-1.10959	-0.98748	1.91183	0.820983	0.05343	-0.405614	-0.161372	1	-0.0617468	0.0648767
>sp|Q9BSL1|UBAC1_HUMAN Ubiquitin-associated domain-containing protein 1 OS=Homo sapiens GN=UBAC1 PE=1 SV=1	-0.654319	-1.32797	1.74082	-0.301497	-0.159359	0.225131	0.950738	3	-0.0804894	0.0638215
>tr|F1RXT6|F1RXT6_PIG Uncharacterized protein OS=Sus scrofa GN=ODF3B PE=4 SV=1	0.565094	0.533686	-1.03005	-0.085197	-0.140464	0.0611341	0.785414	1	0.0229085	0.0629358
>tr|I3L5M6|I3L5M6_PIG Uncharacterized protein OS=Sus scrofa GN=TRIM63 PE=4 SV=1	-1.05792	1.13828	-0.208722	0.46519	0.374126	-1.0806	0.201143	3	-0.042787	0.0629256
>sp|Q9BRT6|LLPH_HUMAN Protein LLP homolog OS=Homo sapiens GN=LLPH PE=1 SV=1	0.0708481	-0.524265	0.585966	0.370755	-0.377449	-0.199145	0.982887	1	0.044183	0.0628708
>tr|I3LK74|I3LK74_PIG Uncharacterized protein OS=Sus scrofa GN=TRIP12 PE=1 SV=1	1.43903	-0.13144	-1.90469	0.834513	0.0784996	-0.776204	-0.356677	2	-0.199034	0.061306
>tr|A0A024R019|A0A024R019_HUMAN Synovial sarcoma, X breakpoint 7, isoform CRA_a OS=Homo sapiens GN=SSX7 PE=4 SV=1	1.02915	0.298695	-1.32848	-0.290175	0.726028	-0.898177	-0.0718222	1	-0.000212043	0.0598715
>tr|I3LSM7|I3LSM7_PIG MICOS complex subunit MIC60 OS=Sus scrofa GN=IMMT PE=1 SV=1	-1.58082	0.080339	1.38972	-0.213623	-0.363976	0.82817	0.50846	1	-0.0369209	0.0592565
>tr|F1S592|F1S592_PIG Uncharacterized protein OS=Sus scrofa GN=TMED1 PE=1 SV=1	-1.57991	2.50956	-1.37177	-0.794455	0.294353	0.363008	0.255165	1	-0.147374	0.0587137
>tr|K7GM47|K7GM47_PIG Methyl-CpG-binding protein 2 OS=Sus scrofa GN=MECP2 PE=1 SV=1	0.215419	0.940239	-1.191	0.989751	-0.141965	-0.6126	0.375428	4	-0.0117819	0.0577145
>sp|Q19QU3|ZRAB2_PIG Zinc finger Ran-binding domain-containing protein 2 OS=Sus scrofa GN=ZRANB2 PE=2 SV=1	-0.877361	0.685675	0.291657	0.0919018	-0.0141948	-0.164913	0.481318	2	0.0333234	0.0574956
>tr|F1SMN5|F1SMN5_PIG Uncharacterized protein OS=Sus scrofa GN=FLNC PE=1 SV=1	-0.51453	0.742852	-0.347347	0.1761	-0.110905	1.0265	-0.713574	5	-0.039675	0.0570852
>tr|F1SSN3|F1SSN3_PIG Uncharacterized protein OS=Sus scrofa GN=GALNTL5 PE=4 SV=1	0.00879153	0.0677686	0.0882896	0.485933	-0.543506	0.493867	0.460029	1	0.0549499	0.0556537
>tr|F1RQ20|F1RQ20_PIG Uncharacterized protein OS=Sus scrofa GN=CD99L2 PE=1 SV=2	-0.0223773	1.65762	-1.73423	0.512325	-0.0144811	-0.804116	0.685957	1	-0.0329936	0.0545289
>tr|F1S445|F1S445_PIG Uncharacterized protein OS=Sus scrofa GN=SQSTM1 PE=4 SV=1	0.249083	0.00987165	0.808806	-0.811127	0.690856	-0.827885	0.299858	1	0.35592	0.0527864
>tr|F1SJI2|F1SJI2_PIG Uncharacterized protein OS=Sus scrofa PE=4 SV=2	-0.18417	0.592216	-0.15729	-0.119716	-0.135769	-0.473784	-0.00227877	3	0.0835854	0.0516434
>tr|F1S6Z6|F1S6Z6_PIG Uncharacterized protein OS=Sus scrofa GN=TXLNB PE=1 SV=2	-1.13645	0.639184	0.0106595	0.556349	0.565954	-0.649934	-0.914224	15	-0.162204	0.0509513
>tr|I3LKF2|I3LKF2_PIG Uncharacterized protein OS=Sus scrofa PE=4 SV=1	0.365064	0.570251	-0.881112	0.175608	-0.219478	-0.0901191	0.818294	2	0.0180676	0.0497567
>sp|Q14247|SRC8_HUMAN Src substrate cortactin OS=Homo sapiens GN=CTTN PE=1 SV=2	0.666519	-0.364459	-0.0352522	-0.741272	0.51939	-0.0376754	-0.188406	3	0.0889361	0.0487487
>tr|F1ST68|F1ST68_PIG Uncharacterized protein OS=Sus scrofa GN=TRMT10B PE=4 SV=1	2.32094	-1.39314	-1.19532	-0.233528	0.265479	-0.14321	0.267714	1	-0.089175	0.0458835
>sp|Q9ULE0|WWC3_HUMAN Protein WWC3 OS=Homo sapiens GN=WWC3 PE=1 SV=3	-1.89046	2.16244	-0.545775	-0.362021	-0.904317	-0.290772	2.22754	1	-0.0912667	0.0458284
>tr|F1S6G4|F1S6G4_PIG Uncharacterized protein OS=Sus scrofa GN=TXNDC12 PE=1 SV=2	0.470117	-1.04484	0.811666	0.223316	0.545088	-0.772772	-0.380766	6	0.0789819	0.044463
>sp|Q5PXT2|LMCD1_PIG LIM and cysteine-rich domains protein 1 OS=Sus scrofa GN=LMCD1 PE=2 SV=1	-0.417895	0.247986	0.35894	0.408614	-0.0722681	0.454887	-0.503478	2	0.0630105	0.0442527
>tr|D0G7F3|D0G7F3_PIG SH3-domain GRB2-like endophilin B1 OS=Sus scrofa GN=SH3GLB1 PE=1 SV=1	-0.446784	0.557142	0.0866772	-0.147642	-0.232064	0.378803	0.734294	2	0.0656782	0.0442311
>sp|P63317|TNNC1_PIG Troponin C, slow skeletal and cardiac muscles OS=Sus scrofa GN=TNNC1 PE=1 SV=1	-1.89686	-1.58236	3.29622	-1.76669	1.00568	-0.691047	-0.360261	11	-0.0610017	0.044039
>sp|Q9NU63-2|ZFP57_HUMAN Isoform 2 of Zinc finger protein 57 homolog OS=Homo sapiens GN=ZFP57	0.321217	0.107629	-0.265449	-0.11849	-0.159995	0.415081	0.4419	1	0.0544656	0.0438238
>tr|B3GPK5|B3GPK5_PIG Transient receptor potential cation channel subfamily M member 7 (Fragment) OS=Sus scrofa PE=2 SV=1	-1.34621	0.53328	0.807036	0.631228	-0.0436602	0.195165	-0.462488	1	-0.00196618	0.0407001
>tr|F1RNI5|F1RNI5_PIG Uncharacterized protein OS=Sus scrofa GN=NDUFA3 PE=1 SV=1	1.1724	-0.596069	-0.456763	-0.173267	0.477622	-0.131176	-0.395272	3	0.0398551	0.0394374
>tr|Q6YN43|Q6YN43_PIG Cytochrome p450 2A6 OS=Sus scrofa PE=2 SV=1	-0.424012	0.98331	-0.471513	0.163557	-0.631756	0.232381	1.09139	1	0.0292616	0.0383555
>tr|I3LHT7|I3LHT7_PIG Solute carrier family 25 member 38 OS=Sus scrofa GN=SLC25A38 PE=3 SV=1	1.38438	0.177153	-1.67646	-0.869942	0.466517	-0.0287542	0.235276	1	-0.0383074	0.0371573
>tr|I3LSP1|I3LSP1_PIG Methionine aminopeptidase 2 OS=Sus scrofa GN=METAP2 PE=1 SV=1	-0.883192	-0.463682	1.2556	0.142766	-0.33807	-0.450068	1.15099	1	-0.0304254	0.0370503
>tr|I3LSW0|I3LSW0_PIG Uncharacterized protein OS=Sus scrofa GN=LOC100627792 PE=1 SV=1	-0.655262	-0.14113	0.903392	0.132981	-0.0972105	0.0657295	0.38623	1	0.0356667	0.0357883
>tr|F1RVC9|F1RVC9_PIG Uncharacterized protein OS=Sus scrofa PE=1 SV=1	0.705212	0.00171444	-0.531487	0.514741	0.0753337	-0.762709	0.396459	2	0.0584797	0.035664
>tr|F1STF2|F1STF2_PIG Uncharacterized protein OS=Sus scrofa PE=4 SV=2	1.19246	0.276593	-1.52635	0.248997	-0.226081	-0.334959	0.858027	1	-0.0190999	0.0354179
>tr|I3LF89|I3LF89_PIG Uncharacterized protein OS=Sus scrofa GN=CPN2 PE=1 SV=1	-0.270512	0.739864	-0.436306	-0.00221142	-0.655418	-0.152895	1.49149	1	0.0110153	0.0353737
>sp|Q5SXM2|SNPC4_HUMAN snRNA-activating protein complex subunit 4 OS=Homo sapiens GN=SNAPC4 PE=1 SV=1	-0.457747	0.511399	0.134547	-0.0775809	-0.421851	0.62127	0.729315	1	0.0627326	0.0345791
>sp|P18650|APOE_PIG Apolipoprotein E OS=Sus scrofa GN=APOE PE=1 SV=2	0.087849	0.517	-0.526561	0.115012	-0.00996127	0.43075	-0.261941	7	0.0260958	0.034181
>sp|Q6QNY0|BL1S3_HUMAN Biogenesis of lysosome-related organelles complex 1 subunit 3 OS=Homo sapiens GN=BLOC1S3 PE=1 SV=1	-2.12991	0.947905	1.02479	-0.218163	-0.802122	0.257724	1.5975	1	-0.0524035	0.0305031
>tr|F1SGS6|F1SGS6_PIG Uncharacterized protein OS=Sus scrofa GN=CAPRIN1 PE=1 SV=1	0.840435	-0.350894	-0.288684	0.179275	-0.200995	-0.472994	0.1905	5	0.0669525	0.0300877
>tr|F1S562|F1S562_PIG Uncharacterized protein OS=Sus scrofa GN=LRRC39 PE=4 SV=1	0.514007	-0.0440504	-0.325068	-0.643575	-0.0854049	0.304381	0.817527	1	0.0482961	0.0292537
>tr|I3LTW2|I3LTW2_PIG Uncharacterized protein OS=Sus scrofa GN=GAP43 PE=1 SV=1	1.94256	-1.03267	-1.08685	-0.110524	0.162012	-1.00166	0.917681	1	-0.0589879	0.0286601
>tr|F1SUI7|F1SUI7_PIG Uncharacterized protein OS=Sus scrofa GN=RUFY2 PE=1 SV=2	-0.357949	0.303173	0.184919	0.00459259	0.425985	-0.496072	-0.149491	1	0.0433813	0.0286094
>sp|P08779|K1C16_HUMAN Keratin, type I cytoskeletal 16 OS=Homo sapiens GN=KRT16 PE=1 SV=4	0.0624568	0.983235	-1.06947	0.352937	-0.783896	0.450756	0.836579	3	-0.00792671	0.0261618
>tr|F1RY82|F1RY82_PIG Anoctamin OS=Sus scrofa PE=3 SV=2	-1.79383	0.781008	0.937487	0.976858	-0.707895	0.715106	-0.259606	1	-0.0251107	0.0230753
>tr|X5FUA3|X5FUA3_PIG CDGSH iron sulfur domain 1 OS=Sus scrofa PE=2 SV=1	0.301465	0.780283	-1.4025	-0.563415	0.3739	-0.297627	0.32833	5	-0.106918	0.0222632
>sp|Q8N9B4-2|ANR42_HUMAN Isoform 2 of Ankyrin repeat domain-containing protein 42 OS=Homo sapiens GN=ANKRD42	-0.571528	-0.0260486	0.718067	-0.277048	0.000518589	-0.191113	0.761458	1	0.0401638	0.0209787
>tr|B4DZ87|B4DZ87_HUMAN cDNA FLJ57240, highly similar to Mitochondrial proteins import receptor OS=Homo sapiens PE=2 SV=1	0.684631	0.246037	-0.738531	0.00113129	0.213867	-0.756625	0.544905	1	0.0640459	0.0205861
>sp|Q86V81|THOC4_HUMAN THO complex subunit 4 OS=Homo sapiens GN=ALYREF PE=1 SV=3	-0.0794961	0.521485	-0.30631	0.421886	-0.156265	0.10913	0.0509684	3	0.0452264	0.0197797
>sp|Q8WXA8|5HT3C_HUMAN 5-hydroxytryptamine receptor 3C OS=Homo sapiens GN=HTR3C PE=1 SV=2	0.931456	1.90867	-3.63915	0.763489	-0.730654	0.867773	-0.144053	1	-0.266341	0.0192466
>tr|I3LEI8|I3LEI8_PIG 1,2-dihydroxy-3-keto-5-methylthiopentene dioxygenase OS=Sus scrofa GN=ADI1 PE=1 SV=1	-0.361132	1.26258	-0.847564	0.685559	-0.202113	-0.189381	0.350274	3	0.0179617	0.0187835
>tr|F1S8H0|F1S8H0_PIG Uncharacterized protein OS=Sus scrofa GN=LSM7 PE=1 SV=2	0.693557	-0.150429	-0.360152	-0.898067	0.163077	0.703677	0.067768	1	0.0609917	0.0183434
>tr|F1SFF4|F1SFF4_PIG Uncharacterized protein OS=Sus scrofa GN=C14orf166 PE=1 SV=1	-0.736027	-0.148002	0.434179	0.386502	0.308005	-0.171223	-0.66373	4	-0.14995	0.0182392
>sp|Q8NDT2|RB15B_HUMAN Putative RNA-binding protein 15B OS=Homo sapiens GN=RBM15B PE=1 SV=3	-0.295362	0.212247	0.241477	0.048204	0.108348	0.0577888	-0.0388569	1	0.0527872	0.0167214
>tr|F1RJR8|F1RJR8_PIG Scavenger receptor class A member 5 OS=Sus scrofa GN=SCARA5 PE=3 SV=2	0.278599	0.0307896	-0.150459	0.0816988	0.214495	-0.107358	-0.150381	1	0.0529764	0.0163338
>sp|O75094|SLIT3_HUMAN Slit homolog 3 protein OS=Homo sapiens GN=SLIT3 PE=2 SV=3	0.280551	0.00335171	-0.0938852	0.352596	-0.331979	1.0485	-0.581664	1	0.0633392	0.0159458
>tr|K4P7U5|K4P7U5_PIG Perilipin OS=Sus scrofa PE=2 SV=1	0.0807663	-0.818044	0.78824	0.286761	-0.0429436	-0.240107	0.384683	1	0.0169874	0.0156932
>tr|I3LM66|I3LM66_PIG Uncharacterized protein OS=Sus scrofa PE=1 SV=1	0.122471	-0.312512	0.443714	-0.0166049	-0.0763238	0.321682	0.207515	2	0.0845577	0.0152413
>tr|F1RGP1|F1RGP1_PIG Uncharacterized protein OS=Sus scrofa GN=MYBBP1A PE=1 SV=1	-0.986384	0.506382	0.588325	0.422165	-0.19492	0.283853	-0.0609114	1	0.0361076	0.0123584
>tr|A0A024RAR1|A0A024RAR1_HUMAN HCG27697, isoform CRA_a OS=Homo sapiens GN=hCG_27697 PE=4 SV=1	0.319231	-1.81939	1.3567	0.307344	-0.704045	0.676171	0.542445	1	-0.0478195	0.0123387
>sp|Q9UI32|GLSL_HUMAN Glutaminase liver isoform, mitochondrial OS=Homo sapiens GN=GLS2 PE=1 SV=2	-0.407979	0.854906	-0.317223	1.04896	-0.0785946	-0.268119	-0.590422	1	0.0432344	0.0118484
>tr|I3L5C0|I3L5C0_PIG Uncharacterized protein OS=Sus scrofa PE=1 SV=1	-1.0842	0.757895	0.362559	0.345775	-0.418219	0.0373708	0.790849	5	0.012084	0.0103282
>sp|O14603|PRY_HUMAN PTPN13-like protein, Y-linked OS=Homo sapiens GN=PRY PE=1 SV=2	-0.163455	-0.358199	0.657939	0.230586	-0.624696	0.112954	1.03483	1	0.0454285	0.0102579
>tr|F1S939|F1S939_PIG Uncharacterized protein OS=Sus scrofa GN=MAP1S PE=1 SV=1	-0.860261	0.541859	0.407845	0.174918	0.303723	-0.567368	-0.154154	2	0.0298142	0.00850919
>tr|A0A087X0G2|A0A087X0G2_HUMAN Type I iodothyronine deiodinase OS=Homo sapiens GN=DIO1 PE=4 SV=1	-1.32734	0.91632	0.366914	0.669683	-0.396829	0.0931175	0.283215	1	-0.0147023	0.00848338
>sp|Q28833|VWF_PIG von Willebrand factor (Fragment) OS=Sus scrofa GN=VWF PE=2 SV=2	-1.16541	1.48253	-0.358679	1.16851	-0.162288	-1.09973	0.134155	2	-0.0138505	0.00666555
>tr|K7GM92|K7GM92_PIG Uncharacterized protein OS=Sus scrofa GN=ZCCHC6 PE=4 SV=1	0.902402	-0.70589	-0.0372538	-0.78559	-0.0179103	0.351229	0.734842	1	0.0530862	0.00523852
>tr|F1ST22|F1ST22_PIG Uncharacterized protein OS=Sus scrofa PE=4 SV=2	0.279806	-0.0395737	-0.0724679	0.0909417	0.521636	-0.45794	-0.654274	1	0.0559216	0.00480121
>tr|C3S7K5|C3S7K5_PIG Protein S100 OS=Sus scrofa GN=S100A8 PE=1 SV=1	0.16271	0.426621	-0.441438	0.429951	-0.0172273	0.253789	-0.505782	1	0.0492978	0.00381977
>tr|F1SC51|F1SC51_PIG Uncharacterized protein OS=Sus scrofa PE=1 SV=2	0.368293	0.275754	-0.363597	-0.171435	-0.353943	-0.201828	1.11086	3	0.0934834	0.00278498
>tr|Q32YV9|Q32YV9_PIG Proteasome 26S subunit non-ATPase 4 OS=Sus scrofa GN=PSMD4 PE=1 SV=1	0.383823	1.05075	-1.59628	-0.585694	0.34083	-0.272786	-0.0868733	11	-0.0538998	0.00211542
>sp|P50238|CRIP1_HUMAN Cysteine-rich protein 1 OS=Homo sapiens GN=CRIP1 PE=1 SV=3	-0.149078	0.427937	-0.0574261	-0.0853694	0.743663	-0.503794	-1.54351	1	0.0738109	0.00160994
>tr|F1SUF5|F1SUF5_PIG Uncharacterized protein OS=Sus scrofa PE=4 SV=1	-0.0604006	0.64425	-0.462111	-0.0383692	-0.224129	0.387803	0.310291	1	0.0405794	0.00132698
>tr|G8ENL4|G8ENL4_PIG FUS OS=Sus scrofa GN=FUS PE=1 SV=1	0.208023	-0.195325	0.182563	1.17655	-0.28406	-0.670015	0.233888	6	0.0650868	9.01e-05
>tr|F1RUP2|F1RUP2_PIG Uncharacterized protein OS=Sus scrofa GN=GRSF1 PE=1 SV=1	0.472115	-0.366142	-0.0106097	1.09859	-0.207444	-0.0151425	-0.807799	1	0.0317876	3.23e-05
>tr|I3LV99|I3LV99_PIG Uncharacterized protein OS=Sus scrofa GN=MYH14 PE=1 SV=1	-0.958099	0.579012	0.45636	-0.540309	0.0951806	0.473235	0.0817476	1	0.0257575	-0.000144727
>tr|F1SRB9|F1SRB9_PIG Uncharacterized protein OS=Sus scrofa GN=ST13 PE=1 SV=1	0.195407	-1.52754	1.0412	-0.113016	-0.12019	0.547787	0.400234	19	-0.0969766	-0.000966022
>tr|F1RKX9|F1RKX9_PIG Uncharacterized protein OS=Sus scrofa GN=CRKL PE=1 SV=1	-0.47074	-0.38691	0.898808	0.0560402	-0.111922	0.103076	0.268995	7	0.0137196	-0.00144677
>tr|Q9HC80|Q9HC80_HUMAN Kallikrein-like protein 3 splice variant 1 OS=Homo sapiens GN=KLK9 PE=3 SV=1	-0.359264	-0.174772	0.668471	-0.447173	-0.306703	1.62224	-0.779046	1	0.0448117	-0.00174138
>tr|F1S9W5|F1S9W5_PIG Uncharacterized protein OS=Sus scrofa GN=CALR3 PE=3 SV=1	0.995158	-2.22795	1.08202	-0.817348	0.567485	-0.20876	-0.141115	1	-0.050259	-0.00177237
>sp|P54107|CRIS1_HUMAN Cysteine-rich secretory protein 1 OS=Homo sapiens GN=CRISP1 PE=1 SV=1	1.22763	-0.294239	-0.91425	0.753231	-0.15943	0.117974	-0.475905	1	0.00638154	-0.00177344
>tr|I3LCB8|I3LCB8_PIG Uncharacterized protein OS=Sus scrofa PE=4 SV=1	1.07158	-0.497347	-0.508322	0.556374	0.114946	-0.461777	-0.224742	1	0.0219693	-0.00187029
>tr|F1RKF5|F1RKF5_PIG Uncharacterized protein OS=Sus scrofa GN=LOC100521440 PE=4 SV=2	1.20455	-5.29679	2.27842	0.964835	1.17989	-3.0049	-2.27009	1	-0.604607	-0.00250589
>tr|F1RU84|F1RU84_PIG Uncharacterized protein OS=Sus scrofa GN=C7H6orf136 PE=1 SV=1	1.10645	-0.152627	-0.912371	0.465765	-0.271675	0.2255	0.0123269	1	0.0138183	-0.0039489
>tr|I3LDT2|I3LDT2_PIG Uncharacterized protein OS=Sus scrofa GN=MAP1A PE=1 SV=1	-0.11735	0.286418	0.0613003	0.409663	0.0482943	0.0470483	-0.50425	2	0.0767892	-0.00464331
>tr|F1S9K5|F1S9K5_PIG Uncharacterized protein OS=Sus scrofa GN=EPRS PE=1 SV=1	-1.6888	0.871487	0.673601	0.365492	0.00444499	-0.162672	-0.0958631	2	-0.0479052	-0.0070114
>tr|A4D1P7|A4D1P7_HUMAN KIAA1466 protein OS=Homo sapiens GN=KIAA1466 PE=4 SV=1	0.885222	-0.100727	-0.576438	0.0996357	0.399523	-0.39226	-0.473145	1	0.0693526	-0.00762769
>sp|F1SPM8|AAK1_PIG AP2-associated protein kinase 1 OS=Sus scrofa GN=AAK1 PE=2 SV=2	0.0878038	-0.0734881	0.136604	-0.375653	-0.114174	0.845874	-0.213553	2	0.0503066	-0.00872872
>sp|Q9XT00|DHB8_PIG Estradiol 17-beta-dehydrogenase 8 OS=Sus scrofa GN=HSD17B8 PE=3 SV=2	-0.620089	0.76386	-0.0108676	-0.514339	-0.197415	0.135107	1.005	1	0.0443012	-0.00939997
>tr|F1S2Q1|F1S2Q1_PIG Uncharacterized protein OS=Sus scrofa PE=4 SV=2	-1.1439	1.72798	-0.670397	0.0731166	-0.200241	0.0440289	0.435566	1	-0.0287735	-0.00959117
>tr|F1SSI1|F1SSI1_PIG Uncharacterized protein OS=Sus scrofa GN=PPM1A PE=1 SV=2	-0.729107	0.356752	0.478628	-0.501411	0.220566	-0.0199432	0.155756	4	0.0354244	-0.00972167
>tr|F1RY33|F1RY33_PIG Uncharacterized protein OS=Sus scrofa GN=KRT39 PE=3 SV=2	-0.253348	-1.38112	1.54917	0.0586989	0.322962	0.137549	-0.839916	1	-0.0284309	-0.0112793
>tr|V9HW53|V9HW53_HUMAN DDAH2 OS=Homo sapiens GN=HEL-S-277 PE=1 SV=1	-0.348809	0.557544	0.000446626	-0.429297	-0.196557	0.312129	0.768312	1	0.0697272	-0.0139583
>sp|P35030|TRY3_HUMAN Trypsin-3 OS=Homo sapiens GN=PRSS3 PE=1 SV=2	-0.0366271	0.762972	-0.57874	-1.12397	-0.0254225	0.33482	0.805162	1	0.0492015	-0.0141979
>tr|I3LDM6|I3LDM6_PIG Uncharacterized protein OS=Sus scrofa GN=KRT3 PE=1 SV=1	1.59092	-0.126902	-1.4678	-0.451557	-0.239995	0.802641	0.283741	2	-0.00125959	-0.0149278
>tr|F1S8G6|F1S8G6_PIG Uncharacterized protein OS=Sus scrofa GN=SGTA PE=1 SV=1	-0.934589	0.455462	0.796701	-0.0629976	6.33e-05	0.0717789	-0.341209	12	0.105858	-0.0154758
>tr|I3LQS0|I3LQS0_PIG Uncharacterized protein OS=Sus scrofa GN=HNRNPK PE=1 SV=1	0.115294	-0.202377	0.0539936	-0.0619113	0.286578	-0.285993	0.146315	19	-0.0110299	-0.0193611
>sp|Q01955|CO4A3_HUMAN Collagen alpha-3(IV) chain OS=Homo sapiens GN=COL4A3 PE=1 SV=3	-0.569061	0.242686	0.570126	0.0130863	0.0768069	-0.384137	0.396778	3	0.0812502	-0.0196132
>tr|L8E887|L8E887_HUMAN Alternative protein GINS3 OS=Homo sapiens GN=GINS3 PE=4 SV=1	-0.463592	-0.272011	0.82836	-0.629946	0.180659	0.315404	0.0509922	1	0.0309191	-0.0206485
>tr|F1S0B9|F1S0B9_PIG Uncharacterized protein OS=Sus scrofa GN=EIF4E PE=1 SV=1	0.72635	1.44494	-2.56181	-0.00641451	-0.09875	0.570777	-0.250556	2	-0.130173	-0.0218332
>sp|Q867B5|RAG1_PIG V(D)J recombination-activating protein 1 OS=Sus scrofa GN=RAG1 PE=3 SV=1	0.228502	-0.295035	0.25986	0.180956	-0.0629538	0.124697	-0.0246066	1	0.0644422	-0.0224563
>tr|B4DNS4|B4DNS4_HUMAN cDNA FLJ59139, highly similar to Vesicle-associated membrane protein-associated protein B/C OS=Homo sapiens PE=2 SV=1	-0.642615	1.2348	-0.527894	0.640424	0.0341844	-0.648681	-0.0744339	1	0.0214302	-0.0256308
>tr|F1S0L1|F1S0L1_PIG Uncharacterized protein OS=Sus scrofa GN=KRT14 PE=1 SV=2	1.11441	0.486962	-1.80947	0.392505	-0.922348	0.522585	1.42928	9	-0.0693669	-0.0261483
>tr|F1SV45|F1SV45_PIG Uncharacterized protein OS=Sus scrofa GN=TRAPPC3 PE=1 SV=1	1.02715	-1.23205	0.468539	-0.0558785	0.205604	0.0112659	-0.375979	5	0.0878796	-0.0274643
>tr|F1RN28|F1RN28_PIG Uncharacterized protein OS=Sus scrofa GN=PSPC1 PE=1 SV=2	-0.0407121	-0.534445	0.353983	0.0651758	0.00375046	-0.428469	0.450379	6	-0.0737248	-0.027519
>tr|I3LI59|I3LI59_PIG RNA-binding protein 8A OS=Sus scrofa GN=RBM8A PE=1 SV=1	-0.537744	0.618105	-0.208283	-0.225541	0.225616	-0.6296	0.441008	3	-0.0426407	-0.0281421
>tr|F1SUK0|F1SUK0_PIG Uncharacterized protein OS=Sus scrofa GN=JMJD1C PE=4 SV=2	0.295689	0.626455	-0.81492	-0.0753097	-0.219615	0.476883	0.123473	1	0.0357411	-0.0290901
>tr|I3LH70|I3LH70_PIG Uncharacterized protein OS=Sus scrofa PE=1 SV=1	2.75723	-0.968093	-1.40937	-0.601141	0.240133	0.226778	-0.429946	4	0.12659	-0.0297551
>sp|Q9NSB2|KRT84_HUMAN Keratin, type II cuticular Hb4 OS=Homo sapiens GN=KRT84 PE=2 SV=2	0.646188	0.0225711	-0.540121	0.130843	0.13394	-0.814371	0.415788	1	0.0428793	-0.0310727
>tr|I3LK30|I3LK30_PIG Uncharacterized protein OS=Sus scrofa GN=GRM7 PE=1 SV=1	-1.10415	0.947898	0.16482	-0.0065981	-0.187373	0.300052	0.148696	1	0.0028573	-0.0311085
>tr|F1RXG1|F1RXG1_PIG Uncharacterized protein OS=Sus scrofa GN=KRT27 PE=3 SV=1	-0.446158	1.4418	-0.844535	0.912019	-0.909819	0.283421	0.642675	2	0.0503682	-0.0317015
>tr|F1SA03|F1SA03_PIG Uncharacterized protein OS=Sus scrofa GN=AKAP8L PE=1 SV=2	0.111069	0.426173	-0.374849	-0.894582	0.0851433	0.212698	0.545015	1	0.0541308	-0.0323429
>tr|V9HWE0|V9HWE0_HUMAN Annexin OS=Homo sapiens GN=HEL-S-7 PE=2 SV=1	4.32427	-1.42093	-1.81767	-0.796866	0.148426	1.01167	-0.587382	5	0.361893	-0.0324358
>sp|O95243-5|MBD4_HUMAN Isoform 5 of Methyl-CpG-binding domain protein 4 OS=Homo sapiens GN=MBD4	-0.212197	-0.130755	0.479189	0.361039	-0.0489901	0.160251	-0.365431	1	0.0454124	-0.0347508
>tr|I3LNG8|I3LNG8_PIG Uncharacterized protein OS=Sus scrofa GN=STIP1 PE=1 SV=1	-1.16682	-0.677076	1.78998	0.0072903	-0.526347	0.618803	-0.234608	27	-0.0179739	-0.0347854
>tr|I3LC25|I3LC25_PIG Uncharacterized protein OS=Sus scrofa GN=LMNB2 PE=1 SV=1	-0.415259	0.422697	-0.00967858	-0.371491	-0.0133812	-0.324211	0.713069	6	-0.000746688	-0.0353653
>tr|F2Z570|F2Z570_PIG Uncharacterized protein OS=Sus scrofa GN=RAB37 PE=4 SV=1	-0.589239	0.00605376	0.723409	0.104117	-0.17705	-0.0240856	0.371548	1	0.046741	-0.0363227
>tr|I3LC35|I3LC35_PIG Uncharacterized protein OS=Sus scrofa GN=LOC102161964 PE=1 SV=1	-1.40112	-0.393579	1.67604	0.662924	-0.0107045	-0.929352	0.182981	1	-0.0395531	-0.0363969
>tr|K7GLS0|K7GLS0_PIG Uncharacterized protein OS=Sus scrofa GN=TBC1D8B PE=4 SV=1	1.71966	-0.489138	-1.14862	-0.616429	-0.215737	0.387463	-0.0570113	1	0.0273033	-0.0369135
>tr|K9IVH6|K9IVH6_PIG B-cell scaffold protein with ankyrin repeats isoform 1 OS=Sus scrofa GN=BANK1_tv1 PE=2 SV=1	-1.91651	-0.287076	1.86411	0.852492	-0.0743392	-0.80348	-0.0689644	1	-0.113156	-0.0380733
>sp|O00217|NDUS8_HUMAN NADH dehydrogenase [ubiquinone] iron-sulfur protein 8, mitochondrial OS=Homo sapiens GN=NDUFS8 PE=1 SV=1	0.0397138	0.37208	-0.172897	0.356172	0.00810071	-0.580121	0.13303	7	0.0796321	-0.0385478
>tr|F1RVI2|F1RVI2_PIG Uncharacterized protein OS=Sus scrofa GN=PDCL2 PE=4 SV=2	1.46476	-0.529188	-0.88901	1.32813	-0.387191	-0.514239	-0.100409	1	0.0155209	-0.0386327
>sp|Q9H792|PEAK1_HUMAN Pseudopodium-enriched atypical kinase 1 OS=Homo sapiens GN=PEAK1 PE=1 SV=4	0.501781	0.917934	-1.42707	0.456058	-1.2248	-0.190502	1.65877	1	-0.00245105	-0.038746
>tr|F1S7C3|F1S7C3_PIG Uncharacterized protein OS=Sus scrofa GN=GMIP PE=4 SV=2	0.263125	1.13115	-1.41317	-1.25818	0.488283	-0.561842	0.656212	1	-0.00630122	-0.0391221
>tr|F1S3V0|F1S3V0_PIG Uncharacterized protein OS=Sus scrofa PE=4 SV=2	0.825797	0.545772	-1.37383	-0.598833	0.265286	-0.643905	0.660308	1	-0.000755156	-0.039133
>tr|I3LQ34|I3LQ34_PIG Uncharacterized protein OS=Sus scrofa PE=1 SV=1	-1.45927	1.05666	0.217833	-1.38487	1.02508	-0.86712	-0.20822	1	-0.0615924	-0.0393453
>sp|Q05481|ZNF91_HUMAN Zinc finger protein 91 OS=Homo sapiens GN=ZNF91 PE=2 SV=2	0.550299	-0.18771	-0.214649	-0.00397191	-0.572512	-0.175324	1.22267	1	0.0493136	-0.0397346
>sp|P48819|VTNC_PIG Vitronectin OS=Sus scrofa GN=VTN PE=1 SV=1	0.847294	-0.174128	-0.389772	-1.7692	1.06227	-1.70111	0.519192	8	0.0944647	-0.0399746
>tr|F1RSI2|F1RSI2_PIG Uncharacterized protein OS=Sus scrofa GN=RP1 PE=1 SV=1	0.842017	-1.06088	0.30063	0.495385	-0.0545488	-0.0298355	-0.321197	1	0.0272568	-0.0410145
>tr|F1STN6|F1STN6_PIG Uncharacterized protein OS=Sus scrofa GN=WASF2 PE=1 SV=2	0.765054	-0.695083	0.0752235	0.170589	-0.314263	0.18272	0.593897	5	0.0483982	-0.0413719
>sp|Q2M329|CCD96_HUMAN Coiled-coil domain-containing protein 96 OS=Homo sapiens GN=CCDC96 PE=2 SV=2	0.794602	0.265652	-0.988609	-0.516537	0.188259	-0.181062	0.343467	1	0.0238816	-0.0414367
>tr|F1SU18|F1SU18_PIG Uncharacterized protein OS=Sus scrofa GN=FHL2 PE=1 SV=1	0.555168	-0.599686	0.41006	-0.0308606	-0.0438918	-0.412023	0.762233	8	0.121847	-0.041657
>sp|P16276|ACON_PIG Aconitate hydratase, mitochondrial OS=Sus scrofa GN=ACO2 PE=1 SV=1	-0.324757	-0.654327	1.21512	-0.467066	0.177374	0.101436	0.0193645	8	0.078679	-0.0446555
>tr|I3LFF0|I3LFF0_PIG Phosphoinositide phospholipase C OS=Sus scrofa GN=PLCH1 PE=1 SV=1	1.59915	-0.381149	-1.33491	-0.456096	0.266631	0.150648	-0.446306	1	-0.0389671	-0.0448786
>sp|Q3YLA6|SRSF1_PIG Serine/arginine-rich splicing factor 1 OS=Sus scrofa GN=SRSF1 PE=2 SV=3	0.265321	-0.555551	0.454358	0.085099	-0.199385	-0.117596	0.567518	9	0.054709	-0.0467947
>sp|Q8NCR0|B3GL2_HUMAN UDP-GalNAc:beta-1,3-N-acetylgalactosaminyltransferase 2 OS=Homo sapiens GN=B3GALNT2 PE=1 SV=1	-0.882556	0.0421145	0.872826	-0.373187	-0.127306	0.683032	-0.0913469	1	0.010795	-0.0469992
>tr|A0A090N7T7|A0A090N7T7_HUMAN Contactin associated protein-like 2 OS=Homo sapiens GN=CNTNAP2 PE=4 SV=1	-1.30548	0.171129	1.15861	0.33491	-0.418082	0.846132	-0.41172	1	0.00808708	-0.0471069
>tr|H6TBN0|H6TBN0_PIG Thioredoxin OS=Sus scrofa GN=TRX1 PE=2 SV=1	-0.0840826	-1.19148	1.22064	1.25316	-0.874044	0.717357	-0.308388	4	-0.0183081	-0.0475343
>tr|H0Y3Z3|H0Y3Z3_HUMAN Protein disulfide-isomerase (Fragment) OS=Homo sapiens GN=P4HB PE=1 SV=1	0.0854407	-0.883418	0.858755	-0.0476642	0.177651	0.533126	-1.06629	1	0.0202594	-0.0479118
>tr|F1SKG2|F1SKG2_PIG Uncharacterized protein OS=Sus scrofa GN=ATR PE=3 SV=2	-0.00943958	0.926121	-0.841536	-0.890159	0.221678	0.380286	0.00815701	1	0.0250485	-0.0480992
>tr|M3VK37|M3VK37_PIG Cytochrome P450, family 2, subfamily S, polypeptide 1 OS=Sus scrofa GN=CYP2S1 PE=2 SV=1	0.543691	0.0767269	-0.485766	0.338606	-0.255675	0.247775	-0.103722	1	0.0448841	-0.0485357
>tr|F1SAC1|F1SAC1_PIG Uncharacterized protein OS=Sus scrofa GN=ECHS1 PE=1 SV=2	0.128611	-0.255704	0.0580767	-1.44169	0.454897	-0.264408	0.534582	2	-0.0230055	-0.0487623
>tr|F1RKY8|F1RKY8_PIG Phosphomannomutase OS=Sus scrofa PE=1 SV=1	0.647412	0.397328	-1.01208	-0.237212	0.320723	-0.626764	0.0337001	2	0.0108863	-0.0492331
>tr|Q6ZQN2|Q6ZQN2_HUMAN cDNA FLJ46846 fis, clone UTERU3004635, moderately similar to Neuroblast differentiation associated protein AHNAK (Fragment) OS=Homo sapiens PE=2 SV=1	-0.693278	-0.484279	1.19761	0.516441	-0.237531	-0.0662717	0.104224	1	0.00668587	-0.0498694
>tr|F1SUC9|F1SUC9_PIG Uncharacterized protein OS=Sus scrofa GN=LRRC20 PE=1 SV=2	-0.0183361	0.800376	-0.638281	-0.281905	0.212068	-0.384308	0.202734	2	0.0479194	-0.0523021
>tr|F1SIU2|F1SIU2_PIG Uncharacterized protein OS=Sus scrofa GN=ANP32A PE=1 SV=2	0.236872	-0.0949459	-1.0321	0.165343	0.0751828	-0.474622	0.224993	13	-0.296723	-0.0541988
>tr|I3LL27|I3LL27_PIG Uncharacterized protein OS=Sus scrofa GN=VPS4A PE=1 SV=1	0.947535	0.258142	-0.929926	-0.348327	0.0553391	0.0503527	0.121135	5	0.0919172	-0.0551638
>tr|F1RLH0|F1RLH0_PIG Uncharacterized protein OS=Sus scrofa PE=4 SV=2	0.4627	0.267877	-0.593179	0.385523	0.0169551	-0.719486	0.19933	1	0.0457995	-0.0557331
>tr|F1SUW3|F1SUW3_PIG Uncharacterized protein OS=Sus scrofa GN=EFHD2 PE=1 SV=1	-0.237685	0.816575	-0.624249	-0.238814	-0.0881555	0.0545507	0.433731	5	-0.0151194	-0.0561794
>sp|Q9ULF5|S39AA_HUMAN Zinc transporter ZIP10 OS=Homo sapiens GN=SLC39A10 PE=1 SV=2	1.3162	-0.813364	-0.492704	-0.378638	0.321959	-0.652586	0.272111	1	0.0033787	-0.0569744
>tr|F1SK45|F1SK45_PIG GTP:AMP phosphotransferase AK3, mitochondrial OS=Sus scrofa GN=AK3 PE=1 SV=1	-1.02758	0.650005	0.512442	0.185183	-0.21724	0.057453	0.291574	11	0.044955	-0.0589216
>tr|F1S3B4|F1S3B4_PIG Uncharacterized protein OS=Sus scrofa PE=1 SV=2	0.238211	0.968561	-1.22785	0.117356	0.304836	-0.786426	-0.122312	1	-0.0070253	-0.0604032
>sp|A6NC98|CC88B_HUMAN Coiled-coil domain-containing protein 88B OS=Homo sapiens GN=CCDC88B PE=1 SV=1	0.143153	0.390177	-0.343221	0.170383	-0.202278	0.158965	0.0320402	2	0.0633697	-0.0611628
>tr|F1S8T1|F1S8T1_PIG Uncharacterized protein OS=Sus scrofa GN=NOLC1 PE=1 SV=1	0.664695	-0.76627	0.207815	-0.114529	-0.243062	-0.575896	1.03688	1	0.0354136	-0.0618258
>tr|F1S1G7|F1S1G7_PIG Amine oxidase OS=Sus scrofa GN=AOC2 PE=3 SV=1	0.428796	0.258365	-0.521773	-0.19654	-0.169123	0.0812481	0.448771	1	0.0551292	-0.0623288
>tr|F1S1G8|F1S1G8_PIG Amine oxidase OS=Sus scrofa GN=AOC3 PE=1 SV=2	0.428796	0.258365	-0.521773	-0.19654	-0.169123	0.0812481	0.448771	1	0.0551292	-0.0623288
>tr|F1S5Y7|F1S5Y7_PIG Uncharacterized protein OS=Sus scrofa GN=CLCC1 PE=1 SV=2	-0.0313311	0.964477	-0.87602	-0.227063	-0.00689409	0.0380591	0.158012	3	0.0190418	-0.0623727
>sp|P35713|SOX18_HUMAN Transcription factor SOX-18 OS=Homo sapiens GN=SOX18 PE=1 SV=2	1.31429	-1.04797	-0.2768	-0.467336	-0.52202	0.627734	0.727844	1	-0.00349417	-0.0657239
>tr|F1RXI2|F1RXI2_PIG Uncharacterized protein OS=Sus scrofa PE=4 SV=2	-0.681229	0.517787	0.301821	-0.0183612	-0.108818	-0.0574707	0.245641	1	0.0461265	-0.066162
>sp|P05997|CO5A2_HUMAN Collagen alpha-2(V) chain OS=Homo sapiens GN=COL5A2 PE=1 SV=3	0.938541	-0.225352	-0.624889	0.691382	-0.301237	-0.656402	0.377579	1	0.0294331	-0.0662354
>sp|Q9Y3D0|MIP18_HUMAN Mitotic spindle-associated MMXD complex subunit MIP18 OS=Homo sapiens GN=FAM96B PE=1 SV=1	0.577246	-1.18489	0.683952	-0.257012	0.260885	-0.35775	-0.0356365	1	0.0254375	-0.066549
>tr|F1SEA5|F1SEA5_PIG Uncharacterized protein OS=Sus scrofa GN=UBAP2 PE=4 SV=1	0.165145	0.962268	-0.924437	0.35434	0.208989	-0.537345	-0.447595	1	0.0676589	-0.0666935
>tr|D0G6Y2|D0G6Y2_PIG Hydroxysteroid (17-beta) dehydrogenase 7 OS=Sus scrofa GN=HSD17B7 PE=2 SV=1	1.25337	0.377417	-1.73903	-0.184321	0.297271	-1.09856	0.445535	1	-0.036082	-0.0684413
>sp|Q863I2|OXSR1_PIG Serine/threonine-protein kinase OSR1 OS=Sus scrofa GN=OXSR1 PE=2 SV=1	-1.68744	0.0365749	1.38081	0.0660556	-0.0702156	-0.00832886	-0.0495328	1	-0.0900203	-0.0706614
>sp|P35527|K1C9_HUMAN Keratin, type I cytoskeletal 9 OS=Homo sapiens GN=KRT9 PE=1 SV=3	-0.953449	1.93569	-1.82374	1.3475	-1.56282	0.550738	0.774751	18	-0.280502	-0.072093
>tr|K9IVW6|K9IVW6_PIG GLUT3 OS=Sus scrofa GN=SLC2A3 PE=2 SV=1	0.0716598	1.62852	-2.01598	0.0678595	-0.690365	0.297501	0.748126	1	-0.105269	-0.072258
>tr|F1SKN8|F1SKN8_PIG Uncharacterized protein OS=Sus scrofa GN=POLR2F PE=4 SV=1	0.0290134	-0.637801	0.726767	-0.0419339	0.330972	-0.43652	-0.394212	1	0.0393267	-0.0743603
>tr|I3L6D0|I3L6D0_PIG Uncharacterized protein OS=Sus scrofa GN=LOC100621813 PE=4 SV=1	-0.0880899	1.47681	-1.45778	0.173433	-0.991077	0.581211	0.859209	1	-0.0230183	-0.074389
>sp|Q9C0D0|PHAR1_HUMAN Phosphatase and actin regulator 1 OS=Homo sapiens GN=PHACTR1 PE=1 SV=3	-0.519675	0.323087	0.348337	0.577262	-0.46905	-0.0161414	0.190728	1	0.0505826	-0.076111
>tr|F1SHH7|F1SHH7_PIG Uncharacterized protein OS=Sus scrofa GN=API5 PE=1 SV=1	-0.347205	-0.135525	0.620192	0.0777574	0.0689527	-0.663256	0.285873	1	0.0458209	-0.0761755
>tr|F1SJR3|F1SJR3_PIG Uncharacterized protein OS=Sus scrofa GN=CSRNP1 PE=4 SV=1	-1.02776	-2.00715	2.51072	-0.537445	-0.159444	1.02957	-0.379768	1	-0.17473	-0.0771071
>tr|I3LHS7|I3LHS7_PIG Uncharacterized protein OS=Sus scrofa GN=COQ9 PE=1 SV=1	-0.52323	0.711594	-0.211087	0.887263	-0.391833	-0.0825078	-0.101941	20	-0.00757426	-0.0772952
>sp|P17741|HMGB2_PIG High mobility group protein B2 OS=Sus scrofa GN=HMGB2 PE=1 SV=2	0.57853	-0.407025	0.129436	0.339772	-0.467496	-0.108221	0.710365	4	0.100314	-0.0778528
>sp|Q9BTT0|AN32E_HUMAN Acidic leucine-rich nuclear phosphoprotein 32 family member E OS=Homo sapiens GN=ANP32E PE=1 SV=1	0.63382	-1.17763	0.655222	-0.146215	0.023708	-0.322421	0.337414	2	0.0371364	-0.0791702
>sp|P80272|HMGN2_PIG Non-histone chromosomal protein HMG-17 OS=Sus scrofa GN=HMGN2 PE=1 SV=2	0.26342	0.232534	-0.289307	0.955162	-0.139836	-0.733067	-0.0489091	3	0.0688822	-0.0792439
>sp|Q9H9E3|COG4_HUMAN Conserved oligomeric Golgi complex subunit 4 OS=Homo sapiens GN=COG4 PE=1 SV=3	0.485727	-0.731927	0.354316	0.608156	0.0421558	-0.993817	-0.00689368	1	0.0360385	-0.0795193
>tr|Q6IM70|Q6IM70_PIG Reticulon OS=Sus scrofa GN=RTN4 PE=1 SV=1	0.0253159	0.129976	-0.0186151	-0.353552	0.322527	-0.171115	-0.425521	5	0.0455588	-0.0797682
>sp|Q13202|DUS8_HUMAN Dual specificity protein phosphatase 8 OS=Homo sapiens GN=DUSP8 PE=1 SV=2	3.4266	-2.19756	-2.36211	-0.207076	0.378056	-0.305437	-0.48338	1	-0.377688	-0.0800101
>tr|F1SR18|F1SR18_PIG Uncharacterized protein OS=Sus scrofa GN=TTC26 PE=4 SV=2	0.289981	-0.0560628	-0.0653936	-0.233207	-0.064745	0.0681766	0.186312	1	0.056175	-0.0809074
>tr|U3GT97|U3GT97_PIG Fstl1 OS=Sus scrofa PE=2 SV=1	0.177889	-0.852107	0.732511	-0.210834	0.0733551	-0.186163	0.109868	2	0.0194313	-0.0811023
>tr|F1RYP4|F1RYP4_PIG Integrin, alpha 4 (Antigen CD49D, alpha 4 subunit of VLA-4 receptor) OS=Sus scrofa GN=ITGA4 PE=2 SV=1	0.493639	-0.473489	0.109548	-0.0415385	-0.734868	0.471572	0.89814	1	0.0432325	-0.0814954
>sp|Q9TSX5|LDHC_PIG L-lactate dehydrogenase C chain OS=Sus scrofa GN=LDHC PE=2 SV=3	-0.109961	0.585163	-0.343524	-0.658547	-0.0255037	0.0964538	1.42562	1	0.0438928	-0.0816141
>tr|F1SR83|F1SR83_PIG Uncharacterized protein OS=Sus scrofa GN=ANKZF1 PE=4 SV=2	-0.46979	-1.39322	1.71483	-0.149324	0.543526	-1.06117	-0.267612	1	-0.0493955	-0.0816772
>sp|P00761|TRYP_PIG Trypsin OS=Sus scrofa PE=1 SV=1	0.0791761	-0.081568	-0.0424487	-0.339704	-0.185244	-0.0527791	0.519741	8	-0.0149469	-0.083696
>tr|Q14827|Q14827_HUMAN MG21 protein (Fragment) OS=Homo sapiens GN=MG21 PE=2 SV=1	-0.0274805	-0.297051	0.481191	0.315872	-0.0225708	-0.46588	-0.000478933	1	0.0522198	-0.0861185
>tr|A0A146E5L3|A0A146E5L3_HUMAN Mesenchymal stromal cell-and fibroblast-expressing Linx paralogue OS=Homo sapiens GN=Meflin PE=2 SV=1	1.18565	-1.43595	0.203636	0.623117	-0.390251	-0.305899	0.205103	1	-0.0155526	-0.0869863
>tr|Q6ZSP3|Q6ZSP3_HUMAN Phospholipid-transporting ATPase OS=Homo sapiens PE=2 SV=1	1.60522	-0.439849	-1.26947	-0.953129	-0.00204214	0.39549	0.344289	1	-0.0347006	-0.0891483
>tr|F1RVD6|F1RVD6_PIG Uncharacterized protein OS=Sus scrofa GN=LIN54 PE=4 SV=2	0.309972	0.0399232	-0.608658	0.101186	0.0527496	-0.17404	-0.505185	2	-0.0862542	-0.0891756
>tr|I3LII4|I3LII4_PIG Serine/threonine-protein kinase PLK OS=Sus scrofa GN=PLK1 PE=3 SV=1	0.557086	0.890548	-1.46085	0.388387	-0.285546	0.373933	-0.462873	1	-0.00440525	-0.091729
>tr|B7Z2L6|B7Z2L6_HUMAN cDNA FLJ50506 OS=Homo sapiens PE=2 SV=1	0.778797	0.481115	-1.22357	-0.135994	-0.180626	-0.255327	0.573364	1	0.0121147	-0.0927485
>sp|A8MVM7|YD021_HUMAN Putative uncharacterized protein ENSP00000382790 OS=Homo sapiens PE=5 SV=3	0.00924442	0.627973	-0.488848	-0.237259	-0.0652742	0.150547	0.0401576	1	0.0494563	-0.0946938
>tr|F1S736|F1S736_PIG Uncharacterized protein OS=Sus scrofa GN=SHPRH PE=4 SV=1	0.30622	-0.608571	0.434583	-0.0753306	-0.150603	-0.0757637	0.279678	1	0.0440776	-0.09534
>tr|K7GNR8|K7GNR8_PIG Uncharacterized protein OS=Sus scrofa GN=LOC100737768 PE=1 SV=1	-1.18588	0.652069	0.652367	1.04482	-0.914889	0.878065	-0.055378	3	0.0395191	-0.0964544
>sp|Q9Y3E1|HDGR3_HUMAN Hepatoma-derived growth factor-related protein 3 OS=Homo sapiens GN=HDGFL3 PE=1 SV=1	-0.82645	1.46938	-0.599797	0.452858	-0.290112	-0.104532	0.201332	2	0.0143769	-0.0966415
>tr|I3LK65|I3LK65_PIG Uncharacterized protein OS=Sus scrofa GN=KLK15 PE=3 SV=1	-0.653546	-0.0056247	0.784646	-0.172624	0.243025	-0.240563	-0.361277	1	0.0418251	-0.0971879
>tr|I3LJC2|I3LJC2_PIG Uncharacterized protein OS=Sus scrofa GN=RNF219 PE=4 SV=1	-0.201075	0.572381	-0.220399	-0.0358548	0.0161692	0.468736	-0.793591	1	0.0503026	-0.0972293
>tr|B4DWT9|B4DWT9_HUMAN cDNA FLJ55432, highly similar to Probable ATP-dependent RNA helicase DDX58 (EC 3.6.1.-) OS=Homo sapiens PE=2 SV=1	-3.16356	4.68371	-3.39846	-1.35383	0.781458	-0.213993	-0.715179	1	-0.626104	-0.0973014
>tr|Q5EFJ2|Q5EFJ2_PIG Alkali myosin light chain 3 A2 catalytic OS=Sus scrofa GN=MLC3F PE=2 SV=1	1.72636	-2.78334	0.533724	-2.23355	0.293789	1.26473	-0.417523	1	-0.174418	-0.0984934
>sp|K9M1U5-4|IFNL4_HUMAN Isoform 4 of Interferon lambda-4 OS=Homo sapiens GN=IFNL4	-0.0841081	0.603857	-0.367548	0.118816	-0.156732	-0.10774	0.101842	1	0.0507338	-0.0987568
>tr|I3LLI8|I3LLI8_PIG Uncharacterized protein OS=Sus scrofa PE=1 SV=1	-0.790781	0.542416	0.342814	-0.26739	-0.261157	0.250774	0.630926	6	0.0314833	-0.0996594
>tr|A0A1B0GTK0|A0A1B0GTK0_HUMAN Kelch-like protein 33 OS=Homo sapiens GN=KLHL33 PE=1 SV=1	1.08493	0.128594	-1.20604	-0.882384	0.240214	-0.343652	0.458688	1	0.00249662	-0.0997016
>tr|I3L700|I3L700_PIG Uncharacterized protein OS=Sus scrofa GN=NUTF2 PE=4 SV=1	0.654628	-1.48427	1.04046	-0.468336	0.263778	-0.58996	0.156811	3	0.0702734	-0.100159
>sp|Q9TTB4|FMOD_PIG Fibromodulin (Fragment) OS=Sus scrofa GN=FMOD PE=2 SV=1	-1.66497	0.926239	0.698716	0.0322629	-0.223098	0.690621	-0.611035	1	-0.0133378	-0.100232
>sp|Q5TGP6-2|MROH9_HUMAN Isoform 2 of Maestro heat-like repeat-containing protein family member 9 OS=Homo sapiens GN=MROH9	-1.06989	1.25746	-0.148809	-1.00784	-0.036129	0.275664	0.534384	1	0.0129205	-0.100267
>tr|B4DH61|B4DH61_HUMAN cDNA FLJ60521, highly similar to Protein kinase-like protein C9orf96 OS=Homo sapiens PE=2 SV=1	-0.806122	0.668555	0.255653	-0.153628	0.0302113	0.247648	-0.390468	1	0.0393619	-0.100387
>tr|F1SQT4|F1SQT4_PIG Uncharacterized protein OS=Sus scrofa GN=IKBIP PE=1 SV=1	0.900172	-1.37726	0.424586	-0.939886	0.377147	-0.145978	0.042301	1	-0.017502	-0.101278
>sp|Q9BW61|DDA1_HUMAN DET1- and DDB1-associated protein 1 OS=Homo sapiens GN=DDA1 PE=1 SV=1	-1.35776	0.80764	0.572061	0.389413	-0.569344	0.33625	0.181841	2	0.00731306	-0.102474
>sp|Q95250|PGRC1_PIG Membrane-associated progesterone receptor component 1 OS=Sus scrofa GN=PGRMC1 PE=1 SV=3	-0.650774	0.891315	0.944246	-0.000314788	-0.530722	-1.02359	0.0515324	14	0.394929	-0.104098
>tr|F1RS99|F1RS99_PIG Uncharacterized protein OS=Sus scrofa GN=COL6A5 PE=1 SV=1	0.176509	1.26713	-1.4785	0.0248219	-0.237801	0.167847	0.0590021	1	-0.0116216	-0.104407
>tr|Q2XVP5|Q2XVP5_PIG Microtubule-associated protein RP/EB family member 1 OS=Sus scrofa GN=MAPRE1 PE=1 SV=1	0.929385	-0.467933	-0.327401	-0.860018	0.44102	-0.218271	-0.229347	3	0.0446837	-0.104908
>sp|P13535|MYH8_HUMAN Myosin-8 OS=Homo sapiens GN=MYH8 PE=1 SV=3	0.811969	-0.933261	0.237569	-0.815087	0.154638	0.0878884	0.12072	1	0.0387592	-0.105516
>tr|K9IWG6|K9IWG6_PIG Spectrin beta chain, brain 1 (Fragment) OS=Sus scrofa GN=SPTBN1 PE=2 SV=1	-0.375297	0.0282737	0.550128	0.114326	-0.195741	0.059409	0.0187403	8	0.0677015	-0.106068
>sp|B6CVD7|ERO1A_PIG ERO1-like protein alpha OS=Sus scrofa GN=ERO1A PE=2 SV=1	0.693592	-1.51852	0.770036	-0.980816	0.542453	-0.336744	-0.179773	1	-0.0182986	-0.107033
>tr|F1SLR5|F1SLR5_PIG Chromodomain-helicase-DNA-binding protein 4 OS=Sus scrofa GN=CHD4 PE=1 SV=2	-1.01656	0.424846	0.642754	0.561248	-0.184906	0.186049	-0.798267	1	0.0170139	-0.107618
>sp|Q8N668|COMD1_HUMAN COMM domain-containing protein 1 OS=Homo sapiens GN=COMMD1 PE=1 SV=1	0.350309	0.139618	-0.339174	-0.409843	0.200581	-0.411309	0.13391	1	0.0502509	-0.109191
>tr|F1SD96|F1SD96_PIG Uncharacterized protein OS=Sus scrofa GN=RAD23A PE=1 SV=1	0.716709	-0.808281	0.237253	0.153901	0.0718847	-0.667897	0.0178901	3	0.0485601	-0.110129
>tr|F1SJC2|F1SJC2_PIG Uncharacterized protein OS=Sus scrofa GN=PPP1R3A PE=1 SV=2	-1.21491	0.0517379	1.17597	0.359739	-0.354679	0.304653	-0.285724	3	0.00426679	-0.110239
>tr|F1ST23|F1ST23_PIG Uncharacterized protein OS=Sus scrofa GN=KDM6B PE=4 SV=1	-0.0252992	0.697609	-0.552293	0.0601028	0.0744297	0.0857259	-0.647519	1	0.0400054	-0.112374
>tr|Q06A99|Q06A99_PIG SFRS4 OS=Sus scrofa GN=SRSF4 PE=1 SV=1	0.799317	-0.449889	-0.210557	-0.112008	0.190913	-0.94585	0.251966	1	0.0462903	-0.112784
>tr|F1SEN6|F1SEN6_PIG Uncharacterized protein OS=Sus scrofa GN=LOC100157129 PE=4 SV=2	-1.6561	0.947167	0.675459	-0.527031	-0.109053	0.247785	0.210069	7	-0.0111585	-0.114736
>tr|B5APV0|B5APV0_PIG Actin-related protein 2/3 complex subunit 5 OS=Sus scrofa GN=ARPC5 PE=1 SV=1	0.719823	-0.680326	0.0942438	-0.0124596	-0.269096	0.629802	-0.277844	3	0.0445803	-0.114808
>sp|Q8IWE5|PKHM2_HUMAN Pleckstrin homology domain-containing family M member 2 OS=Homo sapiens GN=PLEKHM2 PE=1 SV=2	-0.448114	0.314002	0.266966	0.22736	-0.315367	0.400477	-0.350699	1	0.0442847	-0.115605
>sp|O14974|MYPT1_HUMAN Protein phosphatase 1 regulatory subunit 12A OS=Homo sapiens GN=PPP1R12A PE=1 SV=1	0.568503	-0.147862	-0.488379	-0.200717	-0.0180903	-0.072348	-0.0227204	3	-0.0225793	-0.116309
>tr|I3LDD9|I3LDD9_PIG Uncharacterized protein OS=Sus scrofa GN=BLOC1S4 PE=4 SV=1	0.612405	-1.11972	0.525903	0.198737	-0.123562	-0.778991	0.438974	1	0.00619688	-0.116313
>tr|Q59HC4|Q59HC4_HUMAN Phosphoinositide-3-kinase, catalytic, delta polypeptide variant (Fragment) OS=Homo sapiens PE=2 SV=1	-0.22193	0.298811	0.0796683	-0.197488	0.0176164	0.0958062	-0.229181	1	0.052183	-0.116561
>sp|Q9BR39|JPH2_HUMAN Junctophilin-2 OS=Homo sapiens GN=JPH2 PE=1 SV=2	0.0955975	-0.183916	0.221434	-0.376406	-0.206928	-0.104042	0.672402	3	0.0443717	-0.119297
>tr|F1S6A9|F1S6A9_PIG Uncharacterized protein OS=Sus scrofa GN=HEBP2 PE=1 SV=1	0.527378	-0.320639	0.0254067	0.573666	-0.329032	-0.126557	-0.0788574	3	0.0773817	-0.119559
>tr|K7ZRK0|K7ZRK0_PIG IgA heavy chian constant region (Fragment) OS=Sus scrofa GN=IGHA PE=4 SV=1	1.40163	0.710648	-2.43	-0.548994	-0.310314	0.0637813	0.774093	1	-0.105907	-0.119798
>tr|F1SR79|F1SR79_PIG Uncharacterized protein OS=Sus scrofa GN=DNAJB2 PE=1 SV=1	-1.07251	0.60901	0.545876	0.147933	-0.35748	0.228677	0.25681	4	0.0274593	-0.119904
>sp|Q8TAV3|CP2W1_HUMAN Cytochrome P450 2W1 OS=Homo sapiens GN=CYP2W1 PE=1 SV=2	0.133261	-0.33316	0.345575	0.448591	-0.462061	0.270069	-0.187492	1	0.0485584	-0.120832
>tr|I3LRH2|I3LRH2_PIG Uncharacterized protein OS=Sus scrofa GN=LOC100519984 PE=1 SV=1	-0.0233941	0.475166	-0.57057	0.274644	-0.204432	-0.280269	0.158298	32	-0.0395995	-0.121332
>tr|I3LH82|I3LH82_PIG Uncharacterized protein OS=Sus scrofa GN=TOGARAM2 PE=4 SV=1	0.377623	-0.249869	0.071141	-0.213566	0.0873646	-0.00214543	-0.339939	2	0.0662983	-0.122685
>sp|Q9UBC2|EP15R_HUMAN Epidermal growth factor receptor substrate 15-like 1 OS=Homo sapiens GN=EPS15L1 PE=1 SV=1	0.11123	-0.513627	0.479391	-0.710717	0.235363	-0.125008	0.0172729	1	0.0256643	-0.124337
>tr|F2Z5W4|F2Z5W4_PIG Uncharacterized protein OS=Sus scrofa PE=1 SV=2	-0.438519	-0.271188	0.833288	-0.15386	-0.115011	0.0776087	0.00341531	1	0.0411938	-0.124625
>tr|F2Z5G8|F2Z5G8_PIG Uncharacterized protein OS=Sus scrofa GN=RPS25 PE=1 SV=2	0.62393	-1.15301	0.949656	0.663269	-0.07619	-0.642403	-0.242865	9	0.14019	-0.125279
>sp|P0DP09|KV113_HUMAN Immunoglobulin kappa variable 1-13 OS=Homo sapiens GN=IGKV1-13 PE=3 SV=1	0.672183	-0.494299	-0.0675274	-0.329965	0.767937	-0.596892	-1.49411	1	0.0367855	-0.129237
>tr|F1SCX7|F1SCX7_PIG Uncharacterized protein OS=Sus scrofa GN=KIF20B PE=3 SV=2	-0.852036	0.762661	0.15079	0.200811	0.174483	-0.438752	-0.515709	2	0.0204716	-0.129262
>sp|P38935|SMBP2_HUMAN DNA-binding protein SMUBP-2 OS=Homo sapiens GN=IGHMBP2 PE=1 SV=3	0.51552	0.0131183	-0.38324	0.066448	-0.26496	0.136467	-0.0170327	1	0.048466	-0.130279
>tr|F1RR78|F1RR78_PIG Uncharacterized protein OS=Sus scrofa GN=SPTAN1 PE=1 SV=2	0.612914	-0.27802	-0.112358	-0.044165	0.0687347	-0.236688	-0.258707	120	0.0741786	-0.130648
>sp|Q03923|ZNF85_HUMAN Zinc finger protein 85 OS=Homo sapiens GN=ZNF85 PE=1 SV=3	-0.539062	1.46954	-0.939167	0.113563	-0.189634	-0.991298	0.773239	1	-0.00289647	-0.130662
>tr|F1ST81|F1ST81_PIG Uncharacterized protein OS=Sus scrofa GN=DBNL PE=1 SV=1	0.741598	1.32127	-2.56584	-0.579386	0.204233	-0.100569	-0.500891	10	-0.167657	-0.134263
>tr|F1RSI6|F1RSI6_PIG Uncharacterized protein OS=Sus scrofa PE=4 SV=1	-1.05553	0.364857	0.769786	0.0443559	0.122805	-0.515441	-0.197873	1	0.0263713	-0.135928
>sp|Q96GE5|ZN799_HUMAN Zinc finger protein 799 OS=Homo sapiens GN=ZNF799 PE=2 SV=4	-0.890049	0.587131	0.419258	0.0141262	-0.0186932	-0.490351	0.12428	1	0.0387799	-0.137383
>tr|B8Y4S3|B8Y4S3_PIG Sarcoglycan alpha OS=Sus scrofa PE=2 SV=1	-0.897972	0.929473	-0.121257	-0.189722	-0.0666653	0.128091	0.996056	9	-0.0299186	-0.13774
>sp|Q5T5P2|SKT_HUMAN Sickle tail protein homolog OS=Homo sapiens GN=KIAA1217 PE=1 SV=2	-0.276641	0.143248	0.280603	-0.0105661	-0.0616093	-0.094703	-0.137507	1	0.0490699	-0.138074
>tr|F1SR88|F1SR88_PIG Uncharacterized protein OS=Sus scrofa GN=FAM134A PE=1 SV=1	0.0673959	0.119669	-0.0380967	-0.0460401	-0.0130701	-0.591837	0.180191	2	0.0496562	-0.138711
>tr|I3LBZ1|I3LBZ1_PIG Uncharacterized protein OS=Sus scrofa PE=1 SV=1	0.505864	-0.544706	0.0946007	-0.651427	-0.121653	0.757353	-0.336583	1	0.0185861	-0.138826
>tr|I3LUY9|I3LUY9_PIG Uncharacterized protein OS=Sus scrofa PE=1 SV=1	-1.32376	1.05717	0.300927	-0.284645	-0.00550932	-0.15736	-0.0134095	5	0.011446	-0.139801
>sp|Q6UAQ8|ETFB_PIG Electron transfer flavoprotein subunit beta OS=Sus scrofa GN=ETFB PE=2 SV=3	-0.33729	0.793074	-0.298323	-0.345987	-0.127397	0.135099	0.152722	7	0.0524871	-0.140224
>tr|F1RFD4|F1RFD4_PIG Uncharacterized protein OS=Sus scrofa GN=USMG5 PE=1 SV=1	-0.368837	0.104454	0.47662	0.257504	-0.0361045	-0.690481	0.297924	2	0.0707455	-0.14096
>tr|F1RTZ1|F1RTZ1_PIG Uncharacterized protein OS=Sus scrofa GN=ADHFE1 PE=1 SV=2	-0.585366	0.842054	-0.140275	-0.50036	-0.414704	-0.511797	1.28129	1	0.0388042	-0.140984
>sp|Q9Y5A7|NUB1_HUMAN NEDD8 ultimate buster 1 OS=Homo sapiens GN=NUB1 PE=1 SV=2	1.0003	0.180887	-1.15205	-0.144469	0.0154991	-0.22787	-0.0489119	1	0.00971122	-0.141244
>tr|I3LJJ6|I3LJJ6_PIG Uncharacterized protein OS=Sus scrofa PE=4 SV=1	-0.599876	0.621686	0.120052	0.140446	-0.650672	0.0652399	0.627612	1	0.0472872	-0.141435
>tr|Q9HAD7|Q9HAD7_HUMAN cDNA FLJ11787 fis, clone HEMBA1006067 (Fragment) OS=Homo sapiens PE=2 SV=1	0.285807	0.448349	-0.596315	0.291073	-0.31374	-0.171069	0.0950534	1	0.0459469	-0.141558
>tr|F1RQR4|F1RQR4_PIG Uncharacterized protein OS=Sus scrofa GN=EHD1 PE=1 SV=2	-0.523977	-0.0688063	0.697676	0.199319	0.278213	-0.580785	-0.758427	1	0.0349645	-0.142185
>tr|F1RPR6|F1RPR6_PIG Uncharacterized protein OS=Sus scrofa GN=RBMS1 PE=4 SV=2	-0.462367	1.04605	-0.51795	0.613554	-1.20577	0.600067	0.402396	1	0.0219097	-0.143183
>tr|F1RW76|F1RW76_PIG Serine/threonine-protein kinase RIO1 OS=Sus scrofa GN=RIOK1 PE=3 SV=1	-0.0393167	0.320987	-0.115021	0.354665	-1.01878	-0.0589116	1.04392	1	0.05555	-0.145563
>tr|A0A024R1X3|A0A024R1X3_HUMAN Vacuolar protein sorting 25 (Yeast), isoform CRA_a OS=Homo sapiens GN=VPS25 PE=4 SV=1	-1.08611	1.73482	-0.842917	-0.115263	-0.381368	-0.0175134	0.413003	3	-0.0647356	-0.146897
>tr|F1SV12|F1SV12_PIG Uncharacterized protein OS=Sus scrofa GN=ARHGAP20 PE=4 SV=2	1.16104	0.276588	-1.48358	-0.718959	0.259575	-0.0130039	-0.278129	1	-0.0153148	-0.147459
>sp|Q9XSD9|PGS2_PIG Decorin OS=Sus scrofa GN=DCN PE=2 SV=1	-1.8449	2.07753	-0.79398	-2.32663	0.56247	0.484575	-1.19884	16	-0.187118	-0.147647
>tr|F1RR97|F1RR97_PIG Ubiquinone biosynthesis protein COQ4 homolog, mitochondrial OS=Sus scrofa GN=COQ4 PE=3 SV=1	1.4561	-0.210627	-1.21445	-0.269009	0.138492	-0.809849	0.286979	3	0.0103399	-0.148295
>tr|D1KKB3|D1KKB3_PIG Thyroglobulin OS=Sus scrofa GN=TG PE=2 SV=1	0.466005	-0.24846	-0.0694372	-0.397013	0.0788721	0.0198594	-0.21851	1	0.0493691	-0.148579
>tr|K7EKB8|K7EKB8_HUMAN Zinc finger CCHC domain-containing protein 2 (Fragment) OS=Homo sapiens GN=ZCCHC2 PE=1 SV=1	0.172216	0.381749	-0.397019	-0.446679	0.0456041	0.113612	-0.195854	1	0.0523154	-0.149135
>tr|F1SMZ7|F1SMZ7_PIG Uncharacterized protein OS=Sus scrofa GN=HSPD1 PE=1 SV=2	0.481347	0.241769	-0.752296	-0.369239	-0.0619583	0.207846	0.051784	4	-0.00972651	-0.149537
>sp|Q9UF83|YM012_HUMAN Uncharacterized protein DKFZp434B061 OS=Homo sapiens PE=2 SV=2	-1.36622	2.19517	-1.23088	0.897844	-0.397731	-0.151709	-0.54223	1	-0.133977	-0.14956
>tr|I3LAM2|I3LAM2_PIG Uncharacterized protein OS=Sus scrofa GN=LOC102160425 PE=4 SV=1	-1.03577	0.839441	0.287318	0.868699	-0.650521	0.148137	-0.362647	1	0.0303294	-0.150248
>sp|Q06418|TYRO3_HUMAN Tyrosine-protein kinase receptor TYRO3 OS=Homo sapiens GN=TYRO3 PE=1 SV=1	-0.167228	0.671728	-0.384566	-0.120929	-0.0402591	-0.304741	0.0713614	1	0.0399778	-0.150312
>tr|F1SBH7|F1SBH7_PIG Uncharacterized protein OS=Sus scrofa GN=KAT14 PE=4 SV=1	0.0470225	0.693756	-0.586118	0.174178	-0.107452	-0.0662109	-0.342539	1	0.0515533	-0.150989
>sp|Q8N1W1|ARG28_HUMAN Rho guanine nucleotide exchange factor 28 OS=Homo sapiens GN=ARHGEF28 PE=1 SV=3	0.071243	0.49679	-0.421239	-0.536052	-0.13348	-0.304502	0.655201	1	0.0489312	-0.151029
>tr|K7GNY9|K7GNY9_PIG Prefoldin subunit 3 OS=Sus scrofa GN=VBP1 PE=1 SV=1	0.457458	-0.123182	0.0426539	-0.409204	0.124414	-0.0382909	-0.718211	8	0.125643	-0.151688
>tr|I3L801|I3L801_PIG Uncharacterized protein OS=Sus scrofa PE=4 SV=1	0.192099	0.836344	-1.00556	-0.0273801	-0.0895138	0.0164442	-0.278387	1	0.00762686	-0.152066
>tr|F1SRL9|F1SRL9_PIG Uncharacterized protein OS=Sus scrofa GN=BASP1 PE=1 SV=1	0.187447	0.0180588	-0.101913	0.0733871	-0.285128	0.0343979	0.118193	2	0.0345308	-0.154061
>tr|B5U335|B5U335_PIG Solute carrier family 30 (Zinc transporter), member 9 OS=Sus scrofa GN=SLC30A9 PE=1 SV=1	-0.603498	-8.14513	4.42989	0.164159	0.812881	-1.92125	-1.15186	1	-1.43958	-0.155198
>tr|I3LT67|I3LT67_PIG Uncharacterized protein OS=Sus scrofa GN=RPRD1A PE=1 SV=1	-1.04588	0.330549	0.691511	0.157145	-0.171261	0.142629	-0.506809	1	-0.00794066	-0.159006
>tr|F1SLD2|F1SLD2_PIG Uncharacterized protein OS=Sus scrofa GN=FAM136A PE=1 SV=1	-0.0170563	0.446507	-0.230863	0.631524	-0.583393	0.160225	-0.066358	2	0.0661958	-0.15939
>sp|Q6ZMV7|LEKR1_HUMAN Leucine-, glutamate- and lysine-rich protein 1 OS=Homo sapiens GN=LEKR1 PE=2 SV=2	-0.47768	1.30153	-0.752365	-0.429785	-0.0419578	-0.0113839	0.0272575	2	0.0238277	-0.161262
>tr|Q5XPL9|Q5XPL9_PIG Cytosolic glutathione peroxidase (Fragment) OS=Sus scrofa PE=2 SV=1	0.406312	0.0272983	-0.298187	-0.359256	-0.258306	0.0914447	0.305028	1	0.045141	-0.162204
>sp|Q8WUY3|PRUN2_HUMAN Protein prune homolog 2 OS=Homo sapiens GN=PRUNE2 PE=1 SV=3	-0.26889	-1.12558	1.38019	-0.283296	-0.000242503	-0.0250398	-0.176364	1	-0.00476055	-0.162945
>tr|F1SSX4|F1SSX4_PIG Uncharacterized protein OS=Sus scrofa GN=VAMP2 PE=1 SV=2	-0.558342	-2.02791	2.11916	-0.271916	0.566501	-1.11922	-0.664802	1	-0.1557	-0.164157
>tr|F1SFJ7|F1SFJ7_PIG Uncharacterized protein OS=Sus scrofa GN=ETFRF1 PE=3 SV=2	-0.267888	-1.56123	1.62478	-0.359281	0.424033	-0.812083	-0.299685	5	-0.0681141	-0.164422
>sp|Q9GKE8|CD47_PIG Leukocyte surface antigen CD47 OS=Sus scrofa GN=CD47 PE=1 SV=1	-0.0957594	0.127942	0.0914688	-0.611933	-0.114105	0.448675	-0.13528	1	0.0412172	-0.16567
>tr|Q6ZN25|Q6ZN25_HUMAN cDNA FLJ16501 fis, clone FEBRA2006519, weakly similar to Mus musculus papilin mRNA OS=Homo sapiens PE=2 SV=1	-1.5118	0.0023844	1.33391	0.477471	-0.126229	-0.326818	-0.527565	1	-0.0585009	-0.165891
>tr|I3LB11|I3LB11_PIG Uncharacterized protein OS=Sus scrofa GN=CPNE8 PE=4 SV=1	0.670646	-0.973074	0.375426	-0.318019	0.138575	-0.508853	0.0190434	1	0.0243327	-0.165916
>tr|B5APU3|B5APU3_PIG Actin-related protein 2-like protein OS=Sus scrofa GN=ACTR2 PE=1 SV=1	2.86364	-2.81762	-0.45103	-2.84014	0.391056	0.940919	-0.200776	1	-0.135004	-0.166588
>tr|K7GSP7|K7GSP7_PIG Uncharacterized protein OS=Sus scrofa GN=DLG1 PE=1 SV=1	-0.104238	0.793369	-0.587062	-0.0698801	-0.420829	-0.699306	1.0083	2	0.034023	-0.167188
>tr|F1RQF6|F1RQF6_PIG Uncharacterized protein OS=Sus scrofa GN=CLINT1 PE=1 SV=2	-0.295182	0.430341	0.0540879	0.0568129	-0.0686867	-0.705642	0.240791	3	0.0630824	-0.167591
>tr|F1S880|F1S880_PIG Uncharacterized protein OS=Sus scrofa GN=NSFL1C PE=1 SV=1	-0.804013	-0.300461	1.17354	-0.33094	-0.299022	0.25589	-0.0645258	13	0.0230224	-0.167906
>sp|Q9UHI8|ATS1_HUMAN A disintegrin and metalloproteinase with thrombospondin motifs 1 OS=Homo sapiens GN=ADAMTS1 PE=1 SV=4	-0.368778	0.0456053	0.481358	-0.0646045	-0.71776	0.388622	0.516164	1	0.0527285	-0.167961
>tr|F1RYC4|F1RYC4_PIG Uncharacterized protein OS=Sus scrofa GN=RAB9B PE=1 SV=1	-0.247725	-0.785648	1.18773	-0.00630876	-0.505972	0.520603	-0.115366	2	0.0514533	-0.168132
>tr|F1SGC6|F1SGC6_PIG Uncharacterized protein OS=Sus scrofa GN=NDUFB5 PE=1 SV=1	0.519636	0.25207	-0.617848	-0.451204	0.395873	-0.857582	-0.229454	1	0.051286	-0.168389
>tr|I3LBP3|I3LBP3_PIG Uncharacterized protein OS=Sus scrofa GN=LOC100521872 PE=4 SV=1	0.844109	-1.25793	0.436992	0.304295	-0.0796738	-0.373968	-0.34742	1	0.00772255	-0.17026
>tr|V9HW72|V9HW72_HUMAN Epididymis secretory sperm binding protein Li 94n OS=Homo sapiens GN=HEL-S-94n PE=2 SV=1	-1.37664	-0.241771	1.69874	-0.230381	-0.18708	0.302847	-0.267709	14	0.0267763	-0.170882
>tr|F1S4V0|F1S4V0_PIG Uncharacterized protein OS=Sus scrofa GN=COX7A2L PE=1 SV=2	-2.28873	3.16246	-1.62484	-0.861222	0.00200505	0.180865	0.0671165	1	-0.250371	-0.17125
>tr|F1RYA4|F1RYA4_PIG Uncharacterized protein OS=Sus scrofa GN=NAP1L4 PE=1 SV=2	-0.0356717	-1.06654	1.35583	0.449411	-0.0640572	-0.385814	-0.439582	10	0.0845399	-0.171615
>tr|A0ZVR1|A0ZVR1_PIG Mitochondrial antiviral signaling protein OS=Sus scrofa GN=Mavs PE=2 SV=1	-0.393777	-0.309092	0.797547	-0.0160385	-0.0637962	-0.131577	0.0863823	10	0.0315592	-0.171737
>tr|A9XFX7|A9XFX7_PIG F-actin capping protein alpha 2 subunit OS=Sus scrofa GN=Capza PE=2 SV=1	0.059542	-0.965838	0.940043	-0.248062	-0.262694	-0.00719529	0.263001	1	0.0112488	-0.171828
>sp|P16960|RYR1_PIG Ryanodine receptor 1 OS=Sus scrofa GN=RYR1 PE=2 SV=2	-0.213734	1.24305	-0.974405	0.55743	-0.783922	0.216912	0.162005	2	0.0183034	-0.173136
>sp|O60610|DIAP1_HUMAN Protein diaphanous homolog 1 OS=Homo sapiens GN=DIAPH1 PE=1 SV=2	0.371002	-0.190904	-0.032807	0.531091	-0.457423	-0.8374	0.518826	1	0.049097	-0.173937
>tr|I3LLD8|I3LLD8_PIG Uncharacterized protein OS=Sus scrofa GN=LOC100626701 PE=1 SV=1	-1.79502	0.526535	1.07886	-0.0817973	-0.415792	-0.184423	0.520486	1	-0.0632086	-0.173975
>sp|Q86VY4|TSYL5_HUMAN Testis-specific Y-encoded-like protein 5 OS=Homo sapiens GN=TSPYL5 PE=1 SV=2	-0.80969	2.1792	-1.63284	0.235677	-0.360729	-0.299288	0.231468	1	-0.0877765	-0.174384
>tr|I3LIB5|I3LIB5_PIG Uncharacterized protein OS=Sus scrofa GN=MYPN PE=1 SV=1	-0.458839	1.07245	-0.548564	0.291237	-0.284188	-0.0246154	-0.288606	1	0.0216833	-0.175004
>tr|B2RA67|B2RA67_HUMAN Myoglobin OS=Homo sapiens PE=2 SV=1	-0.198596	1.25469	-0.908372	0.67997	-0.459448	0.0730944	-0.425843	2	0.0492418	-0.175123
>tr|F1SFQ4|F1SFQ4_PIG Uncharacterized protein OS=Sus scrofa GN=PCBP2 PE=1 SV=2	-0.894579	0.679957	0.185729	-0.322105	-0.142643	0.38954	-0.62474	4	-0.00963119	-0.175801
>tr|F1SSE8|F1SSE8_PIG Uncharacterized protein OS=Sus scrofa PE=4 SV=2	-0.933607	1.30836	-0.333949	0.0757994	-1.0595	0.178398	1.04242	1	0.0136028	-0.177226
>tr|I3LCW3|I3LCW3_PIG Uncharacterized protein OS=Sus scrofa GN=SRRM2 PE=1 SV=1	-0.662501	0.451344	0.344951	0.0175773	-0.314482	-0.0252622	0.09162	1	0.0445979	-0.178142
>tr|F1S6D2|F1S6D2_PIG Uncharacterized protein OS=Sus scrofa GN=ADAMTS15 PE=4 SV=2	-0.448637	0.605224	-0.0170125	-0.223661	-0.367775	0.0783385	0.334399	1	0.0465247	-0.178189
>tr|A0A024RCF8|A0A024RCF8_HUMAN Synaptotagmin-like 4 (Granuphilin-a), isoform CRA_a OS=Homo sapiens GN=SYTL4 PE=4 SV=1	-2.51386	-0.122809	2.12784	-0.672895	0.654211	-0.503006	-1.02974	1	-0.16961	-0.178459
>tr|I3LRQ0|I3LRQ0_PIG Uncharacterized protein OS=Sus scrofa PE=1 SV=1	1.36755	-1.0823	-0.243988	0.479222	0.470874	-1.13462	-1.94744	2	0.0137526	-0.178566
>sp|Q9NZM6-2|PK2L2_HUMAN Isoform 2 of Polycystic kidney disease 2-like 2 protein OS=Homo sapiens GN=PKD2L2	-1.49781	-1.60095	2.56704	-0.886336	1.0248	-1.00514	-1.52884	1	-0.177241	-0.1786
>tr|I3LDF9|I3LDF9_PIG Recombining binding protein suppressor of hairless OS=Sus scrofa GN=RBPJ PE=2 SV=1	-0.81842	-1.6782	2.17116	-0.660576	0.114265	-0.560607	0.393748	1	-0.108487	-0.179693
>sp|Q86WT1|TT30A_HUMAN Tetratricopeptide repeat protein 30A OS=Homo sapiens GN=TTC30A PE=2 SV=3	0.619948	-0.285746	-0.198077	-0.501411	0.344294	-0.813663	-0.0621638	1	0.045375	-0.179996
>tr|F1SIN0|F1SIN0_PIG Uncharacterized protein OS=Sus scrofa GN=GCNT1 PE=4 SV=1	-0.824063	0.192061	0.732867	0.602637	-0.837984	0.0812184	0.254085	1	0.0336218	-0.180193
>tr|F1SA98|F1SA98_PIG Uncharacterized protein OS=Sus scrofa GN=YWHAQ PE=1 SV=2	0.572538	0.00850567	-0.35748	-0.231378	-0.0938103	0.16268	-0.765596	6	0.0745211	-0.180909
>sp|Q9H3Z4|DNJC5_HUMAN DnaJ homolog subfamily C member 5 OS=Homo sapiens GN=DNAJC5 PE=1 SV=1	-2.35795	3.64756	-2.40107	-0.739872	0.384903	-0.84975	-0.00248316	1	-0.370486	-0.18236
>tr|F1S994|F1S994_PIG Uncharacterized protein OS=Sus scrofa GN=C11orf58 PE=1 SV=1	-2.70726	2.09557	-0.827532	-0.271904	-0.515172	0.637309	0.43405	4	-0.479741	-0.184832
>tr|K7GL05|K7GL05_PIG Uncharacterized protein OS=Sus scrofa GN=SLC44A1 PE=1 SV=1	-0.341159	0.631084	-0.138583	0.908648	-0.564345	-0.138242	-0.441821	1	0.0504475	-0.185235
>sp|Q9UNX9|KCJ14_HUMAN ATP-sensitive inward rectifier potassium channel 14 OS=Homo sapiens GN=KCNJ14 PE=1 SV=1	1.09915	-0.809742	-0.239219	0.332242	-0.617831	0.182079	0.0592983	1	0.0167295	-0.1871
>tr|I3LS90|I3LS90_PIG Uncharacterized protein OS=Sus scrofa GN=SCAF11 PE=1 SV=1	-0.789736	-3.74514	3.06945	-0.170892	0.217906	-0.280589	-0.676021	1	-0.488478	-0.187179
>sp|Q5JSJ4|INT6L_HUMAN Integrator complex subunit 6-like OS=Homo sapiens GN=INTS6L PE=1 SV=1	0.313897	0.433197	-0.613918	0.120968	-0.37931	-0.430237	0.445446	1	0.0443924	-0.187475
>tr|F1S8C7|F1S8C7_PIG Uncharacterized protein OS=Sus scrofa GN=PANK2 PE=4 SV=2	-0.851231	1.1271	-0.203739	-0.0389901	-0.371616	-0.0287729	0.225874	1	0.0240431	-0.187488
>sp|Q92737|RSLAA_HUMAN Ras-like protein family member 10A OS=Homo sapiens GN=RASL10A PE=1 SV=1	0.736319	0.453181	-1.13291	0.118183	-0.129381	-0.754651	0.256343	1	0.018864	-0.18752
>tr|A4D212|A4D212_HUMAN DKFZP586J0619 protein OS=Homo sapiens GN=DKFZP586J0619 PE=4 SV=1	0.285211	0.517172	-0.672671	0.136494	-0.210115	-0.18713	-0.130146	1	0.0432373	-0.187671
>tr|E9PFM0|E9PFM0_HUMAN Tripartite motif-containing protein 6 OS=Homo sapiens GN=TRIM6 PE=4 SV=1	-0.390076	0.0712186	0.469147	0.105727	-0.089324	0.0882887	-0.690674	1	0.0500966	-0.188054
>sp|P05549-2|AP2A_HUMAN Isoform 4 of Transcription factor AP-2-alpha OS=Homo sapiens GN=TFAP2A	0.391246	-2.16062	1.50888	-0.352868	-0.218205	0.417156	-0.246953	1	-0.0868336	-0.188254
>tr|F1SGD7|F1SGD7_PIG Uncharacterized protein OS=Sus scrofa GN=NAP1L1 PE=1 SV=1	-0.287419	-0.123206	0.496548	-0.487583	0.169364	-0.429946	-0.169193	2	0.0286412	-0.189122
>tr|F1S192|F1S192_PIG Uncharacterized protein OS=Sus scrofa GN=PFDN2 PE=1 SV=1	-0.161835	-0.19757	0.578537	1.03416	-0.386298	0.274795	-0.163187	2	0.0730442	-0.189134
>tr|F1RFY3|F1RFY3_PIG Sperm-associated antigen 7 OS=Sus scrofa GN=SPAG7 PE=4 SV=1	0.393324	-0.659144	0.379591	0.788545	-0.631395	0.316854	-0.706648	1	0.0379236	-0.189237
>tr|A0A024QZ18|A0A024QZ18_HUMAN PDZ domain containing, X chromosome, isoform CRA_a OS=Homo sapiens GN=FLJ21687 PE=1 SV=1	-0.436546	1.34353	-0.874793	-0.0331683	-0.131445	-0.251028	-0.0468718	1	0.0107309	-0.18941
>tr|F1RM61|F1RM61_PIG Uncharacterized protein OS=Sus scrofa GN=PROSER3 PE=4 SV=2	1.18961	0.109068	-1.32428	1.06847	-0.568029	-0.147247	-0.704925	1	-0.00853364	-0.190391
>tr|Q29279|Q29279_PIG Peptidyl-prolyl cis-trans isomerase (Fragment) OS=Sus scrofa PE=2 SV=1	0.49817	-0.261942	-0.0884392	-0.829047	0.071582	-1.04496	0.929001	1	0.0492629	-0.19056
>sp|Q15669|RHOH_HUMAN Rho-related GTP-binding protein RhoH OS=Homo sapiens GN=RHOH PE=1 SV=1	-1.40051	-1.49425	2.4661	0.422613	-0.494282	-0.511796	0.381702	1	-0.142887	-0.192958
>tr|I3LGU4|I3LGU4_PIG Uncharacterized protein OS=Sus scrofa GN=ZSWIM6 PE=4 SV=1	0.482248	-0.0844175	-0.244836	-0.389283	0.261693	-0.66449	-0.182916	1	0.0509984	-0.194726
>tr|Q007T6|Q007T6_PIG Superoxide dismutase [Cu-Zn] OS=Sus scrofa PE=2 SV=1	0.248358	0.59906	-0.747971	-0.198784	-0.191492	0.0936763	-0.114835	2	0.033149	-0.195791
>sp|Q29243|DAG1_PIG Dystroglycan OS=Sus scrofa GN=DAG1 PE=2 SV=2	-1.14259	0.281396	0.930281	0.0244715	0.0644238	-0.872016	-0.256807	19	0.0230284	-0.195798
>tr|F1RU94|F1RU94_PIG Uncharacterized protein OS=Sus scrofa PE=4 SV=2	-1.35521	0.633835	0.773067	0.312483	-0.554036	-0.0273288	0.193709	1	0.0172302	-0.196243
>tr|F1ST98|F1ST98_PIG Uncharacterized protein OS=Sus scrofa GN=CBX3 PE=1 SV=2	0.033654	0.360153	-0.380293	-0.101415	-0.303501	-0.123793	0.273433	4	0.00450473	-0.197517
>tr|I3LJF7|I3LJF7_PIG Uncharacterized protein OS=Sus scrofa PE=4 SV=1	0.276759	-0.501167	0.402894	0.179079	-0.211769	-0.169137	-0.200325	1	0.0594953	-0.197575
>tr|F1RMC1|F1RMC1_PIG Uncharacterized protein OS=Sus scrofa GN=DMTN PE=1 SV=1	-0.0872241	0.748425	-0.684994	0.57626	-1.02565	0.262587	0.370736	2	-0.00793106	-0.198836
>tr|I3LC64|I3LC64_PIG Uncharacterized protein OS=Sus scrofa GN=ECM1 PE=1 SV=1	0.193346	0.393694	-0.3815	-0.26481	-0.100215	-0.270149	0.107098	2	0.0685132	-0.199077
>sp|P02189|MYG_PIG Myoglobin OS=Sus scrofa GN=MB PE=1 SV=2	-2.80435	3.15568	-1.42114	0.306556	0.021958	-0.824489	-0.663279	32	-0.356605	-0.199523
>sp|Q14393|GAS6_HUMAN Growth arrest-specific protein 6 OS=Homo sapiens GN=GAS6 PE=1 SV=2	-0.48851	0.454662	0.114623	0.135552	-0.541782	-0.193032	0.287914	2	0.0269247	-0.199719
>tr|Q4Z8Q3|Q4Z8Q3_PIG Dentin matrix acidic phosphoprotein 1 OS=Sus scrofa GN=DMP1 PE=2 SV=1	-0.0425902	0.39836	-0.184413	0.173056	-0.172424	-0.772099	0.242738	1	0.0571188	-0.200175
>tr|B2ZCZ7|B2ZCZ7_PIG ST6GalNAc IV OS=Sus scrofa GN=ST6GALNAC4 PE=2 SV=1	-0.247181	-0.420961	0.785443	0.521992	-0.392675	-0.49095	0.0161036	1	0.0391003	-0.201111
>sp|P55081|MFAP1_HUMAN Microfibrillar-associated protein 1 OS=Homo sapiens GN=MFAP1 PE=1 SV=2	0.177825	0.549017	-0.605207	-0.0975725	-0.442901	-0.121229	0.433005	1	0.0405452	-0.202215
>tr|F1SN52|F1SN52_PIG 3-hydroxyisobutyryl-CoA hydrolase, mitochondrial OS=Sus scrofa PE=1 SV=2	-0.493535	-0.200283	0.778419	-0.156957	0.0104034	-0.00206638	-0.574639	1	0.0282003	-0.203472
>tr|F1RYM4|F1RYM4_PIG Uncharacterized protein OS=Sus scrofa GN=ACSS3 PE=1 SV=2	-0.331849	0.480571	0.0132794	0.0747108	-0.146068	-0.230944	-0.230529	1	0.0540006	-0.204638
>tr|D5KJI2|D5KJI2_PIG High mobility group AT-hook protein 1 OS=Sus scrofa GN=HMGA1 PE=4 SV=1	-0.972172	0.965579	0.158846	-0.176206	-0.272739	-0.189471	0.314312	2	0.050751	-0.207271
>tr|A0A059RTF2|A0A059RTF2_HUMAN NADH-ubiquinone oxidoreductase chain 4 OS=Homo sapiens GN=ND4 PE=3 SV=1	-1.23769	0.962498	0.235088	-0.391104	-0.00930738	-0.267989	-0.0231519	3	-0.0133669	-0.207741
>tr|A6N8P5|A6N8P5_PIG Multiprotein bridging factor 1 OS=Sus scrofa GN=MBF1 PE=1 SV=1	0.376675	-1.00496	0.947358	0.149042	-0.225138	-0.491849	0.0869652	4	0.106359	-0.208343
>tr|A0A126GWI7|A0A126GWI7_HUMAN Olfactory receptor OS=Homo sapiens GN=OR2M2 PE=3 SV=1	2.49018	-0.584575	-2.52137	0.585703	0.392543	-0.609223	-2.18934	1	-0.205253	-0.208466
>tr|F1RUQ0|F1RUQ0_PIG Uncharacterized protein OS=Sus scrofa GN=JCHAIN PE=1 SV=1	1.17331	-1.58244	-0.0986552	-1.08765	-0.284879	0.144702	-0.285911	4	-0.169261	-0.208697
>tr|F1SGG4|F1SGG4_PIG Uncharacterized protein OS=Sus scrofa GN=KRT2 PE=3 SV=2	-0.658428	1.30717	-0.668428	0.390552	-0.948114	0.917382	-0.172531	10	-0.00656206	-0.208726
>tr|S4R3X9|S4R3X9_HUMAN Spermatogenesis-associated protein 6 OS=Homo sapiens GN=SPATA6 PE=1 SV=1	-1.71283	1.1692	0.428676	1.19374	-0.492633	-0.893185	-0.379243	1	-0.038316	-0.209477
>tr|B6ICU8|B6ICU8_PIG Tripartite motif-containing protein 40 OS=Sus scrofa GN=TRIM40 PE=4 SV=1	0.512012	-0.711374	0.26747	0.0105059	-0.0387834	-0.496813	-0.156271	1	0.0227026	-0.20973
>sp|O75916|RGS9_HUMAN Regulator of G-protein signaling 9 OS=Homo sapiens GN=RGS9 PE=1 SV=1	1.30073	-0.119816	-1.0607	-0.7592	0.21871	-0.57209	0.0211964	1	0.0400703	-0.209755
>tr|F1SE83|F1SE83_PIG Uncharacterized protein OS=Sus scrofa GN=OCIAD1 PE=1 SV=2	0.283404	-1.07726	0.668763	-1.11072	0.378658	-0.701277	-0.540734	9	-0.0416993	-0.209764
>tr|I3L6Q5|I3L6Q5_PIG Uncharacterized protein OS=Sus scrofa GN=HIST1H1B PE=1 SV=1	0.505152	0.305741	-0.772262	-0.799524	-0.4266	0.370159	0.709783	6	0.012877	-0.210103
>tr|I3L812|I3L812_PIG Uncharacterized protein OS=Sus scrofa GN=TPP1 PE=1 SV=1	1.06655	0.115369	-0.908805	-0.602035	-0.122012	0.290697	-0.132614	4	0.0910394	-0.211119
>tr|F1RKI3|F1RKI3_PIG Uncharacterized protein OS=Sus scrofa GN=HINT1 PE=1 SV=1	0.679853	1.06336	-1.64383	1.21252	-1.33267	-0.14335	0.410007	2	0.0331265	-0.21166
>tr|F1RZ09|F1RZ09_PIG Uncharacterized protein OS=Sus scrofa GN=DEF6 PE=4 SV=2	-0.145917	0.496149	-0.189713	-0.506084	0.042406	-0.150081	-0.133825	1	0.0535063	-0.212269
>tr|F1SHG3|F1SHG3_PIG Uncharacterized protein OS=Sus scrofa GN=COMMD9 PE=1 SV=1	0.984138	-0.617543	-0.244272	-0.176436	-0.272714	-0.293472	0.323256	1	0.0407745	-0.21376
>tr|F1SL16|F1SL16_PIG Uncharacterized protein OS=Sus scrofa GN=PCNP PE=1 SV=1	-0.462778	0.266985	0.360635	0.758181	-0.87714	0.123852	0.133584	4	0.0549475	-0.214592
>sp|Q9Y6K8|KAD5_HUMAN Adenylate kinase isoenzyme 5 OS=Homo sapiens GN=AK5 PE=1 SV=2	1.35139	-1.9282	0.405376	0.102149	-0.176878	-0.0157325	-0.491454	1	-0.057144	-0.215619
>tr|K7GMF6|K7GMF6_PIG Uncharacterized protein (Fragment) OS=Sus scrofa GN=ADGRE5 PE=1 SV=1	-0.12442	-1.03622	1.24643	-0.490003	0.337424	-0.862024	-0.15967	2	0.0285983	-0.216005
>tr|F1SPY2|F1SPY2_PIG Uncharacterized protein OS=Sus scrofa GN=PDK3 PE=1 SV=1	0.238453	0.281797	-0.370552	-0.57166	0.0398318	0.0388233	-0.318499	1	0.0498991	-0.21654
>tr|F1SA52|F1SA52_PIG Uncharacterized protein OS=Sus scrofa GN=KANK3 PE=1 SV=1	-0.649813	1.58605	-0.929203	-0.67391	-0.219512	0.217509	0.199298	1	0.00234368	-0.217508
>tr|F1RLE1|F1RLE1_PIG Uncharacterized protein OS=Sus scrofa GN=COMMD10 PE=4 SV=1	0.202621	-0.096526	0.0581773	-0.359022	0.0222538	-0.833573	0.365298	1	0.0547574	-0.217689
>tr|F1SRL4|F1SRL4_PIG Uncharacterized protein OS=Sus scrofa GN=CDH10 PE=4 SV=1	-0.162253	0.621941	-0.31003	-0.401614	-0.327925	-0.106231	0.444507	1	0.0498859	-0.219153
>tr|F1RMK9|F1RMK9_PIG Uncharacterized protein OS=Sus scrofa GN=NLRP8 PE=4 SV=2	1.24601	-0.342349	-0.887177	0.0879446	-0.070182	-0.760011	0.0268612	1	0.00549389	-0.220446
>sp|P42701|I12R1_HUMAN Interleukin-12 receptor subunit beta-1 OS=Homo sapiens GN=IL12RB1 PE=1 SV=1	1.20574	-0.65824	-0.513167	-0.0466752	0.0155633	-0.42797	-0.330291	1	0.0114439	-0.220913
>sp|Q96T51|RUFY1_HUMAN RUN and FYVE domain-containing protein 1 OS=Homo sapiens GN=RUFY1 PE=1 SV=2	-1.5533	1.87049	-0.369924	0.093631	-0.722955	0.283736	0.337356	1	-0.0175771	-0.221236
>sp|Q9UEE9|CFDP1_HUMAN Craniofacial development protein 1 OS=Homo sapiens GN=CFDP1 PE=1 SV=1	-0.334372	0.509989	-0.0213242	0.493229	-0.371226	-0.591686	0.0123216	1	0.0514308	-0.221404
>tr|I3LU55|I3LU55_PIG Uncharacterized protein OS=Sus scrofa GN=IQSEC2 PE=4 SV=1	0.150971	0.673385	-0.657982	-0.337753	-0.177497	0.142865	-0.19492	1	0.0554579	-0.222151
>sp|Q8NF86|PRS33_HUMAN Serine protease 33 OS=Homo sapiens GN=PRSS33 PE=1 SV=3	0.672702	-0.167784	-0.374087	0.629094	-0.580643	-0.139277	-0.20393	1	0.0436104	-0.223742
>sp|P10635|CP2D6_HUMAN Cytochrome P450 2D6 OS=Homo sapiens GN=CYP2D6 PE=1 SV=2	1.99526	-0.802865	-1.29874	-0.505397	0.306796	-0.834509	-0.174593	1	-0.0354505	-0.224101
>tr|F1SBT9|F1SBT9_PIG Uncharacterized protein OS=Sus scrofa GN=MLLT1 PE=4 SV=2	-0.249291	0.137089	0.27301	0.0703737	0.119688	-0.681099	-0.486942	1	0.0536026	-0.224123
>tr|F1RHS6|F1RHS6_PIG Uncharacterized protein OS=Sus scrofa GN=PEX14 PE=1 SV=1	-0.523464	0.855012	-0.195365	-0.243883	0.112495	-0.572575	-0.319926	3	0.0453941	-0.22415
>tr|M3V815|M3V815_PIG Heterogeneous nuclear ribonucleoprotein R tv2 OS=Sus scrofa GN=HNRNPR PE=2 SV=1	0.397023	0.756872	-1.03888	0.338837	-0.447681	-0.302802	0.105263	2	0.0383376	-0.225579
>tr|F6PTT6|F6PTT6_PIG Uncharacterized protein OS=Sus scrofa GN=SNCAIP PE=4 SV=1	-1.30571	1.53944	-0.272395	0.504862	-1.06889	0.534696	0.141854	1	-0.012887	-0.22653
>tr|I3LJP0|I3LJP0_PIG Uncharacterized protein OS=Sus scrofa PE=1 SV=1	-0.551222	0.590639	0.0406001	0.232755	-0.223468	-0.44942	-0.211686	2	0.0266723	-0.227281
>tr|F1SM78|F1SM78_PIG Uncharacterized protein OS=Sus scrofa GN=MYL12B PE=4 SV=2	-1.19729	-2.50857	3.33515	-2.02364	-0.922826	-0.0300177	0.41147	3	-0.12357	-0.228121
>tr|Q95JH1|Q95JH1_PIG Integrin beta OS=Sus scrofa GN=CD61 PE=1 SV=1	0.0307616	0.393646	-0.261711	-0.190625	0.37363	-0.85816	-0.68704	1	0.054232	-0.228777
>tr|F1SAM3|F1SAM3_PIG Uncharacterized protein OS=Sus scrofa GN=CDH2 PE=1 SV=2	2.3904	-1.41607	-0.646424	-0.642605	0.183705	-0.507082	-0.243132	19	0.109303	-0.228901
>tr|I3L7B0|I3L7B0_PIG Uncharacterized protein OS=Sus scrofa PE=4 SV=1	-0.523235	2.35616	-2.25966	-0.781808	0.0882845	-0.766404	0.510834	1	-0.142244	-0.229336
>tr|I3LSR0|I3LSR0_PIG Uncharacterized protein OS=Sus scrofa GN=C12orf57 PE=1 SV=1	-0.701798	0.536707	0.332066	-0.00227332	-0.207424	-0.529542	0.168748	1	0.0556582	-0.229349
>tr|F1SF32|F1SF32_PIG Uncharacterized protein OS=Sus scrofa GN=CD34 PE=1 SV=1	1.09815	0.461008	-1.32113	-0.305506	0.102321	-0.537241	-0.18438	2	0.0793435	-0.229379
>sp|Q8N1G4|LRC47_HUMAN Leucine-rich repeat-containing protein 47 OS=Homo sapiens GN=LRRC47 PE=1 SV=1	-0.19266	0.918845	-0.596124	-0.355545	0.136063	-0.801147	-0.0523135	2	0.0433537	-0.229813
>tr|F1SEA2|F1SEA2_PIG Uncharacterized protein OS=Sus scrofa GN=SLAIN2 PE=4 SV=2	-2.03929	2.62773	-1.38887	-0.505282	-0.282857	0.243453	-0.057737	3	-0.26681	-0.229942
>sp|Q96LW7|CAR19_HUMAN Caspase recruitment domain-containing protein 19 OS=Homo sapiens GN=CARD19 PE=1 SV=1	0.31981	0.515668	-0.73544	-0.596496	-0.734126	0.515592	0.640776	1	0.0333459	-0.230515
>tr|F1S1F4|F1S1F4_PIG Uncharacterized protein OS=Sus scrofa PE=1 SV=2	1.63376	-0.457591	-1.0838	0.184013	0.0836976	-0.413605	-0.958697	1	0.0307883	-0.23149
>tr|M3VK28|M3VK28_PIG Histone acetyltransferase OS=Sus scrofa GN=KAT7 PE=2 SV=1	-0.503995	0.486385	0.176729	-0.228602	-0.446111	0.206482	0.129549	1	0.0530396	-0.232556
>tr|C7AI81|C7AI81_PIG Actin alpha 2 OS=Sus scrofa GN=ACTA2 PE=1 SV=1	3.397	-2.08442	-1.4708	-2.19791	0.161958	0.6015	-0.618688	27	-0.0527387	-0.233493
>tr|A0A0K1LY40|A0A0K1LY40_PIG Methionine-R-sulfoxide reductase B3 OS=Sus scrofa GN=MSRB3 PE=2 SV=1	0.169625	0.392447	-0.26933	0.00246617	0.037645	-0.671123	-0.372079	2	0.0975805	-0.234576
>tr|K9IVH2|K9IVH2_PIG Short-chain dehydrogenase/reductase 3 OS=Sus scrofa GN=DHRS3 PE=2 SV=1	0.0404885	-0.153379	0.284721	-0.654355	0.461398	-0.217867	-1.15312	1	0.0572768	-0.235459
>tr|E5KNL5|E5KNL5_HUMAN Mitochondrial endonuclease G OS=Homo sapiens PE=4 SV=1	-0.58157	0.273123	0.450627	0.0209782	-0.876217	0.39791	0.398024	1	0.0473933	-0.23583
>tr|Q06AB2|Q06AB2_PIG UBC1 OS=Sus scrofa GN=UBE2K PE=1 SV=1	-1.22733	-0.590015	1.70494	-0.13986	0.0431761	-0.0187477	-0.838419	1	-0.0374697	-0.237429
>tr|Q06AA0|Q06AA0_PIG SFRS6 OS=Sus scrofa GN=SRSF6 PE=1 SV=1	-0.115446	-0.302937	0.585495	-0.768545	-1.37821	-0.735532	2.38855	2	0.0557039	-0.237812
>tr|F1SLY2|F1SLY2_PIG Uncharacterized protein OS=Sus scrofa GN=NDUFA5 PE=1 SV=1	0.0150634	0.286411	-0.607262	0.127387	-0.415485	-0.638406	0.260902	5	-0.101929	-0.238777
>tr|A9ED96|A9ED96_PIG CArG-binding factor A OS=Sus scrofa GN=CBF-A PE=2 SV=1	0.636897	-0.141045	-0.239305	0.623707	-0.467947	-0.381855	-0.164656	4	0.0855153	-0.239852
>tr|K9IVQ6|K9IVQ6_PIG Plectin (Fragment) OS=Sus scrofa GN=PLEC PE=2 SV=1	0.54706	-1.65285	0.907711	-1.14805	-0.0465667	-0.638251	0.534042	2	-0.0660265	-0.240875
>tr|F1SPE8|F1SPE8_PIG Uncharacterized protein OS=Sus scrofa GN=HCLS1 PE=1 SV=1	1.18775	-0.0597461	-1.12312	-0.271749	-0.198505	-0.197038	0.0613219	1	0.00162831	-0.240944
>tr|K7GQP1|K7GQP1_PIG Uncharacterized protein OS=Sus scrofa GN=LOC100518277 PE=4 SV=1	-1.56278	0.711419	0.873887	0.494286	-0.201495	-0.664727	-0.320031	2	0.00750771	-0.240973
>tr|Q562R0|Q562R0_HUMAN Actin-like protein (Fragment) OS=Homo sapiens GN=ACT PE=4 SV=1	0.185827	-1.79453	1.50745	-0.138314	-0.221774	0.565776	-1.08934	2	-0.0337537	-0.241978
>tr|F1SIH9|F1SIH9_PIG Uncharacterized protein OS=Sus scrofa GN=C9orf131 PE=4 SV=2	0.295124	1.0996	-1.39859	-0.860737	-0.107648	-1.21152	1.17798	1	-0.00128668	-0.244085
>tr|B4DUA6|B4DUA6_HUMAN cDNA FLJ61409, highly similar to 1-acyl-sn-glycerol-3-phosphate acyltransferase gamma (EC 2.3.1.51) OS=Homo sapiens PE=2 SV=1	-2.20546	1.80071	0.0996579	0.402671	-0.33582	-0.293956	-0.356	1	-0.101697	-0.244572
>tr|F1S013|F1S013_PIG Uncharacterized protein OS=Sus scrofa GN=ANKRD33B PE=4 SV=1	-0.462949	0.404272	0.263709	0.170383	-0.602613	0.0226389	0.199426	1	0.0683439	-0.244901
>tr|H0YGW7|H0YGW7_HUMAN ATP-binding cassette sub-family F member 1 (Fragment) OS=Homo sapiens GN=ABCF1 PE=1 SV=1	0.125244	-0.954669	0.880198	-0.269873	-0.144857	0.0946805	-0.482645	1	0.0169241	-0.245557
>sp|Q92616|GCN1_HUMAN eIF-2-alpha kinase activator GCN1 OS=Homo sapiens GN=GCN1 PE=1 SV=6	-0.128718	-0.30416	0.445927	0.094626	-0.362263	-0.292108	-0.017719	1	0.00434988	-0.246068
>tr|F1SP32|F1SP32_PIG Uncharacterized protein OS=Sus scrofa GN=RAD23B PE=1 SV=1	0.422103	-0.808342	0.892568	0.206955	-0.146938	-0.342538	-0.412429	13	0.168776	-0.24611
>tr|F1S7K4|F1S7K4_PIG Uncharacterized protein OS=Sus scrofa GN=PLIN4 PE=1 SV=2	-0.60407	1.54585	-1.56483	0.201062	-0.22602	-0.400887	0.276068	52	-0.207685	-0.246136
>sp|Q5T0J7|TEX35_HUMAN Testis-expressed protein 35 OS=Homo sapiens GN=TEX35 PE=2 SV=1	0.407818	-0.187019	-0.0609595	-0.206366	-0.464154	0.312397	-0.0388033	1	0.0532797	-0.246465
>sp|P49327|FAS_HUMAN Fatty acid synthase OS=Homo sapiens GN=FASN PE=1 SV=3	-0.346768	0.30242	0.191397	-0.392714	-0.448431	0.00955225	0.423754	1	0.0490162	-0.247218
>tr|F2Z5M5|F2Z5M5_PIG Uncharacterized protein OS=Sus scrofa GN=LIN7C PE=1 SV=1	0.039528	-0.524901	0.804394	-0.195284	-0.59358	0.259759	0.184027	5	0.10634	-0.248189
>sp|Q8N9H6-2|CH031_HUMAN Isoform 2 of Uncharacterized protein C8orf31 OS=Homo sapiens GN=C8orf31	-0.618323	0.669641	0.0733584	0.316926	-0.289785	-0.0696379	-0.610487	1	0.0415588	-0.248367
>tr|Q3Y5G5|Q3Y5G5_PIG Peroxisomal enoyl coenzyme A hydratase 1 OS=Sus scrofa GN=ECH1 PE=2 SV=2	-1.21369	-0.380099	1.5315	0.158962	-0.549943	-0.433838	0.458604	1	-0.0207654	-0.248909
>tr|F1RLS1|F1RLS1_PIG Uncharacterized protein OS=Sus scrofa GN=SPECC1L PE=4 SV=2	-0.687643	0.656629	-0.0113497	-0.0736506	-0.445838	0.440804	-0.350365	1	-0.0141214	-0.249857
>sp|C9JTQ0|ANR63_HUMAN Ankyrin repeat domain-containing protein 63 OS=Homo sapiens GN=ANKRD63 PE=3 SV=1	-0.846764	0.813491	0.141025	0.144942	-0.435406	-0.253112	0.101173	1	0.0359173	-0.249997
>tr|A0A024R2C7|A0A024R2C7_HUMAN Contactin 6, isoform CRA_a OS=Homo sapiens GN=CNTN6 PE=4 SV=1	-1.92354	0.737256	1.07307	0.12044	-0.323746	0.429394	-0.917646	1	-0.0377378	-0.25
>sp|Q9BQI5|SGIP1_HUMAN SH3-containing GRB2-like protein 3-interacting protein 1 OS=Homo sapiens GN=SGIP1 PE=1 SV=2	-1.25231	0.367042	0.925369	-0.391466	-0.238652	-0.0244887	0.0532692	1	0.0133672	-0.250299
>tr|H0Y605|H0Y605_HUMAN Forkhead-associated domain-containing protein 1 (Fragment) OS=Homo sapiens GN=FHAD1 PE=4 SV=1	0.0846561	0.33619	-0.309261	-0.282173	-0.20285	-0.0124011	-0.153404	1	0.0371953	-0.251706
>sp|Q8TB37|NUBPL_HUMAN Iron-sulfur protein NUBPL OS=Homo sapiens GN=NUBPL PE=1 SV=3	0.197308	-0.877481	0.76062	-0.022858	-0.489814	-0.135902	0.281819	1	0.0268158	-0.251796
>tr|F1RNR7|F1RNR7_PIG Uncharacterized protein OS=Sus scrofa GN=PSMD9 PE=1 SV=1	1.35849	-0.42937	-0.530523	-0.347465	-0.208785	-0.17812	-0.101565	9	0.132864	-0.253209
>tr|I3LGH9|I3LGH9_PIG Uncharacterized protein OS=Sus scrofa GN=LOC100739806 PE=4 SV=1	0.330258	0.827397	-1.08967	-0.0318905	0.0112191	-0.925841	-0.0696116	1	0.0226623	-0.254228
>tr|F1RNS8|F1RNS8_PIG Uncharacterized protein OS=Sus scrofa GN=PDAP1 PE=1 SV=1	0.662629	-0.40021	0.0892879	0.553044	-0.429564	-0.240869	-0.286957	10	0.117236	-0.255326
>tr|F1S7P2|F1S7P2_PIG Uncharacterized protein OS=Sus scrofa GN=ZFR2 PE=4 SV=2	0.384543	0.963556	-1.22829	-0.927348	0.388408	-0.831475	-0.124615	1	0.039938	-0.255428
>tr|F1SEN5|F1SEN5_PIG Uncharacterized protein OS=Sus scrofa GN=LOC100155963 PE=4 SV=1	-1.12175	0.179039	1.01666	-0.100442	-0.372856	0.132685	-0.164925	1	0.0246499	-0.25628
>tr|F1S781|F1S781_PIG Uncharacterized protein OS=Sus scrofa GN=PARS2 PE=1 SV=1	-0.668056	1.0206	-0.247279	-0.170879	-0.101424	-0.511484	-0.013019	1	0.0350892	-0.257505
>tr|D6RGX7|D6RGX7_HUMAN DCN1-like protein 4 OS=Homo sapiens GN=DCUN1D4 PE=4 SV=1	-0.0277155	-0.3263	0.505082	0.0853747	-0.514087	0.205852	-0.208309	1	0.0503557	-0.259934
>tr|Q29235|Q29235_PIG ATP synthase beta chain, mitochondrial (Fragment) OS=Sus scrofa PE=2 SV=1	-0.188755	1.1007	-0.778319	-0.29927	-0.221535	-0.121677	-0.00563465	1	0.0445409	-0.261208
>tr|Q6W6M6|Q6W6M6_HUMAN Antigen MLAA-44 OS=Homo sapiens PE=2 SV=1	-1.94289	-0.731455	2.27426	1.05753	-1.16699	0.397093	-0.528051	1	-0.133363	-0.261485
>tr|Q8NG42|Q8NG42_HUMAN Delta 6/2 progesterone receptor OS=Homo sapiens GN=PR PE=1 SV=1	-0.291738	-0.441586	0.841677	-0.77423	-0.141149	0.220991	-0.0878846	1	0.0361176	-0.261775
>tr|Q96DP6|Q96DP6_HUMAN cDNA FLJ31052 fis, clone HSYRA2000629, weakly similar to SKIN SECRETORY PROTEIN XP2 OS=Homo sapiens PE=2 SV=1	-0.0676629	-0.0793129	0.317144	-0.364373	-0.390643	-0.0336306	0.281483	1	0.0567228	-0.261954
>sp|Q12815|TROAP_HUMAN Tastin OS=Homo sapiens GN=TROAP PE=1 SV=3	1.04756	-0.685754	-0.295499	0.203398	-0.33903	-0.495001	0.0287481	1	0.022101	-0.261967
>tr|A9XXE0|A9XXE0_PIG LRRK2 OS=Sus scrofa PE=2 SV=1	-0.536036	0.180352	0.499116	-1.14263	-0.74245	1.00362	0.442918	1	0.0478106	-0.262953
>tr|M9T4M7|M9T4M7_PIG Tet methylcytosine dioxygenase 2 OS=Sus scrofa PE=2 SV=1	-0.0120888	-0.786703	0.884759	-0.13793	-0.509891	0.0213499	0.200889	1	0.0286555	-0.266089
>tr|I3LD06|I3LD06_PIG Uncharacterized protein OS=Sus scrofa GN=ARHGAP5 PE=4 SV=1	-0.00432911	-0.0454834	0.22529	-0.921741	0.0795912	0.341063	-0.633459	1	0.0584924	-0.266263
>tr|I3LPB5|I3LPB5_PIG Uncharacterized protein OS=Sus scrofa PE=1 SV=1	0.86571	-0.483141	-0.152736	-0.77578	-0.156724	0.391732	-0.419473	3	0.0766109	-0.266464
>tr|I3LID3|I3LID3_PIG Uncharacterized protein OS=Sus scrofa GN=METTL9 PE=1 SV=1	-0.822021	0.211186	0.683482	-0.594991	-0.0211685	0.0822288	-0.399017	1	0.0242156	-0.26647
>tr|F1RIX1|F1RIX1_PIG Uncharacterized protein OS=Sus scrofa GN=COX19 PE=4 SV=1	0.82563	-0.402451	-0.31781	0.50017	-0.970595	0.157748	0.137517	1	0.0351231	-0.266498
>tr|A0A0U2ETC2|A0A0U2ETC2_PIG Emerin OS=Sus scrofa GN=EMD PE=2 SV=1	-1.04277	0.612096	0.55363	0.150236	-0.0347752	-0.723679	-0.325012	8	0.0409862	-0.266937
>tr|F1SC84|F1SC84_PIG Uncharacterized protein OS=Sus scrofa GN=CYP26C1 PE=3 SV=2	0.900565	-0.227566	-0.576572	0.128435	-0.173357	-0.637426	-0.12065	1	0.0321423	-0.267641
>sp|P55082|MFAP3_HUMAN Microfibril-associated glycoprotein 3 OS=Homo sapiens GN=MFAP3 PE=2 SV=1	0.0148782	-0.201004	0.348213	-0.505942	0.0234511	-0.31384	-0.177272	1	0.0540291	-0.267973
>tr|F1SKL8|F1SKL8_PIG Uncharacterized protein OS=Sus scrofa GN=LOC100511078 PE=1 SV=1	0.350365	0.590393	-0.833911	-0.815469	-0.2194	0.0499541	0.262406	1	0.0356157	-0.268445
>tr|A0A059XAL2|A0A059XAL2_HUMAN UPF1 (Fragment) OS=Homo sapiens GN=UPF1 PE=4 SV=1	-1.31664	1.85554	-0.700577	-0.0291491	0.162437	-0.778588	-0.595702	1	-0.0538914	-0.268974
>sp|P63053|RL40_PIG Ubiquitin-60S ribosomal protein L40 OS=Sus scrofa GN=UBA52 PE=1 SV=2	0.947181	-0.984312	0.19906	-0.756015	-0.589378	0.774959	-0.14002	6	0.0539766	-0.269084
>tr|B9VVN4|B9VVN4_PIG Fc gamma receptor II OS=Sus scrofa PE=2 SV=1	0.40811	1.39271	-1.98292	0.85814	-0.750752	0.07198	-0.672025	1	-0.0607002	-0.271693
>sp|Q8NFW1|COMA1_HUMAN Collagen alpha-1(XXII) chain OS=Homo sapiens GN=COL22A1 PE=2 SV=2	-0.610109	1.9982	-1.59222	-0.213994	-0.64246	0.215117	0.285869	1	-0.0680437	-0.273132
>tr|F1RH99|F1RH99_PIG Hexosyltransferase OS=Sus scrofa GN=LOC100511757 PE=3 SV=1	0.60852	0.101807	-0.58254	-0.313543	0.0850124	-0.27846	-0.608405	1	0.0425958	-0.273631
>tr|F1RJJ0|F1RJJ0_PIG Uncharacterized protein OS=Sus scrofa GN=SRSF9 PE=1 SV=1	1.34732	0.194688	-1.51574	-0.657414	-0.345717	-0.391019	0.783226	1	0.00875681	-0.27421
>tr|F1SAH6|F1SAH6_PIG Uncharacterized protein OS=Sus scrofa GN=CCDC153 PE=4 SV=2	-0.10991	-0.866919	1.00742	-0.536299	-0.164029	-0.603853	0.497842	1	0.0101958	-0.27472
>tr|A0A024R491|A0A024R491_HUMAN Chromosome 2 open reading frame 33, isoform CRA_a OS=Homo sapiens GN=C2orf33 PE=4 SV=1	-0.0473342	0.12375	0.0684314	-0.779802	0.135669	-0.369279	-0.183231	1	0.0482824	-0.275375
>tr|I3LDC1|I3LDC1_PIG Succinate dehydrogenase [ubiquinone] iron-sulfur subunit, mitochondrial OS=Sus scrofa GN=SDHB PE=1 SV=1	0.60297	-0.544868	-0.299784	-0.376614	-0.0635301	-0.413701	-0.494101	31	-0.0805607	-0.27561
>tr|F1RMC5|F1RMC5_PIG Uncharacterized protein OS=Sus scrofa PE=4 SV=2	0.60074	-0.62492	0.126585	0.300644	-0.42815	-0.335121	-0.147864	1	0.0341349	-0.276061
>tr|F1RGQ7|F1RGQ7_PIG Uncharacterized protein OS=Sus scrofa GN=CYB5D2 PE=3 SV=1	-0.460633	0.151128	0.45765	0.205711	-0.659288	0.161157	-0.0942919	1	0.0493815	-0.276198
>tr|F1RWA1|F1RWA1_PIG Uncharacterized protein OS=Sus scrofa GN=CACNB2 PE=4 SV=1	-1.7886	-0.110515	1.67935	-0.110213	-0.566619	-0.29671	0.515596	1	-0.0732558	-0.276727
>tr|I3LGC7|I3LGC7_PIG Uncharacterized protein OS=Sus scrofa PE=4 SV=1	0.0263877	0.415213	-0.28279	0.117115	-0.389257	-0.260108	-0.07558	1	0.0529369	-0.277951
>tr|J3KPW0|J3KPW0_HUMAN Intraflagellar transport protein 140 homolog OS=Homo sapiens GN=IFT140 PE=1 SV=1	-0.529892	0.648203	0.0256741	0.19387	-0.264883	0.278521	-1.11636	1	0.0479951	-0.278351
>tr|F1RZR6|F1RZR6_PIG Uncharacterized protein OS=Sus scrofa GN=CUTA PE=1 SV=1	-1.82003	0.132484	1.5033	0.605648	-0.667029	0.203344	-0.776179	7	-0.0614169	-0.278366
>tr|F1S798|F1S798_PIG Uncharacterized protein OS=Sus scrofa GN=ESAM PE=1 SV=2	0.556798	0.391045	-0.739754	0.053498	-0.178984	-0.687922	0.131377	3	0.0693628	-0.278937
>sp|A1YVX4|KDM5C_PIG Lysine-specific demethylase 5C OS=Sus scrofa GN=KDM5C PE=2 SV=1	-1.15373	0.734094	0.479857	-0.368645	-0.185673	-0.352116	0.118547	1	0.0200751	-0.279714
>tr|S5PPG1|S5PPG1_HUMAN A antigen (Fragment) OS=Homo sapiens PE=4 SV=1	0.516093	0.61807	-1.00085	-1.7818	0.271654	-0.11799	0.118101	1	0.0444385	-0.279759
>tr|I3LUR7|I3LUR7_PIG Uncharacterized protein OS=Sus scrofa GN=COL6A3 PE=1 SV=1	0.304792	-0.476763	-0.00733161	-1.01479	0.346205	-0.64191	-0.255941	3	-0.0597676	-0.280219
>tr|F1RRM1|F1RRM1_PIG 2'-deoxynucleoside 5'-phosphate N-hydrolase 1 OS=Sus scrofa GN=DNPH1 PE=1 SV=1	-0.65869	0.258549	0.506808	-0.0836788	-0.20794	-0.0247903	-0.557853	2	0.0355554	-0.280565
>tr|B7Z1X7|B7Z1X7_HUMAN cDNA FLJ59017 OS=Homo sapiens PE=2 SV=1	-0.267467	0.540881	-0.107727	0.127321	-0.621192	-0.88614	0.841579	1	0.0552294	-0.281069
>sp|O14772|FPGT_HUMAN Fucose-1-phosphate guanylyltransferase OS=Homo sapiens GN=FPGT PE=1 SV=2	-0.830495	0.722308	0.222588	-0.233456	-0.25369	0.252953	-0.574537	1	0.0381335	-0.285987
>tr|I3LQJ0|I3LQJ0_PIG Uncharacterized protein OS=Sus scrofa GN=SUN3 PE=4 SV=1	-1.24466	1.77217	-0.946105	0.161456	-0.689442	0.438346	-0.289652	1	-0.139529	-0.286526
>tr|F1RGP8|F1RGP8_PIG Uncharacterized protein OS=Sus scrofa PE=1 SV=2	-1.42317	-0.558188	1.50997	0.0198018	-0.492552	-0.0247203	-0.186614	11	-0.15713	-0.287164
>tr|F1SQ14|F1SQ14_PIG Uncharacterized protein OS=Sus scrofa GN=UBE2N PE=1 SV=2	-0.0841996	0.307651	-0.164512	-0.212715	-0.389538	-0.18433	0.154169	6	0.0196466	-0.288316
>sp|P28491|CALR_PIG Calreticulin OS=Sus scrofa GN=CALR PE=1 SV=3	0.864811	-0.940894	0.397378	-0.492153	-0.145721	0.0653344	-0.771178	23	0.107099	-0.29071
>sp|Q6DD87|ZN787_HUMAN Zinc finger protein 787 OS=Homo sapiens GN=ZNF787 PE=1 SV=3	0.0328323	0.903963	-0.846972	-1.5867	-0.134051	-0.523818	1.07694	1	0.0299409	-0.294194
>tr|F1SV41|F1SV41_PIG Uncharacterized protein OS=Sus scrofa GN=INPP5B PE=4 SV=2	0.083285	1.08431	-1.12518	0.459242	-0.693227	-0.0050382	-0.237934	1	0.0141356	-0.294561
>tr|F1RHH9|F1RHH9_PIG Uncharacterized protein OS=Sus scrofa GN=RILP PE=1 SV=1	-0.767192	-0.184918	1.11236	-0.0703454	-0.404541	0.00105975	-0.774978	5	0.0534173	-0.295123
>tr|F1S9S9|F1S9S9_PIG Uncharacterized protein OS=Sus scrofa GN=FUBP1 PE=1 SV=2	0.505446	-0.680282	0.603144	0.335716	-0.498562	-0.474844	0.20913	15	0.142769	-0.295826
>tr|F1S431|F1S431_PIG Uncharacterized protein OS=Sus scrofa GN=AARS PE=1 SV=2	-0.111347	-0.304791	0.565612	0.16769	-0.562894	-0.0332885	-0.10722	1	0.0498245	-0.296007
>sp|Q75ZZ6|TNNT1_PIG Troponin T, slow skeletal muscle OS=Sus scrofa GN=TNNT1 PE=2 SV=3	-1.9793	-0.359488	2.11326	-1.30919	0.110476	-0.602001	0.437825	2	-0.0751736	-0.296192
>tr|F1SS51|F1SS51_PIG Uncharacterized protein OS=Sus scrofa GN=MAP2K4 PE=1 SV=2	-0.0610095	-0.251592	0.452563	-0.295477	-0.170905	-0.262388	-0.158225	1	0.0466537	-0.297891
>tr|I3LGN9|I3LGN9_PIG Uncharacterized protein OS=Sus scrofa GN=LOC100514413 PE=4 SV=1	0.819604	0.270301	-1.02525	0.214507	-0.329137	-0.771286	0.0829711	1	0.0215509	-0.298678
>tr|I3L8B1|I3L8B1_PIG Uncharacterized protein OS=Sus scrofa GN=NOL3 PE=1 SV=1	-0.465038	0.505631	0.00476606	-0.524563	0.0632992	-0.252237	-0.666536	4	0.0151199	-0.298729
>tr|F1SPG1|F1SPG1_PIG Uncharacterized protein OS=Sus scrofa GN=H1FX PE=1 SV=1	-0.845736	0.466358	0.462292	0.488867	-0.178804	-0.904737	-0.476631	4	0.0276379	-0.299166
>tr|I3L7J4|I3L7J4_PIG Uncharacterized protein OS=Sus scrofa GN=PCDH1 PE=1 SV=1	-0.2135	1.02936	-0.787095	-0.652728	-0.508153	0.0900659	0.407805	2	0.00958894	-0.299767
>tr|I3L5I1|I3L5I1_PIG Uncharacterized protein OS=Sus scrofa GN=RRP1B PE=4 SV=1	0.464127	-0.492188	0.132732	-0.399536	-0.257348	0.669087	-1.01985	1	0.0348903	-0.30121
>sp|P60899|RPB9_PIG DNA-directed RNA polymerase II subunit RPB9 OS=Sus scrofa GN=POLR2I PE=3 SV=1	-0.0495857	1.22949	-1.03422	-0.610161	0.33555	-1.15999	-0.26058	1	0.0485634	-0.301976
>tr|F1S8N3|F1S8N3_PIG Uncharacterized protein OS=Sus scrofa GN=RGS12 PE=4 SV=2	-0.724979	0.215093	0.622216	0.20942	-0.652078	0.430994	-0.568629	1	0.0374436	-0.302824
>sp|Q96RL7|VP13A_HUMAN Vacuolar protein sorting-associated protein 13A OS=Homo sapiens GN=VPS13A PE=1 SV=2	-0.32198	0.305117	0.173187	-0.271775	-0.128443	0.188083	-0.850987	1	0.0521082	-0.305507
>sp|Q9UKJ3|GPTC8_HUMAN G patch domain-containing protein 8 OS=Homo sapiens GN=GPATCH8 PE=1 SV=2	0.304032	0.413807	-0.577371	0.610988	-0.592796	-0.896009	0.18564	1	0.0468228	-0.306604
>tr|I3LDJ9|I3LDJ9_PIG Uncharacterized protein OS=Sus scrofa GN=BNIP3 PE=1 SV=1	-0.513827	-0.124032	0.77327	0.195779	-0.0569045	-0.23021	-1.14753	1	0.0451372	-0.30666
>tr|F1SHI1|F1SHI1_PIG Uncharacterized protein OS=Sus scrofa GN=EXT2 PE=4 SV=1	0.219512	-0.34988	0.280231	-0.293548	-0.193339	-0.257743	-0.161206	1	0.0499546	-0.30795
>tr|F1S7K2|F1S7K2_PIG Uncharacterized protein OS=Sus scrofa GN=LRG1 PE=1 SV=1	2.21067	0.00166537	-4.08033	-0.744328	-0.0729355	0.374006	-0.403811	8	-0.622664	-0.308569
>tr|I3LL51|I3LL51_PIG Uncharacterized protein OS=Sus scrofa GN=FAM50A PE=1 SV=1	-0.0246255	0.0484504	0.139199	-0.315022	-0.336626	-0.198456	0.0862422	1	0.0543413	-0.309722
>tr|F1RPE5|F1RPE5_PIG Pescadillo homolog OS=Sus scrofa GN=PES1 PE=3 SV=2	0.0940443	0.162891	-0.0811804	-0.115306	-0.368897	-0.243829	-0.0126639	1	0.0585851	-0.310244
>tr|I7H541|I7H541_PIG Musashi homolog 2 OS=Sus scrofa GN=MSI2 PE=2 SV=1	0.679491	0.331215	-0.96385	-0.627006	0.0483051	0.108861	-0.796488	1	0.0156187	-0.311691
>tr|H0YMC3|H0YMC3_HUMAN Long-chain-fatty-acid--CoA ligase ACSBG1 (Fragment) OS=Homo sapiens GN=ACSBG1 PE=1 SV=1	0.306996	-0.0756056	-0.0625408	-0.559225	-0.811085	1.21361	-0.48832	1	0.0562832	-0.312291
>sp|Q8N539|FBCD1_HUMAN Fibrinogen C domain-containing protein 1 OS=Homo sapiens GN=FIBCD1 PE=1 SV=2	0.44915	0.349092	-0.682732	-0.411252	0.140865	-0.628786	-0.446783	1	0.0385031	-0.312376
>tr|F1SNZ1|F1SNZ1_PIG Uncharacterized protein OS=Sus scrofa GN=LZTFL1 PE=1 SV=1	0.0844411	-0.411277	0.483111	-0.439838	-0.173713	-0.92101	0.493157	2	0.0520917	-0.316188
>tr|F1S2R6|F1S2R6_PIG Uncharacterized protein OS=Sus scrofa GN=MLH3 PE=4 SV=2	0.510617	0.210302	-0.587714	-1.08429	0.0403674	-0.252396	0.0597064	1	0.0444015	-0.316437
>sp|Q15651|HMGN3_HUMAN High mobility group nucleosome-binding domain-containing protein 3 OS=Homo sapiens GN=HMGN3 PE=1 SV=2	0.104698	0.225424	-0.100381	0.79782	-0.610675	-0.989516	0.126522	2	0.07658	-0.317313
>tr|F1SC20|F1SC20_PIG Alpha-1B-glycoprotein OS=Sus scrofa GN=A1BG PE=1 SV=1	1.24789	0.0371671	-1.10522	-1.10457	0.145265	-0.551818	0.0436435	16	0.0599449	-0.318068
>sp|P55895|RAG2_HUMAN V(D)J recombination-activating protein 2 OS=Homo sapiens GN=RAG2 PE=1 SV=1	0.174994	-0.654552	0.601006	-0.812259	-0.0200761	-0.678483	0.325675	1	0.0404827	-0.318705
>tr|F1S448|F1S448_PIG Uncharacterized protein OS=Sus scrofa GN=TBC1D9B PE=4 SV=2	1.8348	0.307773	-2.58332	-0.130906	-0.228737	-0.277681	-0.29842	1	-0.146914	-0.318737
>tr|F1SLH2|F1SLH2_PIG Uncharacterized protein OS=Sus scrofa GN=INO80B PE=4 SV=2	-0.403814	1.24496	-0.780638	-0.337562	-0.105	-0.365285	-0.250937	1	0.0201705	-0.319644
>tr|F1SFV0|F1SFV0_PIG SNARE-associated protein Snapin OS=Sus scrofa GN=SNAPIN PE=1 SV=1	-0.349632	-0.429856	0.878475	0.535428	-0.838483	0.236619	-0.466249	1	0.0329958	-0.31966
>tr|F1RHM8|F1RHM8_PIG Uncharacterized protein OS=Sus scrofa GN=RANBP1 PE=1 SV=1	0.649533	-0.226802	-0.437718	0.397641	-0.15167	-0.833412	-0.888699	7	-0.00499588	-0.319711
>tr|I3L5T8|I3L5T8_PIG Tyrosine--tRNA ligase OS=Sus scrofa GN=YARS PE=1 SV=1	0.482046	0.407046	-0.781546	-0.416593	-0.707314	0.0672797	0.541065	1	0.0358485	-0.320211
>sp|Q867C0|RAMP1_PIG Receptor activity-modifying protein 1 OS=Sus scrofa GN=RAMP1 PE=2 SV=1	0.355358	-0.347798	0.139529	-0.348165	-0.610025	-0.0467833	0.423714	1	0.0490296	-0.32061
>tr|F1SKQ7|F1SKQ7_PIG Uncharacterized protein OS=Sus scrofa GN=GOLGA1 PE=4 SV=2	-0.0508771	-1.34287	1.28752	-0.597189	0.0907084	-0.0655064	-0.755623	1	-0.035409	-0.321092
>tr|F1RL66|F1RL66_PIG Uncharacterized protein OS=Sus scrofa GN=TCOF1 PE=1 SV=2	1.21401	-0.0132699	-0.998084	0.450539	-0.82422	-0.306223	0.381166	4	0.0675531	-0.321855
>tr|F1S1J9|F1S1J9_PIG Eukaryotic translation initiation factor 3 subunit H OS=Sus scrofa GN=EIF3H PE=1 SV=2	-2.68216	1.10181	1.21094	-0.578153	-0.487603	0.98687	-0.84783	1	-0.123136	-0.322148
>sp|Q6DN14|MCTP1_HUMAN Multiple C2 and transmembrane domain-containing protein 1 OS=Homo sapiens GN=MCTP1 PE=2 SV=2	0.692547	1.22594	-2.09802	1.1195	-0.548453	-0.325089	-1.34983	1	-0.059843	-0.322241
>tr|I3LUS0|I3LUS0_PIG Uncharacterized protein OS=Sus scrofa PE=4 SV=1	0.75942	-0.182486	-0.458823	-0.303729	-0.299532	-0.189643	-0.0633126	1	0.0393706	-0.32283
>sp|P12532|KCRU_HUMAN Creatine kinase U-type, mitochondrial OS=Homo sapiens GN=CKMT1A PE=1 SV=1	0.106985	0.735293	-0.90263	-0.101256	-0.111726	-0.234447	-0.77623	2	-0.0201174	-0.322835
>tr|F1SU03|F1SU03_PIG Uncharacterized protein OS=Sus scrofa PE=1 SV=2	0.417282	-0.33031	0.0660105	-0.469556	-0.0695889	-0.10173	-0.490313	1	0.0509944	-0.323148
>tr|H7C3I5|H7C3I5_HUMAN Quinone oxidoreductase-like protein 1 (Fragment) OS=Homo sapiens GN=CRYZL1 PE=1 SV=1	-1.62278	1.45413	0.0811058	-0.124828	0.155467	-1.01726	-0.505114	1	-0.0291811	-0.324128
>tr|Q9P1J7|Q9P1J7_HUMAN HCG1776130 OS=Homo sapiens GN=hCG_1776130 PE=2 SV=1	1.49228	-2.67937	0.780303	-0.304326	-0.448	-0.191777	0.215007	1	-0.135596	-0.32522
>tr|I3LDR9|I3LDR9_PIG Uncharacterized protein OS=Sus scrofa GN=SDPR PE=1 SV=1	0.329895	-1.36534	1.95337	0.355832	-0.308416	-0.470204	-0.652124	11	0.305974	-0.325252
>sp|Q95283|COX41_PIG Cytochrome c oxidase subunit 4 isoform 1, mitochondrial (Fragment) OS=Sus scrofa GN=COX4I1 PE=2 SV=1	0.761194	1.27041	-2.03957	-0.0296281	0.150882	-0.968222	-0.776823	23	-0.00265352	-0.32552
>tr|F8WAS2|F8WAS2_HUMAN Inter-alpha-trypsin inhibitor heavy chain H1 OS=Homo sapiens GN=ITIH1 PE=1 SV=1	0.963378	0.0181349	-1.01001	0.100212	-0.590648	-0.283984	0.0903075	2	-0.00949888	-0.327349
>tr|Q6QR67|Q6QR67_PIG Resistin OS=Sus scrofa GN=RETN PE=1 SV=1	-0.457243	1.54639	-1.18941	-0.90991	0.778998	-2.14175	-0.415208	1	-0.0334234	-0.327359
>sp|Q9Y2D5|AKAP2_HUMAN A-kinase anchor protein 2 OS=Homo sapiens GN=AKAP2 PE=1 SV=3	-0.593571	0.547046	0.138731	-0.327049	-0.225944	-0.356085	-0.0593445	8	0.0307352	-0.330132
>tr|B8Y651|B8Y651_PIG NADH dehydrogenase [ubiquinone] 1 beta subcomplex subunit 8, mitochondrial OS=Sus scrofa GN=NDUFB8 PE=2 SV=1	-0.909991	1.11636	-0.489365	-0.0757205	-0.206601	-0.298954	-0.286345	13	-0.0943314	-0.33062
>sp|Q9Y6Y1|CMTA1_HUMAN Calmodulin-binding transcription activator 1 OS=Homo sapiens GN=CAMTA1 PE=1 SV=4	-0.533368	1.00072	-0.402592	-0.944566	-0.343429	-0.0647268	0.459656	1	0.0215865	-0.332365
>tr|F1S4X7|F1S4X7_PIG Uncharacterized protein OS=Sus scrofa GN=MYH7B PE=3 SV=2	-0.718265	-0.299903	1.09318	-0.217079	-0.884786	0.597482	0.0295647	1	0.0250023	-0.332643
>tr|F1S7V3|F1S7V3_PIG Uncharacterized protein OS=Sus scrofa GN=LOC100521647 PE=4 SV=2	0.603126	-0.305884	-0.160991	-1.04199	0.113277	-0.472996	0.00577126	1	0.0454169	-0.333197
>tr|F1S5G2|F1S5G2_PIG Uncharacterized protein OS=Sus scrofa GN=OTOP1 PE=4 SV=2	-1.17538	0.916525	0.308323	-0.257052	-0.540281	0.211777	-0.116495	1	0.0164894	-0.334271
>tr|C7E3P9|C7E3P9_PIG Tripartite motif-containing protein 21 OS=Sus scrofa GN=Trim21 PE=2 SV=1	-0.787396	-2.46997	2.66995	0.472099	-0.27529	-1.41726	0.0860656	1	-0.195808	-0.334649
>sp|Q5TCY1-2|TTBK1_HUMAN Isoform 2 of Tau-tubulin kinase 1 OS=Homo sapiens GN=TTBK1	0.0425353	0.146085	-0.0134136	-0.238108	0.152559	-1.03371	-0.409244	1	0.0584021	-0.336314
>tr|F1SC49|F1SC49_PIG Uncharacterized protein OS=Sus scrofa PE=1 SV=2	-0.756284	-0.0577163	0.816248	-0.672416	-0.515795	0.345636	0.0775357	3	0.000749297	-0.337552
>tr|F1SJ13|F1SJ13_PIG Uncharacterized protein OS=Sus scrofa GN=DDN PE=4 SV=1	-0.40794	0.861115	-0.270356	-0.33506	-0.0952716	-0.350762	-0.400418	2	0.0609398	-0.339238
>tr|I3LIH8|I3LIH8_PIG Uncharacterized protein OS=Sus scrofa PE=4 SV=1	-0.578381	0.083317	0.628303	-0.157839	-0.286005	-0.501225	-0.0263807	1	0.0444132	-0.342422
>sp|Q9Y2Z2|MTO1_HUMAN Protein MTO1 homolog, mitochondrial OS=Homo sapiens GN=MTO1 PE=1 SV=2	0.0132953	0.464659	-0.282422	-0.488049	-0.380179	-0.124106	0.120985	1	0.0651773	-0.343606
>tr|F1SIS9|F1SIS9_PIG NADH dehydrogenase [ubiquinone] 1 alpha subcomplex subunit 10, mitochondrial OS=Sus scrofa GN=NDUFA10 PE=1 SV=1	-0.344718	0.839612	-0.385761	-0.166133	-0.376803	-0.226777	-0.127629	1	0.0363778	-0.346996
>tr|I3LFM8|I3LFM8_PIG Uncharacterized protein OS=Sus scrofa PE=4 SV=1	0.655505	-0.0849036	-0.391364	0.542559	-0.763612	-0.166716	-0.21383	1	0.0597457	-0.347288
>tr|A0A0S2Z471|A0A0S2Z471_HUMAN Creatine kinase brain isoform 2 (Fragment) OS=Homo sapiens GN=CKB PE=2 SV=1	0.928028	-0.327656	-0.513614	-0.565166	-0.142438	-0.504888	0.0720164	1	0.0289193	-0.348887
>tr|D0G0C5|D0G0C5_PIG Annexin OS=Sus scrofa GN=ANXA4 PE=2 SV=1	0.793735	-1.04182	0.262408	-0.793681	-0.290381	0.710917	-0.703057	3	0.00477317	-0.349347
>tr|F2Z5W0|F2Z5W0_PIG Uncharacterized protein OS=Sus scrofa GN=MYCBP PE=1 SV=1	0.818313	-0.829255	0.0276852	-0.0282931	-0.0986166	-0.823719	-0.38546	2	0.00558126	-0.351395
>tr|F1RJZ6|F1RJZ6_PIG Uncharacterized protein OS=Sus scrofa GN=SPERT PE=4 SV=1	0.435531	-2.0694	1.43065	-0.3452	0.207186	-0.797081	-0.731727	1	-0.0677382	-0.351734
>tr|F1SDG7|F1SDG7_PIG Uncharacterized protein OS=Sus scrofa PE=1 SV=2	0.519817	-0.297843	0.0182894	-0.0155484	-0.229279	-0.931049	-0.0501118	3	0.0800878	-0.351779
>sp|Q8WWZ8|OIT3_HUMAN Oncoprotein-induced transcript 3 protein OS=Homo sapiens GN=OIT3 PE=1 SV=2	0.487077	0.593719	-0.995831	-0.996623	-0.409882	0.166435	0.317897	1	0.0283218	-0.351792
>tr|I3LND0|I3LND0_PIG Uncharacterized protein OS=Sus scrofa PE=4 SV=1	1.22212	-1.28189	0.0393807	-0.0197731	-0.850896	-0.432856	0.721437	1	-0.00679598	-0.351906
>sp|Q8WX93|PALLD_HUMAN Palladin OS=Homo sapiens GN=PALLD PE=1 SV=3	0.317346	-0.396573	0.228864	-0.638339	-0.246068	-0.253718	0.095786	1	0.0498791	-0.353368
>tr|M3VK13|M3VK13_PIG Eukaryotic translation initiation factor 5 tv1 OS=Sus scrofa GN=EIF5 PE=2 SV=1	0.73719	-0.568077	0.103864	-1.15584	0.0705286	-0.0949726	-0.263864	5	0.0909923	-0.353554
>tr|F1SGL6|F1SGL6_PIG Uncharacterized protein OS=Sus scrofa GN=CPNE6 PE=1 SV=2	-1.63339	2.77288	-1.61381	-0.217303	-0.182421	0.22855	-1.13899	1	-0.158107	-0.35381
>sp|Q6P1A2|MBOA5_HUMAN Lysophospholipid acyltransferase 5 OS=Homo sapiens GN=LPCAT3 PE=1 SV=1	-0.613652	0.862762	-0.137106	0.0763548	-0.438447	-0.721984	0.15327	1	0.0373346	-0.356655
>tr|F1RGG1|F1RGG1_PIG 40S ribosomal protein S19 OS=Sus scrofa GN=RPS19 PE=1 SV=2	0.266354	-0.871184	0.871807	0.0955699	-0.238025	-0.5904	-0.465509	12	0.0889925	-0.357452
>tr|F1SPJ3|F1SPJ3_PIG Uncharacterized protein OS=Sus scrofa GN=DNAJC14 PE=4 SV=1	-0.697149	-0.484332	1.22699	-0.608664	-0.318633	-0.0135929	-0.0534535	1	0.0151686	-0.358668
>sp|P40222|TXLNA_HUMAN Alpha-taxilin OS=Homo sapiens GN=TXLNA PE=1 SV=3	-0.571367	-0.392278	1.04543	0.298362	-0.505669	-0.727582	0.0279275	1	0.0272611	-0.359045
>sp|O60506-3|HNRPQ_HUMAN Isoform 3 of Heterogeneous nuclear ribonucleoprotein Q OS=Homo sapiens GN=SYNCRIP	0.391196	-0.878644	0.582755	-0.0148746	-0.316146	-0.211576	-0.503008	1	0.0317691	-0.359213
>tr|Q684M6|Q684M6_PIG CDC37 cell division cycle 37 protein OS=Sus scrofa GN=CDC37 PE=1 SV=1	1.03902	-0.152151	0.34137	-0.747348	0.0689249	-0.542549	-0.413159	7	0.409413	-0.361073
>tr|B4DN31|B4DN31_HUMAN cDNA FLJ55809 OS=Homo sapiens PE=2 SV=1	-0.694291	1.4737	-0.784841	-0.0236649	-0.654854	0.0175209	-0.065473	1	-0.00180988	-0.361983
>tr|I3LKP7|I3LKP7_PIG Uncharacterized protein OS=Sus scrofa PE=4 SV=1	-0.483681	-0.103762	0.687122	0.111885	-0.0422883	-1.08368	-0.442761	1	0.0332264	-0.363376
>sp|Q9UPV0|CE164_HUMAN Centrosomal protein of 164 kDa OS=Homo sapiens GN=CEP164 PE=1 SV=3	-1.31218	-0.992334	2.0763	-0.0221864	-0.368195	-0.0392232	-0.578042	2	-0.0760718	-0.363535
>tr|I3LUP6|I3LUP6_PIG Uncharacterized protein OS=Sus scrofa GN=NPM1 PE=1 SV=1	-0.0983086	-0.730103	0.429415	0.142165	-0.258018	-0.541349	-0.368451	11	-0.132999	-0.363746
>tr|B7U6F4|B7U6F4_PIG Serine/threonine protein kinase MST4 OS=Sus scrofa PE=2 SV=1	0.677866	-0.970091	0.286004	-0.969484	-0.330974	0.0902029	0.228667	2	-0.00207363	-0.364743
>sp|Q702N8|XIRP1_HUMAN Xin actin-binding repeat-containing protein 1 OS=Homo sapiens GN=XIRP1 PE=1 SV=1	-0.538087	1.13076	-1.16079	-0.818163	-0.385734	-1.11958	0.0324595	5	-0.189372	-0.365093
>tr|F1RX84|F1RX84_PIG Uncharacterized protein OS=Sus scrofa GN=PROSC PE=1 SV=1	0.724843	0.163131	-0.792925	-0.375061	-0.337392	-0.0255568	-0.275148	1	0.0316831	-0.365444
>sp|Q9BZK3|NACP1_HUMAN Putative nascent polypeptide-associated complex subunit alpha-like protein OS=Homo sapiens GN=NACAP1 PE=5 SV=1	-1.2364	0.696084	0.380637	-0.236543	0.10547	0.271877	-2.21709	1	-0.0532269	-0.366447
>sp|O60503|ADCY9_HUMAN Adenylate cyclase type 9 OS=Homo sapiens GN=ADCY9 PE=1 SV=4	-1.01645	-0.370067	1.39003	-0.223828	0.00825647	-0.632605	-0.606373	1	0.00117077	-0.367389
>tr|F1S2T2|F1S2T2_PIG Uncharacterized protein OS=Sus scrofa GN=YLPM1 PE=1 SV=2	-2.03303	2.30736	-0.621767	-1.2665	-0.199385	-0.730723	0.867529	1	-0.115811	-0.367902
>tr|F1SRZ7|F1SRZ7_PIG Uncharacterized protein OS=Sus scrofa GN=AQR PE=1 SV=2	-0.120279	0.171621	0.110957	-0.117538	-0.614304	-0.191745	0.146298	1	0.0540996	-0.368637
>tr|F1SJY6|F1SJY6_PIG Uncharacterized protein OS=Sus scrofa GN=CTNND1 PE=1 SV=2	2.59568	-1.3671	-1.89145	-1.30045	-0.197193	0.501649	-0.20954	3	-0.220956	-0.368787
>tr|F1RQ45|F1RQ45_PIG Uncharacterized protein OS=Sus scrofa GN=LOC100513259 PE=4 SV=1	0.550081	0.935737	-1.5088	0.0798103	-0.48714	-0.522278	0.0137836	1	-0.00766187	-0.369187
>tr|A0A126LB00|A0A126LB00_HUMAN U67 OS=Homo sapiens GN=U67 PE=4 SV=1	-0.686163	0.770573	0.0352508	0.0291634	-0.618856	-0.363746	0.162937	1	0.0398869	-0.369323
>tr|Q867B9|Q867B9_PIG Receptor activity-modifying protein 2 OS=Sus scrofa GN=RAMP2 PE=2 SV=1	-0.263659	0.503004	-0.108104	-1.22967	-0.28502	-0.348591	0.688552	1	0.043747	-0.369721
>tr|E7CXS1|E7CXS1_PIG Very low density lipoprotein receptor OS=Sus scrofa GN=Vldlr PE=1 SV=1	-0.940229	1.04548	-0.0284751	0.336071	-0.891231	-0.154769	0.138365	1	0.0255929	-0.370354
>tr|B6ZGS2|B6ZGS2_HUMAN Peroxisome proliferator activated receptor gamma OS=Homo sapiens GN=NR1C3 PE=2 SV=1	-1.61656	-1.11799	2.26825	0.37364	-1.15967	1.37076	-1.42255	1	-0.155435	-0.371793
>sp|Q865F1|MTP_PIG Microsomal triglyceride transfer protein large subunit OS=Sus scrofa GN=MTTP PE=2 SV=1	0.172382	0.730386	-0.802923	0.194321	-0.449534	-0.467695	-0.263855	1	0.033282	-0.372187
>tr|I3LAS2|I3LAS2_PIG Uncharacterized protein OS=Sus scrofa PE=4 SV=1	1.26557	-0.584412	-0.476623	-0.484439	-0.425477	0.165628	-0.180287	4	0.0681795	-0.373144
>tr|Q0GAA3|Q0GAA3_PIG MHC class I antigen OS=Sus scrofa GN=SLA-2 PE=2 SV=1	-2.49456	-0.860801	2.978	-0.55605	-0.348627	-0.0994669	0.0345772	6	-0.125786	-0.373153
>tr|A0A087WZG4|A0A087WZG4_HUMAN Uncharacterized protein (Fragment) OS=Homo sapiens PE=4 SV=2	-1.19202	-0.059632	1.29912	0.0343141	-0.316281	-0.148269	-0.696872	2	0.0158227	-0.37733
>tr|F2Z5G5|F2Z5G5_PIG Uncharacterized protein OS=Sus scrofa GN=ACTR1A PE=1 SV=1	1.74256	-2.1688	0.15744	-2.2353	0.00996152	0.517147	-0.249938	1	-0.0895972	-0.377418
>sp|Q5H8C1|FREM1_HUMAN FRAS1-related extracellular matrix protein 1 OS=Homo sapiens GN=FREM1 PE=1 SV=3	-1.5515	1.33839	0.17294	0.625588	-1.28579	0.660496	-0.606817	1	-0.0133903	-0.379044
>tr|A0A0S2Z4A5|A0A0S2Z4A5_HUMAN DNA helicase (Fragment) OS=Homo sapiens GN=MCM7 PE=2 SV=1	0.66921	-0.0905073	-0.449142	-1.50253	0.00537444	0.116334	-0.167615	1	0.0431867	-0.379475
>tr|H7C436|H7C436_HUMAN Inositol hexakisphosphate and diphosphoinositol-pentakisphosphate kinase 1 (Fragment) OS=Homo sapiens GN=PPIP5K1 PE=1 SV=1	-2.29643	3.14667	-1.6958	-0.170644	-0.395095	0.0283901	-0.516187	1	-0.281853	-0.379868
>tr|F1SG39|F1SG39_PIG Uncharacterized protein OS=Sus scrofa GN=KANSL2 PE=4 SV=1	-0.844645	0.848173	0.10857	-0.177095	-0.357657	-0.530133	-0.00010551	1	0.0373658	-0.380917
>tr|F1SNL5|F1SNL5_PIG Uncharacterized protein OS=Sus scrofa GN=TIMM21 PE=1 SV=2	-0.244111	-0.905051	0.995215	0.0449887	-0.409805	-1.18298	0.450859	3	-0.0513154	-0.382128
>tr|I3LFL8|I3LFL8_PIG Uncharacterized protein OS=Sus scrofa PE=1 SV=1	0.734873	-0.767019	0.130084	-0.453286	-0.267713	-0.397146	-0.0280006	1	0.0326461	-0.382433
>tr|Q5K4Q3|Q5K4Q3_PIG CD172 OS=Sus scrofa GN=swc3 PE=2 SV=1	-0.67259	-1.27122	2.00019	-0.507634	-0.201624	-0.738501	0.0965512	5	0.0187931	-0.382937
>sp|P46087-2|NOP2_HUMAN Isoform 2 of Probable 28S rRNA (cytosine(4447)-C(5))-methyltransferase OS=Homo sapiens GN=NOP2	0.243024	0.234853	-0.315487	-0.0460519	-0.544332	-0.365161	0.0521992	1	0.0541298	-0.383409
>sp|Q6RVA9|CAV1_PIG Caveolin-1 OS=Sus scrofa GN=CAV1 PE=2 SV=1	-0.473983	-0.292153	-0.268619	-0.0474962	-0.340029	-0.247261	-0.407072	10	-0.344919	-0.384873
>tr|I3L9K5|I3L9K5_PIG Uncharacterized protein OS=Sus scrofa GN=NUCKS1 PE=1 SV=1	0.503859	-0.725371	0.370146	0.126779	-0.311213	-0.685123	-0.164163	4	0.0495444	-0.385672
>sp|Q3MIX3|ADCK5_HUMAN Uncharacterized aarF domain-containing protein kinase 5 OS=Homo sapiens GN=ADCK5 PE=1 SV=2	-1.91938	1.86957	-0.209415	-0.558342	-0.936113	1.48169	-1.03596	1	-0.0864081	-0.385727
>sp|P33076|C2TA_HUMAN MHC class II transactivator OS=Homo sapiens GN=CIITA PE=1 SV=3	-0.922695	-0.82706	1.64769	0.120224	-0.171708	-0.163947	-1.25831	1	-0.0340201	-0.385811
>tr|F1SSV2|F1SSV2_PIG Uncharacterized protein OS=Sus scrofa GN=CHP1 PE=4 SV=2	0.63882	-1.19853	0.5853	-0.00890928	-0.283141	-0.464348	-0.544599	7	0.00853027	-0.38652
>tr|F0V0J8|F0V0J8_PIG Leptin receptor OS=Sus scrofa GN=LEPR PE=4 SV=1	1.26544	1.0307	-0.466014	-0.551388	0.296278	-0.823398	-0.806047	2	0.610042	-0.386939
>tr|F1SIH5|F1SIH5_PIG Uncharacterized protein OS=Sus scrofa GN=STOML2 PE=1 SV=1	-0.14052	0.595373	-0.373641	-0.446916	0.169804	-0.560408	-0.918878	1	0.0270709	-0.388583
[truncated: 1,221 more rows]
